# Supplementary material for: Crystal structure and Hirshfeld surface analysis of 1-methyl-4-(2-methyl-10H-benzo[b]thieno[2,3-e][1,4]diazepin-4-yl)piperazin-1-ium 2,5-di­hydroxy­benzoate propan-2-ol monosolvate
Source: Acta Crystallogr E Crystallogr Commun. 2020 Jun 30;76(Pt 7):1168–72. doi: 10.1107/S205698902000818X (PMC7336797; doi:10.1107/S205698902000818X)
Supplement: Supplementary file 1 [file e-76-01168-sup1.cif]

##############################################################################
#                                                                            #
# This CIF contains the data in a paper accepted for publication in          #
# Acta Crystallographica Section E. It conforms to the requirements of       #
# Notes for Authors for Acta Crystallographica Section E, and has been       #
# peer reviewed under the auspices of the IUCr Commission on Journals.       #
#                                                                            #
# Full details of the Crystallographic Information File format               #
# are given in the paper "The Crystallographic Information File (CIF):       #
# a New Standard Archive File for Crystallography" by S. R. Hall, F. H.      #
# Allen and I. D. Brown [Acta Cryst. (1991), A47, 655-685].                  #
#                                                                            #
# The current version of the core CIF dictionary is obtainable from          #
# ftp://ftp.iucr.org/pub/cif_core.dic.                                       #
#                                                                            #
# Software is freely available for graphical display of the structure(s)     #
# in this CIF. For information consult the CIF software page                 #
# http://www.iucr.org/resources/cif/software.                                #
#                                                                            #
# This file may be used for bona fide research purposes within the           #
# scientific community so long as proper attribution is given to the journal # 
# article from which it was obtained.                                        #
#                                                                            #
##############################################################################
data_I
_audit_creation_method     'SHELXL-2018/3'
_journal_date_recd_electronic     2020-05-21
_journal_date_accepted     2020-06-19
_journal_name_full     'Acta Crystallographica, Section E'
_journal_year     2020
_journal_volume     76
_journal_issue      7
_journal_page_first     1168
_journal_page_last     1172
_journal_paper_category     GO
_journal_paper_doi     10.1107/S205698902000818X
_journal_coeditor_code     MW2162
_publ_contact_author_name     'Natchimuthu, V'
_publ_contact_author_address
;
Department of Physics, M.Kumarasamy College of Engineering
Karur-639113, Tamil Nadu, India
;
_publ_contact_author_email     'natchimuthu88@gmail.com'
_publ_contact_author_fax     ?
_publ_contact_author_phone     '9597955314'
_publ_section_title
;\
Crystal Structure and Hirshfeld surface analysis of
1-methyl-4-(2-methyl-10<i>H</i>-benzo[<i>b</i>]thieno[2,3-<i>e</i>][1,4]\
diazepin-4-yl)piperazin-1-ium 2,5-dihydroxybenzoate propan-2-ol monosolvate
;
loop_
    _publ_author_name
    _publ_author_footnote
    _publ_author_address
    'V. Natchimuthu' .
;
Department of Physics, M.Kumarasamy College of Engineering
Karur-639113, Tamil Nadu, India
;
    'N. Sharmila' .
;
Department of Physics, Shrimati Indira Gandhi College, Tiruchirappalli 620 002,
Tamilnadu, India
;
    'S. Ravi' .
;
Postgraduate and Research Department of Physics, National College (Autonomous),
Tiruchirappalli 620 001, Tamilnadu, India
;
_publ_section_synopsis
;
The asymmetric unit of the title salt consists of an olanzapinium cation, an
independent 2,5 dihydroxybenzoate anion and a solvent isopropyl alcohol
molecule. The central seven-membered heterocycle is in a boat conformation,
while the piperazine ring displays a distorted chair conformation. The
dihedral angle between the benzene and thiene rings flanking the diazepine
ring is 52.58 (19)\%. In the crystal, the anions and cations are connected by
N---H...O and O---H...O hydrogen bonds, forming a three-dimensional network.
;
_chemical_name_systematic
;\
1-Methyl-4-(2-methyl-10<i>H</i>-benzo[<i>b</i>]thieno[2,3-<i>e</i>][1,4]\
diazepin-4-yl)piperazin-1-ium 2,5-dihydroxybenzoate propan-2-ol monosolvate
;
_chemical_name_common     ?
_chemical_formula_moiety     'C17 H21 N4 S +, C7 H5 O4 -, C3 H8 O1'
_chemical_formula_sum     'C27 H34 N4 O5 S'
_chemical_formula_iupac     'C17 H21 N4 S +, C7 H5 O4 -, C3 H8 O1'
_chemical_formula_weight     526.64
_chemical_melting_point     ?
_space_group_crystal_system     monoclinic
_space_group_name_H-M_alt     'P 21/n'
_space_group_name_Hall     '-P 2yn'
loop_
    _space_group_symop_operation_xyz
    'x, y, z'
    '-x+1/2, y+1/2, -z+1/2'
    '-x, -y, -z'
    'x-1/2, -y-1/2, z-1/2'
_cell_length_a     8.4867(6)
_cell_length_b     29.764(2)
_cell_length_c     10.6334(8)
_cell_angle_alpha     90
_cell_angle_beta     94.3810(10)
_cell_angle_gamma     90
_cell_volume     2678.1(3)
_cell_formula_units_Z     4
_cell_measurement_reflns_used     4689
_cell_measurement_theta_min     2.3
_cell_measurement_theta_max     24.2
_cell_measurement_temperature     294(2)
_exptl_crystal_description     solid
_exptl_crystal_colour     white
_exptl_crystal_size_max     0.150
_exptl_crystal_size_mid     0.140
_exptl_crystal_size_min     0.060
_exptl_crystal_density_diffrn     1.306
_exptl_crystal_density_meas     ?
_exptl_crystal_density_method     ?
_exptl_crystal_F_000     1120
_exptl_absorpt_coefficient_mu     0.165
_exptl_absorpt_correction_type     multi-scan
_exptl_absorpt_process_details
;
(SADABS; Bruker, 2008)
;
_exptl_absorpt_correction_T_min     0.96
_exptl_absorpt_correction_T_max     0.98
_diffrn_ambient_temperature     294(2)
_diffrn_source     'fine focus sealed tube'
_diffrn_radiation_type     MoK\a
_diffrn_radiation_wavelength     0.71073
_diffrn_measurement_device_type
                                 'Bruker SMART CCD area-detector diffractometer'
_diffrn_measurement_method     '\w and \f scan'
_diffrn_detector_area_resol_mean     ?
_diffrn_reflns_number     25175
_diffrn_reflns_av_R_equivalents     0.0402
_diffrn_reflns_av_unetI/netI     0.0290
_diffrn_reflns_theta_min     2.039
_diffrn_reflns_theta_max     24.711
_diffrn_reflns_theta_full     24.711
_diffrn_measured_fraction_theta_max     1.000
_diffrn_measured_fraction_theta_full     1.000
_diffrn_reflns_limit_h_min     -9
_diffrn_reflns_limit_h_max     9
_diffrn_reflns_limit_k_min     -35
_diffrn_reflns_limit_k_max     35
_diffrn_reflns_limit_l_min     -12
_diffrn_reflns_limit_l_max     12
_refine_special_details     ?
_reflns_number_total     4560
_reflns_number_gt     4081
_reflns_threshold_expression     'I > 2\s(I)'
_refine_ls_structure_factor_coef     Fsqd
_refine_ls_matrix_type     full
_refine_ls_R_factor_all     0.0769
_refine_ls_R_factor_gt     0.0692
_refine_ls_wR_factor_gt     0.1398
_refine_ls_wR_factor_ref     0.1431
_refine_ls_goodness_of_fit_ref     1.313
_refine_ls_restrained_S_all     1.313
_refine_ls_number_reflns     4560
_refine_ls_number_parameters     358
_refine_ls_number_restraints     0
_refine_ls_hydrogen_treatment     mixed
_refine_ls_weighting_scheme     calc
_refine_ls_weighting_details
              'w=1/[\s^2^(Fo^2^)+(0.0423P)^2^+1.7858P] where P=(Fo^2^+2Fc^2^)/3'
_atom_sites_solution_hydrogens     mixed
_atom_sites_solution_primary     direct
_atom_sites_solution_secondary     difmap
_refine_ls_shift/su_max     0.001
_refine_ls_shift/su_mean     0.000
_refine_diff_density_max     0.316
_refine_diff_density_min     -0.214
_refine_ls_extinction_method     none
_refine_ls_extinction_coef     .
loop_
    _atom_type_symbol
    _atom_type_description
    _atom_type_scat_dispersion_real
    _atom_type_scat_dispersion_imag
    _atom_type_scat_source
    'C' 'C' 0.0033 0.0016
                         'International Tables Vol C Tables 4.2.6.8 and 6.1.1.4'
    'H' 'H' 0.0000 0.0000
                         'International Tables Vol C Tables 4.2.6.8 and 6.1.1.4'
    'N' 'N' 0.0061 0.0033
                         'International Tables Vol C Tables 4.2.6.8 and 6.1.1.4'
    'O' 'O' 0.0106 0.0060
                         'International Tables Vol C Tables 4.2.6.8 and 6.1.1.4'
    'S' 'S' 0.1246 0.1234
                         'International Tables Vol C Tables 4.2.6.8 and 6.1.1.4'
_computing_data_collection
;
SMART (Bruker, 2008)
;
_computing_cell_refinement
;
SAINT (Bruker, 2008)
;
_computing_data_reduction
;
SAINT (Bruker, 2008)
;
_computing_structure_solution
;
SHELXS97 (Sheldrick, 2008)
;
_computing_structure_refinement
;
<i>SHELXL2018/3</i> (Sheldrick, 2018)
;
_computing_molecular_graphics
;
<i>QMOL</i> (Gans & Shalloway, 2001), Mercury (Macrae <i>et al.</i>,
2020)
;
_computing_publication_material
;
ORTEPIII (Burnett & Johnson, 1996), WinGX publication routines
(Farrugia, 2012)
and PLATON (Spek, 2020)
;
loop_
    _atom_site_type_symbol
    _atom_site_label
    _atom_site_fract_x
    _atom_site_fract_y
    _atom_site_fract_z
    _atom_site_U_iso_or_equiv
    _atom_site_adp_type
    _atom_site_calc_flag
    _atom_site_occupancy
    _atom_site_disorder_assembly
    _atom_site_disorder_group
    C C1 -0.3762(4) 0.47317(12) 0.3380(4) 0.0585(9) Uani d 1 . .
    H H1A -0.390099 0.447460 0.283753 0.088 Uiso calc 1 . .
    H H1B -0.459922 0.494268 0.317993 0.088 Uiso calc 1 . .
    H H1C -0.378228 0.463851 0.424267 0.088 Uiso calc 1 . .
    C C2 -0.2208(3) 0.49488(10) 0.3192(3) 0.0406(7) Uani d 1 . .
    C C3 -0.1143(3) 0.48603(10) 0.2353(3) 0.0385(7) Uani d 1 . .
    H H3 -0.128823 0.463584 0.174715 0.046 Uiso calc 1 . .
    C C4 0.0236(3) 0.51399(9) 0.2470(3) 0.0352(7) Uani d 1 . .
    C C5 0.0161(3) 0.54454(9) 0.3420(3) 0.0350(7) Uani d 1 . .
    C C6 0.1609(3) 0.60738(10) 0.2772(3) 0.0366(7) Uani d 1 . .
    C C7 0.1472(4) 0.65330(10) 0.2934(3) 0.0430(7) Uani d 1 . .
    H H7 0.110794 0.664279 0.367734 0.052 Uiso calc 1 . .
    C C8 0.1862(4) 0.68310(11) 0.2016(3) 0.0489(8) Uani d 1 . .
    H H8 0.176887 0.713877 0.214109 0.059 Uiso calc 1 . .
    C C9 0.2390(4) 0.66693(11) 0.0915(3) 0.0524(9) Uani d 1 . .
    H H9 0.264640 0.686670 0.028400 0.063 Uiso calc 1 . .
    C C10 0.2537(4) 0.62100(11) 0.0749(3) 0.0467(8) Uani d 1 . .
    H H10 0.290372 0.610411 0.000239 0.056 Uiso calc 1 . .
    C C11 0.2157(3) 0.59022(10) 0.1660(3) 0.0379(7) Uani d 1 . .
    C C12 0.1630(3) 0.51169(10) 0.1725(3) 0.0374(7) Uani d 1 . .
    C C13 0.1896(4) 0.42917(9) 0.2035(3) 0.0395(7) Uani d 1 . .
    H H13A 0.108954 0.432885 0.262627 0.047 Uiso calc 1 . .
    H H13B 0.290178 0.424550 0.251401 0.047 Uiso calc 1 . .
    C C14 0.1511(4) 0.38905(10) 0.1209(3) 0.0446(8) Uani d 1 . .
    H H14A 0.149251 0.362254 0.172674 0.054 Uiso calc 1 . .
    H H14B 0.047123 0.392826 0.077708 0.054 Uiso calc 1 . .
    C C15 0.2881(4) 0.42556(11) -0.0459(3) 0.0491(8) Uani d 1 . .
    H H15A 0.192261 0.430932 -0.099538 0.059 Uiso calc 1 . .
    H H15B 0.374372 0.422019 -0.099854 0.059 Uiso calc 1 . .
    C C16 0.3204(4) 0.46547(10) 0.0388(3) 0.0440(8) Uani d 1 . .
    H H16A 0.422192 0.461909 0.085780 0.053 Uiso calc 1 . .
    H H16B 0.323924 0.492549 -0.011672 0.053 Uiso calc 1 . .
    C C17 0.2321(5) 0.34478(12) -0.0581(4) 0.0658(11) Uani d 1 . .
    H H17A 0.130021 0.349145 -0.101715 0.099 Uiso calc 1 . .
    H H17B 0.231500 0.317686 -0.009157 0.099 Uiso calc 1 . .
    H H17C 0.310467 0.342428 -0.118316 0.099 Uiso calc 1 . .
    N N1 0.2492(3) 0.54488(8) 0.1415(2) 0.0422(6) Uani d 1 . .
    N N2 0.1266(3) 0.57751(9) 0.3767(2) 0.0401(6) Uani d 1 . .
    H H2 0.104(3) 0.5922(10) 0.443(3) 0.038(9) Uiso d 1 . .
    N N3 0.1973(3) 0.46954(8) 0.1257(2) 0.0401(6) Uani d 1 . .
    N N4 0.2699(3) 0.38349(9) 0.0266(2) 0.0426(6) Uani d 1 . .
    H H4 0.359(4) 0.3785(12) 0.075(3) 0.062(11) Uiso d 1 . .
    S S1 -0.15686(9) 0.53903(3) 0.41676(8) 0.0417(2) Uani d 1 . .
    C C18 0.5648(4) 0.32953(11) 0.1890(3) 0.0392(7) Uani d 1 . .
    C C19 0.7193(3) 0.31664(9) 0.2566(3) 0.0323(6) Uani d 1 . .
    C C20 0.8224(3) 0.34904(9) 0.3104(3) 0.0333(6) Uani d 1 . .
    H H20 0.795966 0.379278 0.302211 0.040 Uiso calc 1 . .
    C C21 0.9623(3) 0.33711(9) 0.3753(3) 0.0332(6) Uani d 1 . .
    C C22 1.0032(4) 0.29233(10) 0.3851(3) 0.0431(8) Uani d 1 . .
    H H22 1.098573 0.284064 0.427658 0.052 Uiso calc 1 . .
    C C23 0.9038(4) 0.25982(10) 0.3322(3) 0.0466(8) Uani d 1 . .
    H H23 0.932732 0.229732 0.338820 0.056 Uiso calc 1 . .
    C C24 0.7613(3) 0.27150(10) 0.2692(3) 0.0380(7) Uani d 1 . .
    O O1 0.5341(2) 0.37036(7) 0.1732(2) 0.0469(6) Uani d 1 . .
    O O2 0.4736(3) 0.29822(8) 0.1504(2) 0.0603(7) Uani d 1 . .
    O O3 0.6639(3) 0.23843(8) 0.2203(3) 0.0571(7) Uani d 1 . .
    H H3A 0.581(5) 0.2537(13) 0.186(4) 0.071(13) Uiso d 1 . .
    O O4 1.0557(3) 0.37078(7) 0.4286(2) 0.0442(5) Uani d 1 . .
    H H4A 1.127(5) 0.3588(13) 0.478(4) 0.071(13) Uiso d 1 . .
    C C25 0.4829(5) 0.37490(14) 0.5193(4) 0.0740(12) Uani d 1 . .
    H H25A 0.463666 0.400651 0.570276 0.111 Uiso calc 1 . .
    H H25B 0.421761 0.377329 0.439808 0.111 Uiso calc 1 . .
    H H25C 0.593185 0.373497 0.505130 0.111 Uiso calc 1 . .
    C C26 0.4367(4) 0.33350(12) 0.5852(3) 0.0519(9) Uani d 1 . .
    H H26 0.493746 0.332991 0.668868 0.062 Uiso calc 1 . .
    C C27 0.4755(6) 0.29132(15) 0.5177(4) 0.0808(13) Uani d 1 . .
    H H27A 0.426807 0.292136 0.433192 0.121 Uiso calc 1 . .
    H H27B 0.436502 0.265885 0.561363 0.121 Uiso calc 1 . .
    H H27C 0.587968 0.288851 0.515149 0.121 Uiso calc 1 . .
    O O5 0.2703(3) 0.33712(9) 0.6017(2) 0.0548(6) Uani d 1 . .
    H H5 0.238(4) 0.3130(12) 0.641(3) 0.058(11) Uiso d 1 . .
loop_
    _atom_site_aniso_label
    _atom_site_aniso_U_11
    _atom_site_aniso_U_22
    _atom_site_aniso_U_33
    _atom_site_aniso_U_12
    _atom_site_aniso_U_13
    _atom_site_aniso_U_23
    C1 0.046(2) 0.052(2) 0.078(3) -0.0084(16) 0.0086(18) -0.0055(19)
    C2 0.0369(17) 0.0321(16) 0.0523(19) 0.0018(13) -0.0002(14) 0.0041(14)
    C3 0.0413(17) 0.0286(15) 0.0445(17) 0.0018(13) -0.0032(14) -0.0019(13)
    C4 0.0381(17) 0.0292(15) 0.0377(16) 0.0041(12) -0.0004(13) 0.0056(13)
    C5 0.0369(16) 0.0324(16) 0.0353(16) 0.0010(13) 0.0001(13) 0.0057(13)
    C6 0.0335(16) 0.0379(17) 0.0378(16) -0.0064(13) -0.0003(13) 0.0048(13)
    C7 0.0422(18) 0.0393(18) 0.0476(18) -0.0023(14) 0.0044(14) -0.0037(15)
    C8 0.0488(19) 0.0377(18) 0.061(2) 0.0000(15) 0.0075(16) 0.0042(16)
    C9 0.058(2) 0.0422(19) 0.058(2) -0.0043(16) 0.0106(17) 0.0165(16)
    C10 0.051(2) 0.047(2) 0.0431(18) -0.0029(15) 0.0104(15) 0.0032(15)
    C11 0.0324(16) 0.0384(17) 0.0429(17) -0.0023(13) 0.0021(13) 0.0042(14)
    C12 0.0416(17) 0.0363(17) 0.0336(16) 0.0058(14) -0.0014(13) 0.0027(13)
    C13 0.0405(17) 0.0361(17) 0.0424(17) 0.0082(13) 0.0064(14) 0.0051(14)
    C14 0.0391(17) 0.0388(17) 0.055(2) 0.0058(14) 0.0006(15) -0.0009(15)
    C15 0.057(2) 0.054(2) 0.0368(17) 0.0186(17) 0.0026(15) 0.0040(15)
    C16 0.0481(19) 0.0451(19) 0.0397(17) 0.0075(15) 0.0088(14) 0.0053(14)
    C17 0.077(3) 0.057(2) 0.060(2) 0.012(2) -0.017(2) -0.0209(19)
    N1 0.0428(15) 0.0379(15) 0.0469(15) 0.0026(12) 0.0090(12) 0.0031(12)
    N2 0.0490(16) 0.0389(15) 0.0321(14) -0.0091(12) 0.0011(12) -0.0037(12)
    N3 0.0484(15) 0.0334(14) 0.0396(14) 0.0055(11) 0.0096(12) 0.0037(11)
    N4 0.0431(15) 0.0422(15) 0.0408(15) 0.0124(12) -0.0072(13) -0.0056(12)
    S1 0.0447(5) 0.0361(4) 0.0455(5) -0.0030(3) 0.0105(4) -0.0033(3)
    C18 0.0372(17) 0.0459(19) 0.0346(16) 0.0043(15) 0.0032(13) -0.0043(14)
    C19 0.0315(15) 0.0368(16) 0.0294(14) 0.0039(12) 0.0063(12) -0.0023(12)
    C20 0.0379(16) 0.0268(14) 0.0354(15) 0.0050(12) 0.0047(13) 0.0017(12)
    C21 0.0363(16) 0.0327(16) 0.0307(14) -0.0023(12) 0.0028(12) 0.0000(12)
    C22 0.0397(17) 0.0405(18) 0.0472(18) 0.0078(14) -0.0085(14) 0.0035(14)
    C23 0.0491(19) 0.0253(16) 0.064(2) 0.0052(14) -0.0056(16) -0.0023(15)
    C24 0.0359(16) 0.0348(16) 0.0430(17) -0.0012(13) 0.0022(13) -0.0060(13)
    O1 0.0411(12) 0.0462(14) 0.0518(13) 0.0106(10) -0.0059(10) 0.0003(10)
    O2 0.0412(13) 0.0572(15) 0.0789(18) -0.0010(12) -0.0182(12) -0.0084(13)
    O3 0.0453(14) 0.0362(13) 0.0874(19) -0.0014(11) -0.0101(13) -0.0156(12)
    O4 0.0440(13) 0.0357(12) 0.0507(13) -0.0039(10) -0.0116(11) 0.0016(10)
    C25 0.051(2) 0.083(3) 0.089(3) -0.008(2) 0.006(2) 0.022(2)
    C26 0.0376(18) 0.065(2) 0.052(2) -0.0007(16) -0.0038(15) 0.0092(17)
    C27 0.087(3) 0.077(3) 0.083(3) -0.001(2) 0.034(3) -0.006(2)
    O5 0.0398(13) 0.0617(16) 0.0624(16) -0.0048(11) -0.0001(11) 0.0184(13)
_geom_special_details
;
 All esds (except the esd in the dihedral angle between two l.s. planes)
 are estimated using the full covariance matrix.  The cell esds are taken
 into account individually in the estimation of esds in distances, angles
 and torsion angles; correlations between esds in cell parameters are only
 used when they are defined by crystal symmetry.  An approximate (isotropic)
 treatment of cell esds is used for estimating esds involving l.s. planes.
;
loop_
    _geom_bond_atom_site_label_1
    _geom_bond_atom_site_label_2
    _geom_bond_site_symmetry_2
    _geom_bond_distance
    _geom_bond_publ_flag
    C1 C2 . 1.496(4) ?
    C1 H1A . 0.9600 ?
    C1 H1B . 0.9600 ?
    C1 H1C . 0.9600 ?
    C2 C3 . 1.343(4) ?
    C2 S1 . 1.736(3) ?
    C3 C4 . 1.434(4) ?
    C3 H3 . 0.9300 ?
    C4 C5 . 1.365(4) ?
    C4 C12 . 1.474(4) ?
    C5 N2 . 1.388(4) ?
    C5 S1 . 1.729(3) ?
    C6 C7 . 1.383(4) ?
    C6 C11 . 1.400(4) ?
    C6 N2 . 1.429(4) ?
    C7 C8 . 1.378(4) ?
    C7 H7 . 0.9300 ?
    C8 C9 . 1.372(5) ?
    C8 H8 . 0.9300 ?
    C9 C10 . 1.385(4) ?
    C9 H9 . 0.9300 ?
    C10 C11 . 1.388(4) ?
    C10 H10 . 0.9300 ?
    C11 N1 . 1.408(4) ?
    C12 N1 . 1.287(4) ?
    C12 N3 . 1.389(4) ?
    C13 N3 . 1.463(4) ?
    C13 C14 . 1.503(4) ?
    C13 H13A . 0.9700 ?
    C13 H13B . 0.9700 ?
    C14 N4 . 1.484(4) ?
    C14 H14A . 0.9700 ?
    C14 H14B . 0.9700 ?
    C15 N4 . 1.485(4) ?
    C15 C16 . 1.503(4) ?
    C15 H15A . 0.9700 ?
    C15 H15B . 0.9700 ?
    C16 N3 . 1.452(4) ?
    C16 H16A . 0.9700 ?
    C16 H16B . 0.9700 ?
    C17 N4 . 1.483(4) ?
    C17 H17A . 0.9600 ?
    C17 H17B . 0.9600 ?
    C17 H17C . 0.9600 ?
    N2 H2 . 0.87(3) ?
    N4 H4 . 0.89(4) ?
    C18 O1 . 1.252(4) ?
    C18 O2 . 1.260(4) ?
    C18 C19 . 1.496(4) ?
    C19 C24 . 1.394(4) ?
    C19 C20 . 1.395(4) ?
    C20 C21 . 1.373(4) ?
    C20 H20 . 0.9300 ?
    C21 O4 . 1.373(3) ?
    C21 C22 . 1.379(4) ?
    C22 C23 . 1.376(4) ?
    C22 H22 . 0.9300 ?
    C23 C24 . 1.381(4) ?
    C23 H23 . 0.9300 ?
    C24 O3 . 1.363(4) ?
    O3 H3A . 0.89(4) ?
    O4 H4A . 0.85(4) ?
    C25 C26 . 1.485(5) ?
    C25 H25A . 0.9600 ?
    C25 H25B . 0.9600 ?
    C25 H25C . 0.9600 ?
    C26 O5 . 1.440(4) ?
    C26 C27 . 1.495(5) ?
    C26 H26 . 0.9800 ?
    C27 H27A . 0.9600 ?
    C27 H27B . 0.9600 ?
    C27 H27C . 0.9600 ?
    O5 H5 . 0.88(4) ?
loop_
    _geom_angle_atom_site_label_1
    _geom_angle_atom_site_label_2
    _geom_angle_atom_site_label_3
    _geom_angle_site_symmetry_1
    _geom_angle_site_symmetry_3
    _geom_angle
    _geom_angle_publ_flag
    C2 C1 H1A . . 109.5 ?
    C2 C1 H1B . . 109.5 ?
    H1A C1 H1B . . 109.5 ?
    C2 C1 H1C . . 109.5 ?
    H1A C1 H1C . . 109.5 ?
    H1B C1 H1C . . 109.5 ?
    C3 C2 C1 . . 130.5(3) ?
    C3 C2 S1 . . 110.5(2) ?
    C1 C2 S1 . . 119.1(2) ?
    C2 C3 C4 . . 114.5(3) ?
    C2 C3 H3 . . 122.7 ?
    C4 C3 H3 . . 122.7 ?
    C5 C4 C3 . . 111.5(3) ?
    C5 C4 C12 . . 120.9(3) ?
    C3 C4 C12 . . 127.6(3) ?
    C4 C5 N2 . . 126.8(3) ?
    C4 C5 S1 . . 111.5(2) ?
    N2 C5 S1 . . 121.7(2) ?
    C7 C6 C11 . . 120.1(3) ?
    C7 C6 N2 . . 119.9(3) ?
    C11 C6 N2 . . 119.9(3) ?
    C8 C7 C6 . . 121.4(3) ?
    C8 C7 H7 . . 119.3 ?
    C6 C7 H7 . . 119.3 ?
    C9 C8 C7 . . 119.4(3) ?
    C9 C8 H8 . . 120.3 ?
    C7 C8 H8 . . 120.3 ?
    C8 C9 C10 . . 119.5(3) ?
    C8 C9 H9 . . 120.2 ?
    C10 C9 H9 . . 120.2 ?
    C9 C10 C11 . . 122.3(3) ?
    C9 C10 H10 . . 118.8 ?
    C11 C10 H10 . . 118.8 ?
    C10 C11 C6 . . 117.3(3) ?
    C10 C11 N1 . . 116.3(3) ?
    C6 C11 N1 . . 126.2(3) ?
    N1 C12 N3 . . 117.6(3) ?
    N1 C12 C4 . . 126.6(3) ?
    N3 C12 C4 . . 115.7(3) ?
    N3 C13 C14 . . 109.8(2) ?
    N3 C13 H13A . . 109.7 ?
    C14 C13 H13A . . 109.7 ?
    N3 C13 H13B . . 109.7 ?
    C14 C13 H13B . . 109.7 ?
    H13A C13 H13B . . 108.2 ?
    N4 C14 C13 . . 110.8(2) ?
    N4 C14 H14A . . 109.5 ?
    C13 C14 H14A . . 109.5 ?
    N4 C14 H14B . . 109.5 ?
    C13 C14 H14B . . 109.5 ?
    H14A C14 H14B . . 108.1 ?
    N4 C15 C16 . . 112.1(3) ?
    N4 C15 H15A . . 109.2 ?
    C16 C15 H15A . . 109.2 ?
    N4 C15 H15B . . 109.2 ?
    C16 C15 H15B . . 109.2 ?
    H15A C15 H15B . . 107.9 ?
    N3 C16 C15 . . 109.9(3) ?
    N3 C16 H16A . . 109.7 ?
    C15 C16 H16A . . 109.7 ?
    N3 C16 H16B . . 109.7 ?
    C15 C16 H16B . . 109.7 ?
    H16A C16 H16B . . 108.2 ?
    N4 C17 H17A . . 109.5 ?
    N4 C17 H17B . . 109.5 ?
    H17A C17 H17B . . 109.5 ?
    N4 C17 H17C . . 109.5 ?
    H17A C17 H17C . . 109.5 ?
    H17B C17 H17C . . 109.5 ?
    C12 N1 C11 . . 124.2(3) ?
    C5 N2 C6 . . 114.5(2) ?
    C5 N2 H2 . . 113(2) ?
    C6 N2 H2 . . 111(2) ?
    C12 N3 C16 . . 119.0(2) ?
    C12 N3 C13 . . 121.3(2) ?
    C16 N3 C13 . . 110.9(2) ?
    C17 N4 C14 . . 111.8(3) ?
    C17 N4 C15 . . 111.5(3) ?
    C14 N4 C15 . . 111.1(2) ?
    C17 N4 H4 . . 111(2) ?
    C14 N4 H4 . . 103(2) ?
    C15 N4 H4 . . 109(2) ?
    C5 S1 C2 . . 91.97(14) ?
    O1 C18 O2 . . 123.9(3) ?
    O1 C18 C19 . . 118.6(3) ?
    O2 C18 C19 . . 117.5(3) ?
    C24 C19 C20 . . 118.6(3) ?
    C24 C19 C18 . . 120.1(3) ?
    C20 C19 C18 . . 121.3(3) ?
    C21 C20 C19 . . 121.2(3) ?
    C21 C20 H20 . . 119.4 ?
    C19 C20 H20 . . 119.4 ?
    O4 C21 C20 . . 117.9(3) ?
    O4 C21 C22 . . 122.7(3) ?
    C20 C21 C22 . . 119.4(3) ?
    C23 C22 C21 . . 120.4(3) ?
    C23 C22 H22 . . 119.8 ?
    C21 C22 H22 . . 119.8 ?
    C22 C23 C24 . . 120.5(3) ?
    C22 C23 H23 . . 119.7 ?
    C24 C23 H23 . . 119.7 ?
    O3 C24 C23 . . 119.1(3) ?
    O3 C24 C19 . . 121.1(3) ?
    C23 C24 C19 . . 119.8(3) ?
    C24 O3 H3A . . 103(2) ?
    C21 O4 H4A . . 108(3) ?
    C26 C25 H25A . . 109.5 ?
    C26 C25 H25B . . 109.5 ?
    H25A C25 H25B . . 109.5 ?
    C26 C25 H25C . . 109.5 ?
    H25A C25 H25C . . 109.5 ?
    H25B C25 H25C . . 109.5 ?
    O5 C26 C25 . . 107.0(3) ?
    O5 C26 C27 . . 112.0(3) ?
    C25 C26 C27 . . 113.2(3) ?
    O5 C26 H26 . . 108.1 ?
    C25 C26 H26 . . 108.1 ?
    C27 C26 H26 . . 108.1 ?
    C26 C27 H27A . . 109.5 ?
    C26 C27 H27B . . 109.5 ?
    H27A C27 H27B . . 109.5 ?
    C26 C27 H27C . . 109.5 ?
    H27A C27 H27C . . 109.5 ?
    H27B C27 H27C . . 109.5 ?
    C26 O5 H5 . . 110(2) ?
loop_
    _geom_torsion_atom_site_label_1
    _geom_torsion_atom_site_label_2
    _geom_torsion_atom_site_label_3
    _geom_torsion_atom_site_label_4
    _geom_torsion_site_symmetry_1
    _geom_torsion_site_symmetry_2
    _geom_torsion_site_symmetry_3
    _geom_torsion_site_symmetry_4
    _geom_torsion
    _geom_torsion_publ_flag
    C1 C2 C3 C4 . . . . -179.3(3) ?
    S1 C2 C3 C4 . . . . 0.6(3) ?
    C2 C3 C4 C5 . . . . -0.6(4) ?
    C2 C3 C4 C12 . . . . 177.8(3) ?
    C3 C4 C5 N2 . . . . -178.0(3) ?
    C12 C4 C5 N2 . . . . 3.5(4) ?
    C3 C4 C5 S1 . . . . 0.3(3) ?
    C12 C4 C5 S1 . . . . -178.3(2) ?
    C11 C6 C7 C8 . . . . 0.1(5) ?
    N2 C6 C7 C8 . . . . 177.0(3) ?
    C6 C7 C8 C9 . . . . 0.4(5) ?
    C7 C8 C9 C10 . . . . -0.7(5) ?
    C8 C9 C10 C11 . . . . 0.5(5) ?
    C9 C10 C11 C6 . . . . 0.0(5) ?
    C9 C10 C11 N1 . . . . -174.7(3) ?
    C7 C6 C11 C10 . . . . -0.3(4) ?
    N2 C6 C11 C10 . . . . -177.2(3) ?
    C7 C6 C11 N1 . . . . 173.8(3) ?
    N2 C6 C11 N1 . . . . -3.1(5) ?
    C5 C4 C12 N1 . . . . -34.3(4) ?
    C3 C4 C12 N1 . . . . 147.5(3) ?
    C5 C4 C12 N3 . . . . 149.7(3) ?
    C3 C4 C12 N3 . . . . -28.6(4) ?
    N3 C13 C14 N4 . . . . 57.4(3) ?
    N4 C15 C16 N3 . . . . -55.2(3) ?
    N3 C12 N1 C11 . . . . 170.5(3) ?
    C4 C12 N1 C11 . . . . -5.5(5) ?
    C10 C11 N1 C12 . . . . -144.3(3) ?
    C6 C11 N1 C12 . . . . 41.5(5) ?
    C4 C5 N2 C6 . . . . 56.1(4) ?
    S1 C5 N2 C6 . . . . -121.9(3) ?
    C7 C6 N2 C5 . . . . 125.9(3) ?
    C11 C6 N2 C5 . . . . -57.2(4) ?
    N1 C12 N3 C16 . . . . -3.9(4) ?
    C4 C12 N3 C16 . . . . 172.5(3) ?
    N1 C12 N3 C13 . . . . 140.6(3) ?
    C4 C12 N3 C13 . . . . -42.9(4) ?
    C15 C16 N3 C12 . . . . -152.5(3) ?
    C15 C16 N3 C13 . . . . 59.5(3) ?
    C14 C13 N3 C12 . . . . 151.8(3) ?
    C14 C13 N3 C16 . . . . -61.1(3) ?
    C13 C14 N4 C17 . . . . -178.6(3) ?
    C13 C14 N4 C15 . . . . -53.4(3) ?
    C16 C15 N4 C17 . . . . 177.9(3) ?
    C16 C15 N4 C14 . . . . 52.5(4) ?
    C4 C5 S1 C2 . . . . 0.1(2) ?
    N2 C5 S1 C2 . . . . 178.4(2) ?
    C3 C2 S1 C5 . . . . -0.4(2) ?
    C1 C2 S1 C5 . . . . 179.6(3) ?
    O1 C18 C19 C24 . . . . -176.1(3) ?
    O2 C18 C19 C24 . . . . 3.3(4) ?
    O1 C18 C19 C20 . . . . 5.2(4) ?
    O2 C18 C19 C20 . . . . -175.4(3) ?
    C24 C19 C20 C21 . . . . -0.4(4) ?
    C18 C19 C20 C21 . . . . 178.3(3) ?
    C19 C20 C21 O4 . . . . -178.3(2) ?
    C19 C20 C21 C22 . . . . 1.5(4) ?
    O4 C21 C22 C23 . . . . 178.6(3) ?
    C20 C21 C22 C23 . . . . -1.1(5) ?
    C21 C22 C23 C24 . . . . -0.4(5) ?
    C22 C23 C24 O3 . . . . -178.5(3) ?
    C22 C23 C24 C19 . . . . 1.5(5) ?
    C20 C19 C24 O3 . . . . 178.9(3) ?
    C18 C19 C24 O3 . . . . 0.2(4) ?
    C20 C19 C24 C23 . . . . -1.1(4) ?
    C18 C19 C24 C23 . . . . -179.7(3) ?
loop_
    _geom_hbond_atom_site_label_D
    _geom_hbond_atom_site_label_H
    _geom_hbond_atom_site_label_A
    _geom_hbond_site_symmetry_A
    _geom_hbond_distance_DH
    _geom_hbond_distance_HA
    _geom_hbond_distance_DA
    _geom_hbond_angle_DHA
    _geom_hbond_publ_flag
    C1 H1A O1 1_455 0.96 2.64 3.579(4) 167.6 yes
    C10 H10 O1 3_665 0.93 2.52 3.316(4) 143.3 yes
    C13 H13A O4 1_455 0.97 2.62 3.233(4) 121.5 yes
    C17 H17B O2 . 0.96 2.63 3.216(4) 119.9 yes
    N2 H2 O4 3_666 0.87(3) 2.28(3) 3.088(4) 156(3) yes
    N4 H4 O1 . 0.89(4) 1.77(4) 2.660(3) 178(4) yes
    O3 H3A O2 . 0.89(4) 1.63(4) 2.479(3) 156(4) yes
    O4 H4A O5 1_655 0.85(4) 1.84(4) 2.682(3) 173(4) yes
    O5 H5 O3 4_566 0.88(4) 1.88(4) 2.764(3) 178(3) yes
_shelx_space_group_comment
;
The symmetry employed for this shelxl refinement is uniquely defined
by the following loop, which should always be used as a source of
symmetry information in preference to the above space-group names.
They are only intended as comments.
;
_shelx_estimated_absorpt_T_min     0.976
_shelx_estimated_absorpt_T_max     0.990
_shelx_hkl_file
;
   1   0   0   -2.93    0.62
   1   0   0   -2.58    0.59
  -1   0   0   -2.02    0.66
   2   0   0 3216.12   71.01
   2   0   0 3186.30   72.72
  -2   0   0 3213.99   72.86
  -2   0   0 3143.47   72.55
   3   0   0   -0.68    1.16
  -3   0   0   -0.38    0.62
  -3   0   0    1.33    1.20
   3   0   0   -0.89    1.11
  -4   0   0  931.46   25.63
  -4   0   0  954.71   22.13
   4   0   0  948.49   24.31
   4   0   0  921.29   25.46
   5   0   0   -0.57    1.69
  -5   0   0    1.46    1.62
   5   0   0    0.49    1.49
  -5   0   0    1.44    0.79
   6   0   0  175.72    9.07
   6   0   0  170.49    8.25
  -6   0   0  164.07    8.98
   7   0   0    0.86    1.94
  -7   0   0    2.05    2.16
   7   0   0    1.06    2.16
  -8   0   0    3.50    2.79
   8   0   0    6.53    2.88
   8   0   0    5.81    2.84
   9   0   0    5.10    2.67
  -9   0   0    1.54    2.28
   9   0   0    7.49    2.91
 -10   0   0   56.19    8.17
  10   0   0   57.59    7.99
  11   0   0    3.44    3.53
   1   1   0 2133.53   46.55
   1  -1   0 1997.63   46.49
   1  -1   0 2149.70   47.64
   1   1   0 2117.46   47.55
  -1  -1   0 2066.43   48.11
  -1   1   0 2086.25   47.37
  -1  -1   0 2087.50   47.45
   2  -1   0  353.25   10.10
   2  -1   0  328.94    9.44
   2   1   0  341.47    9.90
   2   1   0  361.12    9.48
  -2   1   0  334.42    9.89
  -2  -1   0  338.13    8.62
  -2  -1   0  343.00   10.06
  -3  -1   0 2693.30   62.97
   3  -1   0 2681.25   61.14
  -3  -1   0 2665.26   61.02
  -3   1   0 2740.73   61.21
   3  -1   0 2698.72   62.94
   3   1   0 2678.66   60.96
   3   1   0 2693.25   62.89
  -3   1   0 2646.36   62.74
   4   1   0   -0.33    1.46
   4  -1   0    0.38    1.30
  -4   1   0   -0.51    1.12
   4  -1   0    0.96    1.57
  -4  -1   0    2.34    1.61
   4   1   0    0.51    1.40
  -4   1   0   -0.28    0.54
  -4  -1   0    0.29    0.79
   5   1   0  107.16    6.45
   5   1   0  109.11    5.84
  -5  -1   0  106.61    6.57
  -5   1   0  110.95    6.63
   5  -1   0  103.42    6.53
   5  -1   0  108.55    6.01
  -5  -1   0  120.70    3.95
  -6  -1   0   56.57    5.96
  -6   1   0   50.46    5.67
   6  -1   0   50.59    5.68
   6  -1   0   54.18    5.10
   6   1   0   58.16    5.21
   6   1   0   48.07    5.49
  -7  -1   0  118.82    8.05
   7   1   0   88.60    6.37
   7   1   0  122.52    8.23
   7  -1   0  127.45    8.36
  -7   1   0  118.82    7.97
   7  -1   0  124.84    7.30
  -8  -1   0    9.23    3.11
   8  -1   0    3.52    2.59
   8   1   0    3.09    2.61
   8   1   0    1.21    2.10
  -8   1   0   11.91    3.45
   8  -1   0    4.47    2.76
   9  -1   0   28.21    5.53
   9  -1   0   30.65    5.19
  -9   1   0   38.49    6.63
  -9  -1   0   18.55    4.30
   9   1   0   25.80    5.35
 -10  -1   0   20.09    4.54
 -10   1   0   23.70    5.27
  10  -1   0   24.87    5.44
  10   1   0   17.26    4.57
 -11   1   0   -2.32    2.72
  11   1   0    5.94    3.65
   0  -2   0  248.50    6.13
   1   2   0   14.65    1.03
  -1  -2   0   16.67    1.28
   1  -2   0   14.49    0.86
   1   2   0   14.20    1.19
   1  -2   0   15.06    1.32
  -1   2   0   16.66    1.15
  -1  -2   0   15.74    1.06
   1  -2   0   14.10    1.19
   2   2   0 1408.35   33.88
   2  -2   0 1434.12   32.91
   2   2   0 1428.75   32.72
  -2  -2   0 1412.71   32.97
   2  -2   0 1432.39   34.03
   2  -2   0 1398.23   33.04
  -2  -2   0 1430.17   34.04
  -2   2   0 1455.83   33.82
   3   2   0    0.94    1.21
  -3   2   0    0.82    0.56
   3  -2   0   -0.65    1.26
   3  -2   0    0.59    1.23
  -3   2   0    2.47    1.29
  -3  -2   0    0.20    0.76
  -3  -2   0    1.69    1.32
   3   2   0    1.23    1.31
  -4   2   0  537.10   16.29
   4  -2   0  502.64   16.12
   4   2   0  514.64   16.10
   4   2   0  521.74   15.01
  -4   2   0  528.44   12.68
  -4  -2   0  550.12   13.50
   4  -2   0  538.79   15.46
  -4  -2   0  512.93   16.33
   5  -2   0    4.69    2.02
   5   2   0    3.47    1.89
   5  -2   0    6.75    2.52
  -5  -2   0    6.90    1.26
  -5  -2   0    4.92    2.13
  -5   2   0    5.84    2.24
   5   2   0    5.50    2.25
  -6  -2   0  148.25    8.56
   6   2   0  147.96    7.47
   6  -2   0  165.47    8.79
   6   2   0  138.53    8.15
   6  -2   0  154.03    7.72
  -6   2   0  130.74    7.94
   7   2   0   11.51    3.14
   7   2   0   16.59    4.12
  -7  -2   0   13.35    3.80
  -7   2   0   18.93    4.09
   7  -2   0    9.51    3.13
   7  -2   0   14.54    4.12
  -8   2   0    5.40    2.92
  -8  -2   0    3.82    2.22
   8   2   0    1.80    2.11
   8  -2   0    2.32    2.56
   8  -2   0    1.97    2.66
   8   2   0    3.36    2.59
   9  -2   0    4.11    3.03
  -9   2   0    6.60    2.62
   9   2   0    4.53    3.14
  -9  -2   0    5.69    3.10
   9  -2   0    5.86    2.44
  10   2   0    5.93    3.15
 -10   2   0    9.13    3.18
  10  -2   0    4.07    2.70
 -10  -2   0    8.26    3.46
  11   2   0    4.41    3.77
 -11   2   0    7.78    4.32
   0  -3   0   -3.44    0.49
   0   3   0   -3.08    0.58
   0  -3   0   -3.92    0.57
   1  -3   0 1580.58   36.62
  -1  -3   0 1619.71   37.43
  -1  -3   0 1684.29   37.32
   1  -3   0 1620.26   37.24
   1   3   0 1538.51   36.26
   1  -3   0 1613.27   37.39
   1   3   0 1648.41   37.37
  -1   3   0 1680.25   37.00
   2  -3   0   22.77    2.45
   2   3   0   18.37    1.83
  -2   3   0   21.36    2.12
  -2  -3   0   21.33    1.78
   2   3   0   16.34    2.02
  -2  -3   0   18.30    2.16
   2  -3   0   18.71    2.07
   2  -3   0   18.35    1.39
  -3  -3   0  388.30   10.32
   3   3   0  371.71   10.87
   3  -3   0  394.72   11.52
   3  -3   0  392.46   12.10
  -3  -3   0  370.76   12.05
   3   3   0  375.00   11.81
  -3   3   0  379.23   11.77
   3  -3   0  384.64    9.52
  -4  -3   0  258.90   10.23
   4  -3   0  241.30    9.95
  -4   3   0  279.43   10.16
  -4   3   0  275.59    6.97
  -4  -3   0  281.45    7.98
   4   3   0  264.00    9.10
   4   3   0  263.18   10.04
   4  -3   0  266.86    9.51
   5  -3   0  146.78    7.81
   5   3   0  145.82    6.74
  -5   3   0  145.67    7.69
   5   3   0  142.63    7.65
  -5  -3   0  158.91    5.36
   5  -3   0  151.23    7.33
  -5  -3   0  140.71    7.75
   6  -3   0    2.12    2.26
   6  -3   0    3.91    2.14
   6   3   0    3.02    2.14
  -6  -3   0    1.13    1.92
  -6   3   0   -0.09    1.84
   6   3   0    0.17    1.77
  -7   3   0   11.80    3.34
   7  -3   0   13.39    3.76
   7   3   0    5.78    2.73
   7  -3   0   11.45    3.35
   7   3   0    9.79    3.39
  -7  -3   0   16.38    4.01
   8   3   0   14.96    3.92
  -8  -3   0   15.40    4.31
   8  -3   0   11.88    3.52
  -8   3   0   23.25    4.86
   8  -3   0   17.15    4.26
   8   3   0   16.93    3.61
   9  -3   0    7.29    3.23
  -9  -3   0   16.20    4.21
   9  -3   0    8.63    3.27
  -9   3   0   12.43    3.84
   9   3   0   16.73    4.39
  10  -3   0   11.92    3.97
  10   3   0    5.56    2.77
 -10   3   0    4.50    2.84
 -10  -3   0    5.65    3.27
 -11   3   0   10.42    4.09
  11   3   0   12.85    4.66
   0  -4   0  365.84    9.26
   0   4   0  363.34    9.56
   0  -4   0  376.63    9.72
  -1  -4   0 1009.14   23.82
  -1   4   0 1037.49   23.40
   1  -4   0 1000.04   23.81
  -1   4   0  990.07   24.11
  -1  -4   0  976.86   24.05
   1   4   0 1019.17   23.24
   1   4   0 1033.85   24.07
  -2  -4   0   29.38    2.64
  -2  -4   0   25.97    2.14
   2  -4   0   28.33    2.63
   2   4   0   24.90    2.01
   2  -4   0   26.86    1.73
  -2   4   0   28.05    2.19
   2  -4   0   26.07    2.50
   2   4   0   29.62    2.54
  -3   4   0  237.72    8.36
   3   4   0  235.47    7.66
   3   4   0  230.97    8.47
  -3  -4   0  243.74    7.34
   3  -4   0  242.24    8.30
  -3  -4   0  228.59    8.63
   3  -4   0  215.94    8.45
   3  -4   0  255.81    6.57
  -4   4   0  424.05   10.37
  -4  -4   0  420.88   11.55
  -4   4   0  420.82   13.59
   4  -4   0  415.52   13.84
  -4  -4   0  412.43   13.94
   4  -4   0  410.06   13.10
   4   4   0  401.04   12.35
   4   4   0  409.85   13.59
   5   4   0  270.97   10.05
  -5  -4   0  288.30    8.71
  -5   4   0  291.85   11.42
   5  -4   0  276.73   11.42
  -5  -4   0  283.18   11.68
   5   4   0  280.84   11.32
   5  -4   0  292.92   10.96
   6   4   0  111.29    7.29
  -6   4   0  117.82    7.42
   6  -4   0  128.58    7.35
  -6  -4   0  114.31    7.61
   6   4   0  125.66    6.61
   6  -4   0  130.99    7.84
  -7  -4   0   78.10    7.63
  -7   4   0   82.05    6.66
   7  -4   0   97.34    6.73
   7   4   0   85.49    6.93
   7   4   0   84.33    6.00
   7  -4   0   77.87    6.66
   8   4   0   10.28    3.10
   8  -4   0   19.68    4.36
   8   4   0   13.90    3.70
  -8  -4   0   12.56    3.61
   8  -4   0    7.66    3.01
  -8   4   0   12.70    3.64
  -9  -4   0   37.85    6.41
   9   4   0   35.51    5.99
   9  -4   0   37.86    5.87
  -9   4   0   29.44    5.68
   9  -4   0   41.22    6.43
 -10  -4   0   19.49    4.61
  10  -4   0   12.55    3.95
 -10   4   0    9.95    3.69
  10   4   0   14.80    3.79
 -11   4   0   14.62    4.59
  11   4   0   18.86    5.21
   0  -5   0   -0.69    0.74
   0  -5   0   -0.72    0.58
   0   5   0   -1.32    0.68
  -1  -5   0    4.44    1.08
   1  -5   0    3.36    1.12
  -1   5   0    5.88    0.80
   1   5   0    4.07    1.20
   1   5   0    3.49    1.00
   1  -5   0    3.38    1.14
  -1   5   0    2.91    1.08
  -1  -5   0    4.30    1.29
   2  -5   0  476.90   13.12
  -2  -5   0  480.76   12.82
   2   5   0  474.76   12.35
   2   5   0  462.94   13.13
  -2   5   0  490.79   12.72
   2  -5   0  481.68   12.14
  -2  -5   0  472.12   13.33
   2  -5   0  467.36   13.44
   3   5   0   17.23    2.50
  -3  -5   0   11.00    2.17
   3   5   0   15.43    2.04
   3  -5   0   15.26    2.60
   3  -5   0   18.74    1.55
  -3  -5   0   17.04    2.02
  -3   5   0   17.42    2.34
   3  -5   0   15.78    2.50
   4   5   0 1145.78   30.15
   4  -5   0 1105.46   30.29
   4  -5   0 1163.67   29.54
   4   5   0 1129.40   28.35
   4  -5   0 1165.59   26.81
  -4  -5   0 1135.79   30.50
  -4   5   0 1156.25   29.87
  -4  -5   0 1126.41   28.00
  -5  -5   0  130.85    5.32
  -5   5   0  137.79    7.19
  -5  -5   0  135.94    7.54
   5   5   0  132.01    7.21
   5   5   0  122.19    6.16
   5  -5   0  120.65    7.15
   5  -5   0  113.77    6.68
   6   5   0   26.45    4.36
  -6  -5   0   28.32    4.81
   6  -5   0   18.63    3.91
  -6   5   0   25.27    4.23
   6   5   0   22.55    3.59
   6  -5   0   25.55    4.35
   7   5   0    5.90    2.99
  -7   5   0    6.24    2.56
   7  -5   0    8.25    3.31
  -7  -5   0    9.28    3.33
   7  -5   0    6.77    3.06
   7   5   0   10.06    2.96
  -8   5   0   64.08    7.31
  -8  -5   0   50.91    7.06
   8  -5   0   59.49    7.15
   8   5   0   54.56    5.82
   8   5   0   57.25    7.10
   8  -5   0   63.71    6.86
  -9   5   0    7.82    3.73
   9  -5   0   17.09    4.39
   9   5   0   17.08    4.31
  -9  -5   0   10.88    3.42
   9  -5   0   11.60    3.94
 -10  -5   0   26.31    5.42
 -10   5   0   22.12    5.20
  10  -5   0   22.45    5.03
  10   5   0   14.73    4.02
 -11   5   0    5.93    3.63
  11   5   0    2.78    3.28
   0  -6   0 3595.46   80.05
   0  -6   0 3511.89   77.64
   0   6   0 3407.87   79.31
  -1   6   0   37.75    1.68
   1   6   0   35.24    2.67
  -1  -6   0   34.36    2.17
   1  -6   0   35.74    2.53
   1   6   0   34.31    2.20
  -1   6   0   35.16    2.68
  -1  -6   0   39.11    2.80
   1  -6   0   36.10    2.50
  -2   6   0   29.44    2.15
   2   6   0   26.30    2.20
   2  -6   0   28.64    2.67
   2   6   0   23.73    2.49
  -2  -6   0   29.53    2.55
  -2   6   0   19.19    2.40
   2  -6   0   24.91    2.00
  -2  -6   0   30.47    2.70
   3   6   0    6.86    1.92
  -3  -6   0    8.14    2.08
   3  -6   0   10.79    2.42
   3  -6   0   11.00    2.19
   3   6   0    8.48    1.71
  -3  -6   0    8.69    1.71
  -3   6   0    7.83    1.78
   3  -6   0   11.81    1.50
  -4   6   0  324.18   11.28
  -4  -6   0  332.35   10.12
   4  -6   0  329.41   11.90
   4  -6   0  316.50   11.26
  -4  -6   0  316.81   11.78
   4   6   0  324.86   11.73
   4   6   0  322.96   10.39
   4  -6   0  328.60    8.89
  -5  -6   0  331.75   13.09
   5   6   0  336.60   11.41
   5  -6   0  324.70   12.94
  -5   6   0  342.43   12.54
  -5  -6   0  338.56   10.57
   5   6   0  358.78   13.16
   5  -6   0  345.75   12.68
   6   6   0    2.54    2.08
  -6   6   0    4.74    2.37
   6   6   0    8.16    2.69
   6  -6   0    5.66    2.80
   6  -6   0    6.39    2.54
  -6  -6   0    7.27    2.90
   7  -6   0  272.39   12.06
  -7  -6   0  243.83   12.45
   7   6   0  254.58   12.47
  -7   6   0  275.86   12.35
   7   6   0  254.88   10.66
   7  -6   0  263.26   12.71
   8   6   0    6.53    2.95
   8  -6   0   -1.59    2.14
   8  -6   0    6.25    2.75
  -8  -6   0    3.77    2.77
  -8   6   0    8.90    3.11
   9  -6   0    6.72    2.92
   9  -6   0    6.14    3.20
  -9  -6   0    8.64    2.95
  -9   6   0    3.53    2.71
   9   6   0    5.15    2.98
 -10  -6   0   11.91    4.00
  10   6   0   13.57    3.58
 -10   6   0   11.51    3.86
  10  -6   0   11.52    4.02
  10  -6   0   14.16    4.20
 -11   6   0    6.63    3.96
   0  -7   0   -1.31    1.23
   0  -7   0   -0.63    0.96
   0   7   0    0.20    1.41
   1   7   0   35.39    2.70
  -1  -7   0   35.93    2.22
  -1   7   0   37.18    2.98
  -1  -7   0   35.29    2.93
   1  -7   0   32.19    2.58
  -1   7   0   32.91    1.52
   1  -7   0   33.09    2.63
   1   7   0   37.05    2.37
   2   7   0    3.73    1.47
   2   7   0    6.45    1.42
   2  -7   0    2.12    1.16
  -2  -7   0    3.43    1.50
  -2  -7   0    1.85    1.28
  -2   7   0    2.76    1.07
  -2   7   0    3.33    1.39
   2  -7   0    2.34    1.31
   3   7   0    0.91    1.11
  -3  -7   0    0.49    1.19
   3   7   0    1.48    1.33
  -3   7   0   -0.35    0.98
  -3  -7   0   -1.21    1.01
   3  -7   0    1.66    1.01
   3  -7   0    0.94    1.39
   3  -7   0    0.07    1.13
  -4  -7   0  230.60    8.11
   4   7   0  222.67    9.33
   4   7   0  227.10    8.22
   4  -7   0  245.97    9.38
   4  -7   0  238.67    7.10
  -4   7   0  231.88    8.95
  -4  -7   0  216.11    9.38
   4  -7   0  228.67    9.67
   5  -7   0    2.40    2.23
  -5   7   0   -1.32    1.23
  -5  -7   0    3.49    2.21
   5   7   0    4.28    1.85
   5   7   0   -0.09    1.96
  -5  -7   0    3.11    1.51
   5  -7   0   -0.99    1.52
   6  -7   0   69.94    5.57
   6   7   0   67.63    5.74
  -6  -7   0   79.41    6.50
  -6   7   0   70.41    5.66
   6  -7   0   70.38    5.91
   6   7   0   65.61    4.84
   7   7   0    6.54    3.02
   7   7   0    3.42    2.29
   7  -7   0    0.47    2.14
  -7   7   0    4.09    2.52
  -7  -7   0   -0.50    2.12
   7  -7   0   -1.64    2.44
   8   7   0   42.01    6.40
  -8   7   0   41.44    6.15
  -8  -7   0   45.29    7.05
   8  -7   0   51.32    6.99
   8  -7   0   45.16    6.31
  -9  -7   0   12.40    3.96
  -9   7   0   10.34    3.39
   9  -7   0    7.13    3.23
   9  -7   0    3.55    2.66
   9   7   0   14.85    4.47
 -10   7   0    8.17    3.49
  10  -7   0    4.71    3.35
 -10  -7   0   12.35    4.07
  10  -7   0    4.19    3.31
  10   7   0    3.96    2.83
 -11   7   0    4.29    3.79
   0   8   0  311.01    9.68
   0  -8   0  304.94    9.16
   0  -8   0  317.21    9.79
   1   8   0   73.93    3.51
   1   8   0   76.59    3.88
   1  -8   0   75.35    3.91
  -1  -8   0   77.51    3.29
  -1   8   0   76.76    4.04
   1  -8   0   79.97    3.93
  -1  -8   0   67.87    3.93
  -1   8   0   77.98    2.39
  -2  -8   0  126.40    5.60
   2   8   0  131.38    5.65
  -2   8   0  130.21    5.88
   2   8   0  139.98    5.18
  -2   8   0  142.02    4.78
   2  -8   0  138.22    5.26
  -2  -8   0  131.24    5.48
   2  -8   0  126.47    5.70
  -3  -8   0  408.97   12.93
   3  -8   0  403.00   12.77
  -3   8   0  412.62   12.02
   3   8   0  393.89   12.79
  -3  -8   0  385.30   12.16
  -3   8   0  414.64   13.45
   3   8   0  405.96   11.71
   3  -8   0  414.45   11.45
   4   8   0   64.83    4.12
   4   8   0   62.65    4.63
   4  -8   0   62.44    4.58
  -4  -8   0   69.55    4.89
   4  -8   0   66.14    3.33
  -4  -8   0   65.27    4.03
   4  -8   0   61.57    4.90
  -4   8   0   59.91    4.17
  -5  -8   0   62.81    5.86
  -5  -8   0   66.96    4.23
   5  -8   0   73.45    5.84
   5   8   0   62.09    5.16
  -5   8   0   66.91    5.03
   5   8   0   69.80    4.53
   5  -8   0   66.16    5.39
  -6  -8   0    3.25    2.41
  -6   8   0    7.52    2.72
   6  -8   0    5.19    2.52
   6  -8   0    2.71    2.04
   6   8   0    3.09    2.45
   6   8   0    6.47    2.52
   7  -8   0   15.70    3.94
   7  -8   0   13.14    3.99
   7   8   0   15.97    3.22
   7   8   0   20.24    4.46
  -7  -8   0   15.02    3.94
  -7   8   0   12.53    3.44
  -8  -8   0    4.55    3.13
   8  -8   0    6.16    3.19
  -8   8   0    6.93    3.20
   8   8   0    3.42    2.82
   8  -8   0    4.89    2.83
   9  -8   0   21.30    4.61
  -9   8   0   27.48    5.34
   9   8   0   29.41    5.57
   9  -8   0   27.97    5.53
  -9  -8   0   17.90    4.75
  10  -8   0    7.12    4.09
  10   8   0   15.76    4.16
 -10  -8   0    9.77    3.66
  10  -8   0   11.46    3.99
 -10   8   0   15.55    3.99
 -11   8   0   19.90    5.08
   0  -9   0    0.09    1.01
   0  -9   0    0.66    0.52
   0  -9   0    0.52    1.36
   0   9   0    0.01    1.40
   1  -9   0   -0.11    1.33
   1  -9   0   -0.56    1.01
   1   9   0    0.95    1.01
  -1  -9   0   -0.26    0.85
  -1   9   0    0.20    1.38
   1   9   0    0.38    1.36
  -1  -9   0   -0.05    1.23
   2   9   0  616.25   17.15
   2  -9   0  596.66   17.06
  -2  -9   0  626.36   16.76
  -2   9   0  593.43   17.37
   2   9   0  620.93   16.15
  -2  -9   0  608.73   17.24
  -2   9   0  647.77   15.53
   2  -9   0  613.27   16.59
  -3   9   0  105.85    4.81
   3  -9   0  110.24    5.71
  -3  -9   0  102.91    5.49
   3   9   0  110.08    5.61
  -3  -9   0  114.32    5.50
   3   9   0  112.07    4.97
   3  -9   0  111.59    4.73
  -3   9   0   99.65    5.74
  -4  -9   0    9.66    2.35
   4   9   0    6.43    1.99
   4  -9   0   11.84    1.83
   4  -9   0    6.24    2.42
  -4  -9   0   10.08    2.57
   4   9   0    5.16    2.18
   4  -9   0   12.18    2.77
  -4   9   0    6.50    1.94
   5   9   0   35.22    3.82
  -5  -9   0   40.33    3.81
  -5   9   0   37.98    4.28
   5  -9   0   29.44    4.68
   5  -9   0   35.98    4.59
   5   9   0   37.28    4.79
  -5  -9   0   37.68    4.84
   6  -9   0    3.28    2.28
   6  -9   0    1.84    2.27
   6   9   0    3.12    2.58
  -6   9   0    2.74    2.19
   6   9   0    3.74    2.06
  -6  -9   0    2.62    2.58
   7   9   0   59.97    6.68
  -7  -9   0   53.27    6.60
   7  -9   0   48.63    6.56
  -7   9   0   59.47    6.39
   7   9   0   50.79    5.19
   7  -9   0   52.45    6.27
   8   9   0   37.98    6.03
  -8  -9   0   27.16    5.52
   8  -9   0   20.43    4.69
  -8   9   0   31.65    5.33
   8  -9   0   30.66    5.38
   9  -9   0    8.07    3.22
   9  -9   0    1.06    2.67
   9   9   0    5.93    3.02
  -9   9   0    5.48    2.61
  -9  -9   0    3.62    3.13
 -10  -9   0    3.85    3.65
  10   9   0    6.62    3.13
 -10   9   0    5.02    2.88
  10  -9   0    4.43    3.21
  10  -9   0    2.73    3.34
   0  10   0  679.01   18.30
   0 -10   0  664.21   18.45
   0 -10   0  672.64   17.62
   0 -10   0  658.66   15.64
  -1  10   0  117.68    5.61
   1 -10   0  117.43    5.43
  -1 -10   0  122.19    5.72
   1  10   0  118.63    4.93
  -1 -10   0  119.95    4.35
   1  10   0  120.64    5.40
   1 -10   0  107.72    5.20
   2  10   0  325.83   10.71
  -2 -10   0  323.45   10.91
  -2  10   0  314.29   10.92
   2  10   0  336.06    9.95
   2 -10   0  319.82   10.72
  -2 -10   0  312.23   10.07
  -2  10   0  337.44    8.92
   2 -10   0  331.32   10.39
  -3  10   0   88.88    4.29
   3  10   0   90.08    4.52
   3 -10   0   87.60    5.24
  -3  10   0   82.80    5.29
   3  10   0   92.03    5.25
  -3 -10   0   94.95    5.23
  -3 -10   0   87.19    5.03
   3 -10   0   87.50    4.42
  -4 -10   0  117.80    5.93
  -4 -10   0  123.76    6.72
  -4  10   0  116.10    6.89
   4  10   0  116.77    6.52
   4 -10   0  116.82    5.04
   4  10   0  128.63    5.79
   4 -10   0  109.69    6.41
  -4  10   0  118.90    5.85
  -5  10   0  103.54    6.02
   5 -10   0   99.43    7.02
   5  10   0  100.00    5.56
   5  10   0  100.07    6.61
  -5 -10   0  101.70    6.84
  -5 -10   0  116.40    5.99
   5 -10   0   89.55    6.28
   6  10   0   -0.93    1.69
   6 -10   0    0.48    2.07
   6 -10   0   -0.27    1.98
   6  10   0   -0.52    2.15
  -6  10   0    1.24    1.71
  -6 -10   0    0.76    1.99
   7 -10   0   82.59    7.72
   7  10   0   88.18    7.03
  -7 -10   0   85.93    8.11
   7  10   0   83.29    5.85
   7 -10   0   72.07    7.59
  -7  10   0   82.24    6.47
   8 -10   0   14.78    3.91
   8  10   0    2.77    2.75
   8 -10   0   13.46    3.54
  -8  10   0    3.05    2.41
  -8 -10   0    6.07    3.26
   9  10   0    5.84    3.10
  -9  10   0    2.07    2.40
  -9 -10   0    0.22    2.39
   9 -10   0    2.89    3.24
   9 -10   0    7.75    3.44
  10 -10   0   28.64    6.23
 -10  10   0   14.13    4.23
 -10 -10   0   16.08    5.18
  10  10   0   24.11    5.29
  10 -10   0   16.03    4.77
   0  11   0   -1.62    1.25
   0 -11   0    1.31    1.40
   0 -11   0   -0.13    0.52
   0 -11   0    1.33    1.19
   1 -11   0   61.24    3.93
   1  11   0   52.74    3.74
   1  11   0   57.56    3.48
  -1 -11   0   60.64    4.09
  -1  11   0   58.15    4.00
   1 -11   0   59.30    3.89
  -1 -11   0   59.29    2.95
  -2 -11   0  209.02    8.55
   2 -11   0  225.26    8.25
   2 -11   0  239.77    8.89
  -2  11   0  220.40    8.73
  -2 -11   0  221.34    7.92
   2  11   0  232.64    7.95
  -2  11   0  233.03    6.65
   2  11   0  241.61    8.81
  -3 -11   0   74.13    4.66
   3  11   0   81.55    4.38
   3 -11   0   72.57    4.91
  -3  11   0   77.35    5.14
   3  11   0   72.51    4.79
   3 -11   0   71.27    4.15
  -3  11   0   71.81    3.78
  -3 -11   0   87.32    5.03
   4  11   0   -0.06    1.31
  -4 -11   0   -0.88    1.36
   4 -11   0   -0.97    1.18
  -4 -11   0   -1.96    1.34
   4 -11   0   -0.46    1.69
  -4  11   0   -1.92    1.29
   4  11   0    1.72    1.70
  -4  11   0   -2.09    1.13
  -5  11   0    0.71    2.16
   5  11   0    1.55    1.69
  -5 -11   0   -0.23    1.87
   5 -11   0   -0.29    1.81
  -5  11   0    0.05    1.35
  -5 -11   0   -1.19    1.82
   5  11   0    0.81    1.99
   6  11   0   16.70    3.97
   6  11   0   11.67    2.92
  -6  11   0   18.01    3.67
   6 -11   0   13.49    3.75
  -6 -11   0   11.44    3.45
  -7  11   0    1.50    1.78
   7 -11   0    2.83    2.52
   7  11   0   -0.37    1.80
  -7 -11   0   -2.49    1.80
   7 -11   0   -2.79    2.32
   8 -11   0    4.60    3.31
  -8  11   0    5.42    2.54
  -8 -11   0    1.62    2.61
   8  11   0   -0.89    2.07
   8 -11   0   -0.07    2.69
   9  11   0   25.10    5.39
  -9  11   0   18.97    4.39
   9 -11   0   17.83    4.69
   9 -11   0   25.59    5.39
  -9 -11   0   19.53    5.17
  10  11   0    8.16    3.42
 -10 -11   0    5.07    3.33
  10 -11   0    1.53    3.54
   0 -12   0  182.05    7.55
   0 -12   0  175.86    4.59
   0 -12   0  160.42    6.71
   0  12   0  164.50    7.28
  -1 -12   0  291.99    8.15
   1 -12   0  274.04    9.64
   1  12   0  264.43    9.05
  -1 -12   0  277.47   10.14
   1  12   0  254.73    9.51
   1 -12   0  271.78    9.78
  -1  12   0  279.28   10.04
  -2 -12   0  772.33   20.22
  -2 -12   0  744.62   21.60
  -2  12   0  757.84   21.69
   2  12   0  771.47   21.35
   2  12   0  762.42   20.14
   2 -12   0  780.71   21.39
   2 -12   0  798.81   21.26
  -2  12   0  777.42   18.52
   3  12   0    9.19    2.14
   3  12   0    4.81    1.94
  -3  12   0   11.86    1.81
  -3 -12   0   12.82    2.78
   3 -12   0   10.16    2.57
  -3 -12   0    9.92    2.42
  -3  12   0    7.86    2.39
   3 -12   0    9.96    2.17
  -4 -12   0   96.16    6.04
   4 -12   0   92.79    6.04
   4 -12   0   88.08    4.70
  -4 -12   0   82.50    5.35
  -4  12   0   90.05    4.80
  -4  12   0   89.31    6.11
   4  12   0   81.95    5.73
   4  12   0   88.44    4.99
   5  12   0    1.96    1.92
   5 -12   0   -0.16    1.99
   5  12   0    2.26    2.13
  -5 -12   0    0.06    1.82
  -5  12   0    0.91    1.55
  -5  12   0    2.72    2.44
  -5 -12   0    2.65    2.14
   6  12   0  213.91   10.95
  -6  12   0  210.51   11.22
  -6 -12   0  188.94   10.34
  -6  12   0  213.80    9.93
   6 -12   0  218.56   10.77
   6  12   0  212.74    9.14
  -7  12   0   -0.20    2.13
  -7 -12   0    1.89    2.72
   7 -12   0    0.11    2.33
   7  12   0   -0.03    2.06
  -7  12   0    0.81    1.83
  -8  12   0   22.49    5.02
  -8  12   0   23.57    4.62
   8  12   0   17.16    4.23
   8 -12   0   17.88    4.52
  -8 -12   0   10.24    3.85
  -9  12   0   14.45    3.79
   9  12   0   15.06    4.10
  -9 -12   0   18.97    4.64
   9 -12   0    7.38    3.96
  10 -12   0   18.27    4.80
 -10  12   0   17.49    4.45
 -10 -12   0   11.50    4.85
  10  12   0   22.65    4.96
   0  13   0   -1.48    1.44
   0 -13   0   -0.18    1.07
   0 -13   0    0.61    1.72
  -1 -13   0  251.06    9.81
   1 -13   0  246.48    9.28
   1 -13   0  252.60    9.60
  -1 -13   0  264.33    7.66
  -1  13   0  253.77    9.72
   1  13   0  267.13    9.63
   1  13   0  232.44    8.64
  -2 -13   0  285.26   11.02
   2  13   0  310.53   10.12
   2 -13   0  302.06   10.96
   2  13   0  316.33   11.00
  -2 -13   0  309.90    9.85
  -2  13   0  307.37    8.09
   2 -13   0  300.95   10.69
  -2  13   0  306.88   11.27
  -3 -13   0   17.18    2.88
   3 -13   0   22.03    3.02
   3  13   0   14.70    2.96
   3  13   0   17.44    2.78
   3 -13   0   19.99    3.36
  -3  13   0   19.52    2.16
  -3  13   0   12.52    2.88
  -3 -13   0   14.56    3.02
  -4 -13   0   17.79    3.35
   4 -13   0   16.83    2.71
  -4  13   0   12.50    3.10
   4  13   0   13.34    3.18
  -4 -13   0   14.60    2.96
  -4  13   0   14.03    2.52
   4 -13   0   15.51    3.56
   4  13   0   16.85    2.91
   5  13   0    5.54    2.57
  -5 -13   0    3.19    2.15
  -5  13   0    9.88    2.45
  -5  13   0    2.45    2.59
  -5 -13   0    5.65    2.53
   5  13   0    5.78    2.27
   5 -13   0    9.14    3.06
  -6  13   0   21.88    4.72
   6  13   0   27.12    4.78
  -6  13   0   31.50    4.54
  -6 -13   0   35.22    5.34
   6 -13   0   32.35    5.17
   6  13   0   26.17    3.95
   7  13   0   29.10    5.11
  -7  13   0   25.44    4.39
   7 -13   0   24.49    4.92
  -7 -13   0   26.22    5.07
  -7  13   0   25.57    5.10
   8  13   0    1.03    2.70
   8 -13   0    3.82    2.94
  -8  13   0   -1.32    2.20
  -8 -13   0    2.46    2.68
   9 -13   0   34.48    6.16
  -9  13   0   38.95    6.41
  -9 -13   0   34.84    6.02
   9  13   0   29.61    5.83
 -10 -13   0   -3.49    3.11
  10 -13   0    3.47    3.71
 -10  13   0    6.37    3.48
  10  13   0    3.00    3.50
   0 -14   0  659.34   19.73
   0  14   0  656.03   19.47
   0 -14   0  678.84   18.82
   1  14   0  186.03    8.00
   1 -14   0  178.46    7.76
   1 -14   0  177.77    8.00
  -1 -14   0  191.50    6.16
  -1 -14   0  178.03    8.17
  -1  14   0  178.98    8.11
   1  14   0  204.56    7.70
  -2 -14   0  578.49   18.01
   2  14   0  587.87   16.45
   2 -14   0  572.63   17.44
   2  14   0  541.57   17.13
  -2 -14   0  559.22   15.92
  -2  14   0  581.93   17.84
  -2  14   0  576.79   13.81
   2 -14   0  573.54   17.30
   3  14   0  470.29   15.75
  -3  14   0  502.51   16.71
   3  14   0  500.98   14.83
  -3 -14   0  491.76   15.21
  -3 -14   0  498.48   16.30
  -3  14   0  502.76   13.42
   3 -14   0  507.75   15.31
   3 -14   0  464.76   15.99
  -4  14   0   70.90    4.24
   4 -14   0   76.97    4.76
   4  14   0   70.40    4.69
  -4 -14   0   84.80    5.62
  -4 -14   0   69.04    5.15
  -4  14   0   72.81    5.96
   4  14   0   64.67    5.32
   4 -14   0   75.94    5.75
  -5  14   0    4.08    2.60
   5 -14   0   -2.12    1.87
  -5  14   0    0.92    1.76
  -5 -14   0    2.50    2.07
  -5 -14   0    2.44    2.05
   5  14   0    3.03    2.15
   5  14   0    1.10    2.20
  -6 -14   0    6.86    3.04
  -6  14   0    9.21    3.42
  -6  14   0    5.28    2.47
   6 -14   0   12.74    3.90
   6  14   0    5.21    2.57
   6  14   0    3.97    2.61
   7 -14   0    7.89    3.40
  -7  14   0    9.61    3.58
  -7 -14   0    6.41    3.58
   7  14   0   10.83    3.41
   8  14   0    9.76    3.41
   8 -14   0   10.94    3.89
  -8 -14   0    6.72    3.20
  -8  14   0   10.11    3.85
  -9  14   0   14.69    4.20
  -9 -14   0   13.24    4.27
   9  14   0   17.05    4.46
   9 -14   0   13.21    4.43
  10 -14   0   21.59    5.52
 -10  14   0   31.05    6.74
  10  14   0   23.11    5.52
 -10 -14   0   17.75    5.60
   0 -15   0    2.76    1.72
   0  15   0    2.47    2.01
   0 -15   0   -1.39    1.39
   1  15   0  248.04    9.70
   1 -15   0  231.06    9.31
   1 -15   0  221.19    9.52
   1  15   0  243.95    9.06
  -1  15   0  240.45    9.85
  -1 -15   0  242.37    7.32
  -1 -15   0  231.60    9.88
   2  15   0  762.08   21.61
  -2  15   0  720.45   21.84
   2 -15   0  739.95   21.54
  -2 -15   0  751.35   19.87
  -2 -15   0  722.43   21.98
   2 -15   0  749.71   21.51
   2  15   0  711.18   20.26
  -2  15   0  755.35   17.38
   3 -15   0   45.24    4.34
   3  15   0   51.23    3.88
  -3  15   0   40.97    4.85
   3  15   0   52.55    4.90
  -3  15   0   40.28    2.62
  -3 -15   0   50.61    3.94
  -3 -15   0   34.16    4.40
   3 -15   0   46.78    4.97
  -4 -15   0   38.37    4.41
   4  15   0   42.33    4.95
  -4  15   0   38.42    3.15
  -4  15   0   38.47    5.21
   4 -15   0   35.70    3.93
   4 -15   0   34.25    4.81
   4  15   0   40.54    4.07
  -4 -15   0   39.05    4.75
  -5  15   0  114.51    7.99
  -5  15   0  121.13    6.37
   5  15   0  115.01    7.50
  -5 -15   0  104.99    6.88
   5 -15   0  127.35    8.01
   5  15   0  109.47    6.29
  -5 -15   0  116.95    7.33
   6 -15   0    5.79    3.11
  -6 -15   0    2.16    2.61
   6  15   0    4.81    2.61
  -6  15   0   -2.34    2.28
  -6 -15   0   -0.64    2.11
  -7  15   0   67.24    7.85
   7 -15   0   89.85    8.69
   7  15   0   80.00    8.05
  -7 -15   0   79.90    8.12
   8 -15   0   24.22    5.29
  -8  15   0   22.70    5.02
  -8 -15   0   24.50    5.31
   8  15   0   30.34    5.82
   9  15   0    8.52    3.13
   9 -15   0    8.26    3.33
  -9 -15   0    5.18    3.29
  -9  15   0    8.73    3.62
  10  15   0    1.91    3.27
 -10 -15   0    7.32    3.72
  10 -15   0   -2.08    3.12
   0 -16   0  113.79    6.04
   0  16   0  126.37    6.85
   0 -16   0  108.54    6.60
   1 -16   0   46.47    4.50
  -1  16   0   49.77    4.95
   1  16   0   38.38    3.89
   1  16   0   42.72    4.51
   1 -16   0   34.69    4.25
  -1 -16   0   38.38    2.53
  -1 -16   0   37.93    4.55
  -2 -16   0  120.79    6.91
   2 -16   0  112.04    6.36
   2  16   0  114.27    5.92
  -2  16   0  106.33    6.68
  -2 -16   0  119.83    5.42
   2 -16   0  106.80    6.46
   2  16   0  104.93    6.27
   3  16   0   62.41    5.16
   3 -16   0   63.35    4.77
   3  16   0   64.68    4.46
   3 -16   0   67.02    5.36
  -3 -16   0   66.21    4.67
  -3 -16   0   68.11    5.38
  -3  16   0   66.45    6.03
   4  16   0   57.51    5.81
   4  16   0   57.35    4.47
  -4  16   0   64.05    6.42
  -4 -16   0   65.67    5.91
   4 -16   0   53.04    5.89
   4 -16   0   63.20    4.71
  -4 -16   0   57.85    5.41
   5  16   0  457.29   15.00
   5  16   0  448.17   16.58
   5 -16   0  467.53   17.17
  -5 -16   0  436.30   16.01
  -5 -16   0  418.81   16.20
  -5  16   0  457.72   17.78
  -6  16   0   32.64    5.61
   6  16   0   33.71    5.22
  -6 -16   0   38.17    5.12
   6 -16   0   35.20    5.89
  -6 -16   0   33.83    5.41
  -7  16   0    6.83    3.15
   7 -16   0   16.71    4.52
  -7 -16   0   16.69    4.54
   7  16   0   13.93    3.94
  -8  16   0    3.08    2.97
  -8 -16   0   11.14    3.73
   8 -16   0    6.53    3.83
   8  16   0    5.75    2.61
   9 -16   0    6.15    3.18
   9  16   0   11.35    3.34
  -9  16   0    0.27    3.31
  -9 -16   0   -0.79    3.10
 -10 -16   0    5.03    3.99
  10  16   0    8.22    3.56
  10 -16   0    2.50    3.63
   0 -17   0    0.23    1.54
   0  17   0   -0.77    1.98
   0 -17   0    1.20    1.91
  -1  17   0    2.53    2.27
   1 -17   0   -0.64    1.61
  -1 -17   0   -1.06    1.59
   1  17   0    1.12    1.48
  -1 -17   0    0.14    1.03
   1  17   0    1.39    2.17
   1 -17   0   -0.55    1.53
  -2 -17   0   29.30    2.98
   2 -17   0   34.43    4.35
  -2  17   0   18.75    3.72
  -2 -17   0   32.27    4.56
   2  17   0   23.47    3.86
   2  17   0   24.19    3.35
   2 -17   0   25.37    3.94
  -3 -17   0    2.46    1.87
   3  17   0    4.42    2.44
  -3 -17   0    8.53    2.96
   3  17   0    3.54    1.86
   3 -17   0    0.81    1.90
  -3  17   0    6.17    2.58
   3 -17   0    3.71    2.27
  -4 -17   0   56.78    5.84
   4 -17   0   50.58    5.87
  -4  17   0   45.67    5.82
  -4 -17   0   61.66    5.62
   4  17   0   52.11    5.65
   4  17   0   55.01    4.51
   4 -17   0   54.57    4.99
  -5 -17   0   16.71    3.93
   5  17   0   11.99    3.01
  -5  17   0   18.08    4.55
  -5 -17   0   17.33    3.98
   5 -17   0   12.69    3.68
   5  17   0   15.01    3.75
  -6  17   0  146.98    9.91
   6 -17   0  151.26    9.50
  -6 -17   0  141.92    9.03
   6  17   0  131.74    8.62
  -6 -17   0  138.13    8.28
   7 -17   0    7.97    3.47
  -7 -17   0    5.20    3.02
   7  17   0    6.62    2.86
  -7  17   0   11.15    3.93
   8  17   0   10.14    3.57
   8 -17   0    8.08    3.10
  -8  17   0   10.07    3.41
  -8 -17   0    6.47    3.38
  -9  17   0    5.55    3.41
   9  17   0    2.69    2.43
   9 -17   0    5.77    3.59
  -9 -17   0    4.28    3.17
  10 -17   0    1.64    3.39
  10  17   0    7.37    4.10
   0 -18   0   13.49    3.34
   0  18   0   12.90    3.18
   0 -18   0   11.78    2.77
   1 -18   0  146.31    7.89
  -1  18   0  142.09    7.94
   1 -18   0  140.48    7.40
   1  18   0  138.58    7.03
  -1 -18   0  149.77    8.20
   1  18   0  134.38    7.62
  -1 -18   0  147.64    5.17
  -2 -18   0   58.42    3.81
  -2  18   0   58.27    5.82
   2  18   0   61.03    5.52
  -2 -18   0   54.88    5.74
   2 -18   0   62.66    5.25
   2 -18   0   59.62    5.64
   2  18   0   61.04    4.55
   3 -18   0   28.39    4.08
   3  18   0   26.90    4.29
  -3 -18   0   22.04    4.27
  -3  18   0   26.27    4.53
  -3 -18   0   24.46    3.51
   3  18   0   25.82    3.60
   3 -18   0   21.48    4.03
  -4 -18   0  146.98    7.85
  -4  18   0  131.32    8.52
   4 -18   0  131.17    7.25
   4  18   0  138.39    7.99
   4 -18   0  139.97    8.42
  -4 -18   0  120.29    7.73
   4  18   0  137.15    7.15
  -5 -18   0   -2.17    2.20
   5 -18   0    0.15    2.52
   5  18   0   -0.19    1.95
  -5  18   0   -0.07    2.49
  -5 -18   0    2.54    2.23
   5  18   0    1.40    2.09
   6  18   0   74.96    7.35
  -6 -18   0   75.09    6.98
   6 -18   0   70.14    7.74
  -6  18   0   82.07    8.57
  -6 -18   0   74.25    7.31
   7  18   0    4.78    2.76
  -7 -18   0    3.73    2.53
  -7  18   0    3.61    3.14
   7 -18   0    4.11    3.03
   8 -18   0    3.49    3.26
  -8 -18   0    7.75    3.51
  -8  18   0    7.12    3.47
   8  18   0    5.55    3.15
  -9  18   0    8.83    4.06
   9  18   0   15.43    4.36
  -9 -18   0    7.62    4.11
   9 -18   0   16.02    4.88
  10  18   0   17.62    4.87
   0 -19   0    1.64    1.80
   0 -19   0    4.71    2.46
   0  19   0    3.36    2.65
  -1 -19   0    7.70    2.73
   1  19   0   -1.48    1.35
   1  19   0    2.39    2.34
   1 -19   0    5.64    2.51
  -1  19   0    1.40    2.48
   1 -19   0    1.22    1.89
   2 -19   0  104.09    6.76
  -2 -19   0  119.19    5.57
  -2  19   0  106.66    7.22
  -2 -19   0  114.71    7.39
   2 -19   0  115.12    7.20
   2  19   0  116.23    6.46
   2  19   0  114.46    7.19
   3  19   0   16.66    3.65
  -3  19   0   15.34    3.98
   3 -19   0    9.45    3.00
   3 -19   0   14.61    3.43
  -3 -19   0   14.51    2.99
   3  19   0   12.43    2.93
  -3 -19   0   10.30    3.15
   4  19   0   74.13    6.07
  -4  19   0   90.55    7.16
  -4 -19   0   71.24    6.11
   4  19   0   79.59    5.86
   4 -19   0   75.90    5.63
   4 -19   0   75.06    7.09
  -4 -19   0   77.34    5.78
  -5 -19   0   40.66    5.33
  -5  19   0   40.22    6.40
  -5 -19   0   31.78    5.12
   5  19   0   35.60    4.57
   5  19   0   40.61    5.50
   5 -19   0   34.99    5.57
   6 -19   0    6.16    3.16
  -6 -19   0    9.73    3.28
   6  19   0   11.71    3.67
  -6 -19   0   11.16    3.28
  -6  19   0    6.54    3.57
   7  19   0   24.80    5.25
  -7 -19   0   23.21    5.15
  -7  19   0   34.86    6.50
   7 -19   0   23.44    5.20
  -8  19   0    5.97    3.90
   8  19   0   14.83    3.87
  -8 -19   0    5.56    3.69
   8 -19   0   13.24    4.31
  -9  19   0    3.42    3.63
  -9 -19   0    3.48    3.31
   9  19   0   10.15    3.58
   9 -19   0    3.99    3.90
   0  20   0  122.13    7.75
   0 -20   0  154.22    7.93
   0 -20   0  160.04    8.81
   1 -20   0   35.82    5.01
   1 -20   0   35.22    4.77
   1  20   0   43.39    4.70
  -1 -20   0   26.77    4.68
  -1  20   0   41.57    5.35
   1  20   0   31.62    4.81
   2 -20   0    6.23    2.49
   2 -20   0   13.33    3.52
  -2 -20   0   11.19    3.53
   2  20   0    9.68    3.28
   2  20   0    7.32    2.57
  -2  20   0    4.20    2.99
  -3  20   0  103.15    7.66
   3 -20   0   94.41    6.50
   3 -20   0   94.59    6.84
  -3 -20   0  103.75    6.01
   3  20   0   85.44    6.52
  -3 -20   0   89.46    6.87
   3  20   0   97.94    6.05
  -4 -20   0    9.50    2.92
  -4 -20   0    6.81    3.14
   4  20   0    6.53    2.95
   4 -20   0    4.13    2.55
   4 -20   0    3.76    2.65
   4  20   0    6.07    2.62
  -4  20   0    3.86    3.12
  -5 -20   0  207.57   10.24
   5 -20   0  196.23   10.82
   5  20   0  171.72    9.79
  -5 -20   0  174.72   10.07
  -5  20   0  195.54   11.35
  -6 -20   0   81.10    7.45
   6  20   0   69.11    7.16
   6 -20   0   59.13    7.52
  -6  20   0   67.40    8.37
  -6 -20   0   62.15    6.98
   7 -20   0   65.47    8.27
  -7  20   0   56.05    8.08
  -7 -20   0   51.51    7.15
   7  20   0   65.57    7.60
  -8 -20   0    6.50    3.14
   8  20   0    9.18    3.10
  -8  20   0    3.53    3.48
   8 -20   0    4.04    3.41
   9 -20   0    4.84    4.06
  -9 -20   0   10.16    4.00
   9  20   0   13.68    4.07
  -9  20   0    8.68    4.39
   0  21   0    2.04    2.86
   0 -21   0    1.01    2.00
   0 -21   0    1.83    2.31
  -1  21   0   77.38    6.55
   1  21   0   95.68    7.05
   1 -21   0   84.89    6.48
  -1 -21   0   84.70    6.62
   1  21   0   98.17    6.34
   1 -21   0   97.05    6.67
   2  21   0  398.97   14.08
   2 -21   0  366.92   14.76
  -2 -21   0  385.84   15.60
   2 -21   0  393.06   14.83
  -2  21   0  372.33   15.23
   2  21   0  381.75   14.93
   3 -21   0   65.81    5.55
   3 -21   0   63.01    6.54
  -3 -21   0   76.37    7.27
   3  21   0   71.53    5.98
   3  21   0   61.89    5.20
  -3  21   0   83.94    7.64
   4 -21   0    2.13    2.25
   4  21   0   -1.76    1.88
  -4 -21   0    3.12    2.59
   4 -21   0    0.52    2.16
  -4  21   0   -3.70    2.32
  -4 -21   0    0.65    2.13
   4  21   0    2.08    2.21
   5  21   0    4.59    2.46
   5 -21   0    4.30    3.17
  -5 -21   0    7.05    3.04
  -5  21   0    7.34    3.53
  -5 -21   0    7.33    3.07
   6  21   0   11.71    3.57
  -6  21   0    8.97    3.98
   6 -21   0   10.43    3.79
  -6 -21   0   11.23    3.81
  -6 -21   0   13.15    3.77
   7 -21   0   12.10    3.67
   7  21   0    8.85    3.47
  -7  21   0   15.27    4.31
  -7 -21   0    4.10    2.77
   8 -21   0   59.62    8.30
   8  21   0   56.42    7.62
  -8 -21   0   64.52    8.31
  -8  21   0   59.71    8.46
  -9  21   0    1.71    3.87
   9 -21   0   -0.66    3.44
  -9 -21   0    0.99    3.44
   9  21   0    5.23    3.58
   0 -22   0   65.88    6.77
   0  22   0   54.12    6.24
   1 -22   0  261.00   11.96
  -1  22   0  251.15   11.93
   1 -22   0  253.52   11.38
   1  22   0  255.21   11.97
   1  22   0  244.81   10.90
  -1 -22   0  259.23   12.10
  -2  22   0   12.57    4.19
   2  22   0   11.33    3.77
   2  22   0   15.81    3.49
  -2 -22   0   15.79    3.96
   2 -22   0   10.81    3.39
   2 -22   0   16.84    3.86
   3  22   0    2.90    2.28
  -3  22   0    0.77    3.13
   3 -22   0   -0.46    2.15
   3  22   0    1.22    2.67
  -3 -22   0   -0.24    2.50
   3 -22   0   -1.62    2.13
   4  22   0    3.64    2.64
  -4  22   0    1.01    3.14
   4 -22   0    1.93    2.46
  -4 -22   0   -0.62    2.35
   4 -22   0    4.81    2.75
   4  22   0    5.21    2.71
  -5  22   0   44.01    6.73
   5 -22   0   41.78    6.48
   5  22   0   49.35    6.24
  -5 -22   0   42.39    5.52
  -5 -22   0   54.35    6.71
  -6  22   0    3.32    3.17
   6  22   0    3.43    2.34
   6 -22   0    6.59    3.55
  -6 -22   0    2.54    2.83
  -6 -22   0    2.98    2.72
  -7  22   0   37.46    6.70
   7 -22   0   26.20    5.62
   7  22   0   35.50    5.88
  -7 -22   0   18.54    4.54
   8 -22   0    5.30    3.77
   8  22   0    5.00    3.20
  -8  22   0    8.07    3.56
  -8 -22   0    9.04    3.54
  -9 -22   0    9.45    4.10
   9  22   0    9.74    3.95
   9 -22   0    3.68    4.21
   0  23   0    0.27    2.78
   0 -23   0   -2.05    2.47
   1 -23   0   14.94    4.11
  -1 -23   0   16.25    4.13
   1  23   0   12.18    4.02
   1 -23   0   17.10    3.79
  -1  23   0   14.33    4.28
   1  23   0   12.73    3.38
  -2 -23   0   56.32    6.69
   2 -23   0   40.23    5.53
   2  23   0   62.23    6.53
   2  23   0   57.69    5.66
   2 -23   0   60.25    6.57
  -2  23   0   50.39    6.42
  -3  23   0    6.66    3.70
   3 -23   0   10.06    3.47
   3  23   0    9.87    3.49
   3 -23   0    9.40    3.08
   3  23   0    8.86    2.97
  -3 -23   0   16.57    4.28
  -4  23   0   51.49    6.99
  -4 -23   0   45.41    6.37
   4 -23   0   56.11    6.16
   4  23   0   54.83    6.39
   4  23   0   48.67    5.27
   4 -23   0   37.75    5.90
  -5 -23   0    4.77    2.79
  -5  23   0   -0.09    2.63
   5  23   0    1.18    2.47
   5 -23   0    2.90    2.56
  -6  23   0   12.81    4.18
  -6 -23   0   13.47    4.00
   6 -23   0   11.14    3.94
   6  23   0    4.59    2.64
  -7  23   0    6.25    3.60
   7  23   0    5.62    2.78
   7 -23   0    6.39    3.48
  -7 -23   0    4.99    3.21
   8 -23   0    8.86    4.18
  -8 -23   0   15.58    4.28
  -8  23   0    5.20    4.34
   8  23   0   21.45    4.61
   9  23   0   15.06    4.20
  -9 -23   0   10.86    4.50
   0  24   0  536.39   19.44
   0  24   0  541.82   18.68
   0 -24   0  508.00   19.31
  -1 -24   0  445.61   17.82
   1 -24   0  446.97   16.90
   1  24   0  449.90   16.31
   1  24   0  422.90   17.11
  -1  24   0  451.85   17.68
   1 -24   0  463.29   17.63
  -2  24   0   77.18    7.75
   2  24   0   64.72    6.12
   2  24   0   52.36    6.51
  -2 -24   0   61.41    7.23
   2 -24   0   60.23    6.66
   2 -24   0   72.39    7.13
   3 -24   0  111.19    7.74
  -3 -24   0  108.97    8.19
  -3  24   0   98.79    8.04
   3 -24   0  102.81    7.58
   3  24   0  107.35    7.96
   3  24   0  108.80    7.08
   4  24   0   81.72    7.65
   4  24   0   89.90    6.45
  -4 -24   0   85.72    8.31
   4 -24   0   84.46    6.71
   4 -24   0   82.28    8.16
  -4  24   0   82.69    8.36
   5 -24   0    1.07    2.20
   5  24   0    3.22    2.34
  -5  24   0    9.62    3.78
  -5 -24   0    3.08    2.87
  -6  24   0    4.78    3.56
   6  24   0    5.81    2.85
  -6 -24   0    1.96    2.91
   6 -24   0    5.99    3.27
   7 -24   0   37.78    6.62
   7  24   0   26.71    5.05
  -7  24   0   32.12    6.46
   8 -24   0   11.01    4.67
   8  24   0   12.79    3.99
  -8  24   0    2.68    3.61
   0  25   0    8.78    3.10
   0 -25   0    6.39    3.39
   0  25   0    2.38    3.11
  -1 -25   0   51.91    6.80
  -1  25   0   57.70    7.07
   1 -25   0   54.93    6.32
   1 -25   0   55.27    6.80
   1  25   0   57.72    6.92
   1  25   0   59.60    6.18
  -2  25   0    6.47    3.58
   2 -25   0   13.04    3.84
  -2 -25   0    6.43    3.51
   2  25   0   15.13    4.51
   2 -25   0   11.93    3.66
   2  25   0   10.54    3.26
  -3  25   0   88.42    8.61
   3 -25   0   82.50    7.94
  -3 -25   0   63.31    7.58
   3  25   0   92.45    8.27
   3  25   0   85.29    6.45
   3 -25   0   79.67    6.80
  -4  25   0   22.43    5.41
   4 -25   0   18.87    4.38
  -4 -25   0   18.23    4.50
   4  25   0    5.68    3.04
   4 -25   0   19.50    4.45
  -5  25   0    3.02    3.70
   5 -25   0    7.76    2.91
   5  25   0    3.27    2.87
  -5 -25   0    7.94    3.54
  -6  25   0    3.48    3.59
  -6 -25   0    0.72    2.97
   6 -25   0    3.75    3.08
   6  25   0    4.49    2.67
   7 -25   0   22.68    6.12
   7  25   0   34.59    5.88
  -7  25   0   28.98    6.75
  -8  25   0    4.18    4.15
   8 -25   0   -3.20    3.70
   8  25   0   13.62    4.23
   0  26   0  280.77   12.89
   0  26   0  263.68   13.12
   0 -26   0  293.61   13.88
   1 -26   0   24.20    4.66
  -1  26   0   19.55    5.24
  -1 -26   0   18.28    4.53
   1  26   0   25.72    4.70
   1 -26   0   29.26    5.64
   1  26   0   24.43    5.08
   2  26   0  409.74   15.52
  -2  26   0  395.60   17.02
   2 -26   0  366.61   15.73
   2 -26   0  396.64   16.45
  -2 -26   0  374.84   16.74
   2  26   0  380.10   16.24
   3  26   0   -3.43    2.31
   3 -26   0    6.15    2.96
   3  26   0    4.55    2.49
  -3  26   0    2.20    3.19
  -3 -26   0    7.88    3.25
   3 -26   0    0.72    2.21
   4 -26   0   17.74    4.06
  -4 -26   0   22.64    5.30
   4 -26   0   16.34    4.12
  -4  26   0   16.62    5.02
   4  26   0    9.74    3.55
   5 -26   0   14.30    3.78
   5  26   0   18.59    4.36
  -5 -26   0   15.62    4.50
  -5  26   0   10.73    4.32
   6 -26   0   22.01    5.47
  -6 -26   0   29.81    5.66
   6  26   0   34.00    5.61
  -6  26   0   37.52    6.89
   7  26   0    6.93    2.83
  -7  26   0    8.08    4.32
   7 -26   0    6.89    3.55
  -8  26   0    0.91    4.75
   8  26   0    7.65    3.40
   8 -26   0    0.76    4.07
   0 -27   0    4.41    3.15
   0  27   0    4.09    3.58
   0  27   0    4.17    2.44
   1  27   0   33.94    5.83
   1 -27   0   27.29    4.97
  -1  27   0   29.63    5.75
   1  27   0   29.95    5.12
   1 -27   0   26.05    5.32
  -1 -27   0   22.53    5.27
   2 -27   0   62.19    7.00
   2 -27   0   68.99    7.64
   2  27   0   53.96    6.97
  -2 -27   0   64.05    7.69
   2  27   0   59.45    6.36
  -2  27   0   54.64    7.22
   3 -27   0   68.01    7.36
   3  27   0   47.29    5.97
  -3  27   0   68.82    8.14
  -3 -27   0   56.89    7.60
   3 -27   0   58.38    7.21
   3  27   0   69.96    7.61
  -4  27   0    3.07    3.15
   4 -27   0   -3.56    1.60
  -4 -27   0   -1.70    2.41
   4 -27   0    1.42    2.91
   4  27   0   -1.72    2.16
   5 -27   0    5.21    2.69
  -5 -27   0    9.11    3.58
  -5  27   0    9.05    3.81
   5  27   0    7.45    3.39
  -6 -27   0   24.65    5.08
   6 -27   0   15.55    4.27
   6  27   0   15.84    4.15
  -6  27   0   15.87    4.95
  -7  27   0   32.31    7.03
   7  27   0   39.76    6.43
   7 -27   0   34.28    6.69
   8  27   0    6.48    3.56
   0  28   0    2.52    2.46
   0 -28   0   -0.56    2.50
   0  28   0    6.25    3.49
  -1 -28   0   41.45    6.82
   1  28   0   51.51    6.91
  -1  28   0   50.83    7.13
   1  28   0   59.53    6.59
   1 -28   0   51.59    7.08
   1 -28   0   61.31    6.95
  -2 -28   0   77.79    8.53
   2  28   0   76.50    7.19
   2  28   0   78.52    8.14
   2 -28   0   65.57    7.61
   2 -28   0   79.06    8.12
  -2  28   0   73.17    8.27
   3 -28   0    7.80    3.53
   3  28   0    4.17    2.85
   3 -28   0    9.96    3.23
  -3  28   0   -0.19    3.33
  -3 -28   0   -0.78    2.55
   3  28   0    5.80    3.30
   4 -28   0   80.90    8.64
   4  28   0   78.77    8.14
  -4  28   0   93.77    9.67
  -4 -28   0   77.05    8.60
   4 -28   0   80.34    8.17
   5 -28   0    7.96    3.13
  -5 -28   0    3.04    3.03
  -5  28   0    2.08    3.29
   5  28   0    5.28    2.63
   6  28   0   90.28    8.96
  -6  28   0   82.05   10.10
  -6 -28   0  105.25   10.06
   6 -28   0   81.86    9.73
  -7  28   0    7.99    4.70
   7 -28   0    7.72    4.17
   7  28   0   14.53    3.98
   0  29   0   -2.62    2.37
   0 -29   0   -2.25    2.35
   0  29   0    0.50    2.37
   1 -29   0    1.96    2.74
  -1 -29   0    0.71    3.07
  -1  29   0    3.57    3.37
   1  29   0    0.82    2.36
   1  29   0   -1.25    2.83
   1 -29   0    6.14    3.18
   2 -29   0   19.86    4.48
   2 -29   0   11.73    3.93
  -2  29   0   13.99    4.77
   2  29   0   13.09    3.83
  -2 -29   0    7.91    3.56
   2  29   0   17.75    4.69
   3 -29   0   37.67    5.99
   3 -29   0   33.56    6.21
   3  29   0   36.46    6.38
  -3 -29   0   29.68    5.63
  -3  29   0   30.94    6.08
  -4 -29   0    4.34    3.08
   4 -29   0   -0.56    2.90
  -4  29   0    2.71    3.81
   4  29   0    1.69    2.63
   4 -29   0    4.48    2.89
   5 -29   0    4.28    2.86
   5  29   0    5.19    2.90
  -5  29   0    1.19    3.46
  -5 -29   0    6.11    3.37
  -6 -29   0    7.93    3.52
  -6  29   0    2.35    3.14
   6  29   0   11.83    3.37
   6 -29   0    4.79    3.14
  -7  29   0   11.83    5.06
   7  29   0   13.19    3.81
   7 -29   0   -1.07    3.86
   0  30   0   18.45    5.24
   0  30   0   20.69    4.66
   0 -30   0   20.85    5.49
  -1 -30   0   20.22    5.04
   1  30   0   13.51    4.02
   1  30   0   16.31    4.66
   1 -30   0   14.89    4.40
  -1  30   0   23.53    5.68
   2  30   0    4.58    3.96
  -2  30   0   13.83    4.87
   2 -30   0   11.69    4.23
  -2 -30   0   12.27    4.14
   2  30   0   17.64    4.36
   2 -30   0   15.21    4.12
  -3  30   0    0.84    3.36
   3  30   0   -1.44    2.77
  -3 -30   0   10.69    3.44
   3 -30   0    6.18    3.11
   3 -30   0    9.37    3.70
   4 -30   0    4.40    3.28
  -4 -30   0    9.13    3.85
   4  30   0    4.67    2.81
  -4  30   0    7.06    4.12
   4 -30   0    6.24    2.64
   5  30   0   33.12    5.76
  -5 -30   0   26.33    5.86
  -5  30   0   34.22    6.66
   5 -30   0   38.39    6.42
  -6  30   0    8.69    4.41
   6 -30   0    4.78    2.99
  -6 -30   0   14.11    4.21
   6  30   0    3.56    2.70
   7  30   0   26.23    5.05
   0 -31   0    5.11    3.31
   0  31   0    4.95    2.82
   0  31   0   -2.39    2.78
  -1 -31   0   38.67    6.56
  -1  31   0   36.34    5.93
   1 -31   0   46.17    7.49
  -1  31   0   38.83    6.70
   1  31   0   36.96    5.93
   1  31   0   38.16    6.55
   2 -31   0   12.62    3.72
   2  31   0   12.21    4.54
  -2 -31   0    8.04    3.61
   2  31   0   13.84    4.21
   2 -31   0   14.64    4.08
  -2  31   0   12.36    4.53
  -3  31   0   -2.89    2.75
   3 -31   0    5.97    3.21
   3  31   0   -0.21    2.48
   3 -31   0    4.03    2.84
  -3 -31   0    2.84    3.41
  -4 -31   0   24.50    5.42
  -4  31   0   14.57    4.83
   4 -31   0   23.17    5.19
   4 -31   0   39.90    6.50
   4  31   0   27.31    5.35
   5 -31   0    8.47    3.41
  -5  31   0    5.79    4.00
  -5 -31   0   10.81    3.64
   5  31   0    9.30    3.50
   6  31   0   16.68    3.72
  -6  31   0   12.80    5.38
  -6 -31   0   16.16    4.49
   6 -31   0    3.53    3.26
   0 -32   0   19.02    4.95
   0  32   0   16.56    4.90
   0  32   0   16.63    4.56
   1 -32   0   36.59    6.26
  -1  32   0   31.52    5.61
   1  32   0   21.13    4.99
   1  32   0   41.84    6.76
  -1  32   0   25.21    5.97
  -1 -32   0   37.38    6.60
   2 -32   0   26.96    5.56
  -2  32   0   22.56    5.83
   2 -32   0   28.73    5.38
   2  32   0   39.77    6.86
   2  32   0   26.48    5.37
  -2 -32   0   22.34    5.16
  -3 -32   0   11.26    3.51
   3 -32   0   10.37    3.94
  -3  32   0    6.45    4.50
   3 -32   0    7.72    3.18
   3  32   0    4.55    3.43
  -4 -32   0    9.58    3.47
   4 -32   0    7.42    3.28
   4  32   0   10.49    3.41
  -4  32   0    3.92    3.51
   4 -32   0    4.43    3.46
   5  32   0   33.78    5.90
  -5  32   0   37.81    7.42
  -5 -32   0   39.68    6.75
   5 -32   0   37.47    6.58
  -6  32   0   -0.47    3.94
  -6 -32   0   13.46    4.76
   0  33   0    4.77    2.81
   0 -33   0    7.87    3.82
   0  33   0    7.91    3.77
   1  33   0   10.87    3.85
   1  33   0    5.15    3.27
  -1 -33   0   10.83    4.09
   1 -33   0    7.69    3.75
  -1  33   0    4.02    3.17
  -1  33   0    8.82    4.23
  -2  33   0    9.45    4.49
   2 -33   0    4.92    3.68
  -2 -33   0   12.28    4.26
   2 -33   0   13.39    3.63
   2  33   0    7.14    3.85
  -3 -33   0    7.14    3.22
   3 -33   0    7.83    3.15
   3  33   0    9.27    3.64
  -3  33   0    0.73    3.30
   3 -33   0    6.48    3.48
  -4 -33   0    7.18    3.41
   4  33   0    3.77    2.60
  -4  33   0    8.32    4.54
   4 -33   0    6.22    3.41
   5 -33   0    5.88    3.41
  -5 -33   0    3.87    3.53
   5  33   0    9.91    3.37
  -5  33   0   11.64    5.13
  -6 -33   0   12.97    4.56
   0  34   0   26.15    5.48
   0  34   0   24.77    5.76
   0 -34   0   23.57    5.88
   1  34   0   11.44    3.91
  -1  34   0    2.87    3.06
   1 -34   0    8.02    3.85
   1  34   0    8.16    3.88
  -1 -34   0   13.74    4.69
  -1  34   0   11.60    4.16
  -2 -34   0   16.24    4.67
   2  34   0   18.81    4.77
  -2  34   0   26.03    6.09
   2 -34   0   18.64    4.36
   2 -34   0   21.22    5.19
  -3 -34   0    5.03    3.82
   3 -34   0    7.91    3.82
   3  34   0   13.87    4.21
   3 -34   0    6.69    3.06
  -3  34   0   13.83    4.60
  -4  34   0    7.00    4.06
  -4 -34   0    6.64    3.98
   4  34   0    5.55    2.90
   4 -34   0    6.35    3.47
   5 -34   0    4.58    3.56
  -5 -34   0   11.80    4.52
  -5  34   0    6.09    4.99
   0 -35   0    7.10    3.89
   0  35   0    6.53    3.27
   0  35   0    7.43    4.28
   1  35   0   93.06    9.83
  -1  35   0   73.97    9.13
   1 -35   0   80.45    9.66
  -1  35   0   91.36    9.35
   1  35   0   88.47    8.93
  -1 -35   0   91.44   10.46
   2  35   0   16.46    4.37
  -2  35   0    4.63    4.09
  -2 -35   0   19.99    4.69
   2 -35   0    4.09    3.98
  -3 -35   0   12.49    4.44
  -3  35   0   14.26    5.13
   3  35   0   20.18    4.79
   3 -35   0   14.47    4.52
   3 -35   0    8.58    3.25
  -4  35   0   -4.79    3.88
  -4 -35   0    5.81    3.67
   4 -35   0   -1.46    3.35
   4  35   0    9.15    3.32
  -5 -35   0    6.24    3.74
  -5  35   0   -0.85    4.14
   0  36   0   89.58    9.46
   0 -36   0  126.65   11.97
   0  36   0  130.25   10.44
   1  36   0    8.73    3.94
   1 -36   0    6.67    3.61
   1  36   0    0.37    2.64
  -1  36   0    7.71    3.87
  -1  36   0    8.35    3.75
  -1 -36   0    3.65    3.72
  -2 -36   0    6.26    3.80
   2 -36   0   10.73    4.27
  -2  36   0    7.14    3.74
  -2  36   0   -0.10    2.61
   2  36   0    2.30    3.29
  -3  36   0   17.17    5.79
  -3 -36   0   30.07    6.53
   3 -36   0   17.09    5.02
   3  36   0   27.02    5.43
   3 -36   0   28.17    5.81
   4 -36   0   -0.10    3.36
  -4  36   0    2.86    4.05
  -4 -36   0   11.42    4.62
   0 -37   0    4.51    4.30
   0  37   0   16.42    4.51
   0  37   0   14.01    4.65
  -1  37   0   13.14    4.42
  -1  37   0   15.65    5.02
  -1 -37   0   11.69    4.99
   1 -37   0    5.91    4.14
   1  37   0   17.21    4.54
   2  37   0    7.47    3.94
  -2 -37   0   -0.47    3.51
   2 -37   0    8.83    4.38
  -2  37   0   11.99    4.22
  -2  37   0   12.33    4.83
   3 -37   0    9.53    4.66
   3 -37   0    8.92    4.22
  -3  37   0    2.53    4.41
   0 -38   0    3.52    3.90
   0  38   0    3.87    3.60
   0  38   0    4.90    3.97
  -1  38   0   12.61    4.57
   1  38   0   25.05    5.70
  -1  38   0   17.27    4.81
   1 -38   0   11.44    4.35
  -1 -38   0   16.36    5.39
   2 -38   0    7.60    4.88
  -2  38   0    8.41    3.56
   2  38   0   14.09    4.57
  -2  38   0    8.72    4.65
  -3  38   0    4.26    4.25
   3 -38   0   13.19    5.25
   0  39   0    1.83    4.06
   0  39   0    9.74    3.97
  -1  39   0   13.70    4.97
   1  39   0   18.80    5.73
  -1  39   0    6.51    3.92
  -2  39   0    0.40    4.34
 -11   0   1    4.83    3.78
  10   0  -1    3.71    2.95
 -10   0   1    8.32    3.60
  -9   0   1   33.32    5.94
   9   0  -1   49.66    7.03
   8   0  -1    0.21    2.14
   8   0  -1   -0.02    1.87
  -8   0   1   -0.60    1.75
   7   0  -1    2.58    2.49
   7   0  -1    1.48    2.22
  -7   0   1   -0.39    2.12
   6   0  -1   -0.88    1.50
  -6   0   1    1.26    1.80
   6   0  -1    1.25    2.21
  -5   0   1  102.71    6.36
   5   0  -1  106.50    5.45
   5   0  -1   96.69    6.22
  -5   0   1  100.62    4.19
   4   0  -1   -0.88    1.11
  -4   0   1   -0.06    1.10
   4   0  -1    0.26    1.49
  -4   0   1    2.28    0.98
   3   0  -1   22.70    2.17
   3   0  -1   20.43    2.67
  -3   0   1   20.32    1.85
  -3   0   1   19.51    2.58
  -2   0   1   -0.89    0.79
   2   0  -1   -0.45    0.86
  -2   0   1   -1.19    0.89
  -1   0   1 1480.33   34.98
   1   0  -1 1534.33   34.95
   1   0  -1 1563.72   34.11
   1   0  -1 1484.18   34.86
   0   0   1   -1.20    0.37
   0   0  -1   -1.32    0.39
   0   0   1   -0.66    0.47
  -1   0  -1  884.62   20.74
  -1   0  -1  889.60   21.26
   1   0   1  890.02   20.87
   1   0   1  888.51   20.86
   2   0   1   -4.09    1.03
   2   0   1   -1.68    1.12
  -2   0  -1    1.58    1.57
   3   0   1  335.19   10.65
   3   0   1  332.90   10.41
  -3   0  -1  323.00   10.86
  -4   0  -1    0.96    1.46
   4   0   1    0.55    1.55
   4   0   1   -0.12    1.44
   5   0   1    8.78    2.84
   5   0   1    9.48    2.44
  -5   0  -1   14.58    3.25
  -6   0  -1    1.08    1.85
   6   0   1    0.01    2.11
   6   0   1   -0.41    2.17
   7   0   1  159.80    8.69
   7   0   1  143.48    9.06
  -7   0  -1  138.21    8.92
   8   0   1   -1.48    2.14
  -8   0  -1    0.23    2.47
   8   0   1    3.86    2.55
  -9   0  -1    8.44    3.31
   9   0   1    7.69    3.50
   9   0   1   10.87    3.61
  10   0   1    5.72    2.86
 -10   0  -1    4.34    3.11
  11   0   1   -3.69    3.21
 -11   1   1    1.39    3.40
  10  -1  -1   21.53    5.03
 -10  -1   1   25.81    5.47
  10   1  -1   22.63    5.37
 -10   1   1   33.91    6.24
  -9  -1   1   14.00    3.93
  -9   1   1   19.73    4.62
   9  -1  -1    9.64    3.40
   9   1  -1   13.63    3.91
   8  -1  -1    0.99    2.28
   8  -1  -1    4.03    2.32
   8   1  -1    0.24    2.22
  -8  -1   1    3.04    2.34
   8   1  -1    2.41    2.21
  -8   1   1   -2.24    1.71
   7  -1  -1    8.93    2.85
   7   1  -1    6.58    3.22
   7  -1  -1    8.24    3.33
   7   1  -1   11.50    3.08
  -7  -1   1    7.48    3.10
  -7   1   1    3.50    2.74
   6  -1  -1   -0.25    1.82
   6   1  -1    2.10    1.80
  -6  -1   1   -2.57    1.64
   6  -1  -1    2.31    2.04
   6   1  -1    2.11    2.16
  -6   1   1   -1.99    1.24
   5  -1  -1   38.92    3.83
   5   1  -1   30.43    4.30
  -5   1   1   38.53    4.48
  -5  -1   1   30.78    4.15
   5   1  -1   40.37    3.71
  -5   1   1   40.40    2.49
  -5  -1   1   37.97    2.54
   5  -1  -1   42.81    4.73
  -4   1   1  381.02   10.34
  -4  -1   1  382.38   10.60
   4  -1  -1  371.93   11.47
   4  -1  -1  368.03   12.70
   4   1  -1  374.21   12.75
   4   1  -1  389.64   11.35
  -4  -1   1  377.58   12.82
  -4   1   1  354.15   12.51
  -3  -1   1  271.24    9.46
   3  -1  -1  276.96    9.46
  -3   1   1  258.01    9.23
   3   1  -1  276.46    9.41
  -3   1   1  279.33    7.87
  -3  -1   1  280.85    8.08
   3   1  -1  282.16    8.21
   3  -1  -1  275.47    8.42
   2  -1  -1  337.74   10.02
   2   1  -1  332.26   10.02
   2   1  -1  355.65    8.87
  -2   1   1  344.49    9.12
  -2  -1   1  347.93    9.31
  -2  -1   1  326.48    9.98
   2  -1  -1  342.45    9.12
   1   1  -1  191.36    5.71
   1   1  -1  182.99    5.61
   1  -1  -1  193.49    5.52
   1  -1  -1  195.67    5.22
   1  -1  -1  189.92    5.56
   1  -1  -1  192.20    5.66
  -1  -1   1  194.14    5.60
   0  -1   1   10.37    0.76
   0  -1  -1   11.40    0.94
   0  -1  -1   13.42    1.02
   0   1  -1   12.76    0.95
   0   1  -1   11.93    0.85
   0  -1   1   12.33    1.04
   0   1   1   12.29    0.90
   1  -1   1  393.93    9.99
   1  -1   1  367.07    9.77
   1   1   1  373.97    9.85
  -1  -1  -1  387.58    9.51
  -1   1  -1  380.57   10.05
   1  -1   1  397.58    9.39
   1   1   1  384.31    9.63
  -1  -1  -1  368.94   10.11
  -2  -1  -1 7987.06  177.74
  -2  -1  -1 7666.46  173.39
   2   1   1 7576.77  170.26
   2  -1   1 7841.75  173.70
  -2   1  -1 7689.20  173.26
   2  -1   1 7961.97  170.55
   2   1   1 7763.48  173.52
  -3  -1  -1  185.11    4.92
   3   1   1  179.50    7.01
   3   1   1  187.01    6.95
   3  -1   1  181.76    7.14
  -3   1  -1  184.64    7.34
  -3  -1  -1  182.23    7.41
   3  -1   1  184.21    7.09
   4   1   1  352.56   12.05
   4   1   1  340.97   11.49
  -4  -1  -1  355.75   12.55
   4  -1   1  348.67   12.08
   4  -1   1  370.06   11.88
  -4   1  -1  360.51   12.51
   5  -1   1  322.24   12.16
  -5  -1  -1  307.41   12.40
   5   1   1  329.10   12.19
   5  -1   1  320.42   11.67
   5   1   1  314.94   11.47
  -5   1  -1  300.57   12.22
  -6   1  -1  240.11   11.29
   6   1   1  219.73   10.81
   6  -1   1  262.12   11.55
  -6  -1  -1  261.19   11.79
   6   1   1  252.05   10.59
   6  -1   1  259.15   10.89
   7  -1   1   26.68    4.60
   7  -1   1   25.28    4.76
  -7   1  -1   31.24    5.08
  -7  -1  -1   23.10    4.69
   7   1   1   23.95    4.28
   7   1   1   31.46    5.15
   8   1   1   20.40    4.31
  -8   1  -1   23.84    4.92
  -8  -1  -1   24.75    5.03
   8   1   1   15.74    3.94
   8  -1   1   24.34    4.37
   8  -1   1   17.55    4.00
   9   1   1    9.53    3.24
   9  -1   1    1.85    2.66
  -9  -1  -1    5.83    2.75
  -9   1  -1    2.32    2.52
   9   1   1    3.57    2.81
   9  -1   1    1.74    2.64
 -10  -1  -1    8.60    3.49
  10  -1   1    1.48    2.63
 -10   1  -1    8.59    3.34
  10   1   1    5.46    2.50
  10  -1   1    0.34    2.77
  11   1   1   12.68    4.55
 -11   2   1    4.22    3.10
  10  -2  -1    4.13    2.74
 -10   2   1   10.27    3.05
  10   2  -1    4.54    3.00
 -10  -2   1    5.53    2.78
  -9  -2   1    2.82    2.61
  -9   2   1    4.16    2.48
   9  -2  -1    8.75    3.28
   9   2  -1    3.45    2.50
  -8  -2   1   65.00    7.64
   8  -2  -1   56.76    7.26
   8  -2  -1   71.56    6.54
  -8   2   1   63.17    7.46
   8   2  -1   68.79    7.61
   7  -2  -1    4.68    3.05
  -7  -2   1    4.57    2.78
   7   2  -1    1.11    2.53
   7  -2  -1    3.46    2.52
   7   2  -1    3.42    2.33
  -7   2   1    7.17    2.96
   6   2  -1    0.35    2.00
   6  -2  -1    4.55    2.20
  -6   2   1    1.30    1.97
  -6  -2   1    4.84    2.45
   6  -2  -1   -0.98    1.64
   6   2  -1    4.19    2.01
   5  -2  -1   24.65    3.97
  -5   2   1   39.19    2.47
   5   2  -1   40.92    3.70
  -5  -2   1   43.58    2.78
   5  -2  -1   44.93    4.16
   5   2  -1   36.00    4.48
  -5   2   1   42.82    4.66
  -5  -2   1   35.55    4.51
   4   2  -1   33.43    2.88
  -4  -2   1   29.20    3.62
  -4   2   1   28.57    2.11
  -4   2   1   37.45    3.83
   4  -2  -1   27.09    3.54
   4  -2  -1   24.60    2.89
  -4  -2   1   26.63    2.19
   4   2  -1   23.90    3.36
   3  -2  -1    6.76    1.89
   3  -2  -1    9.37    1.76
  -3  -2   1    7.30    1.43
   3   2  -1   10.99    1.60
  -3   2   1   10.15    1.33
   3   2  -1    6.69    1.80
  -3  -2   1    7.09    1.75
  -3   2   1    6.07    1.74
   2   2  -1  923.83   22.94
   2  -2  -1  930.00   22.98
  -2  -2   1  921.13   22.31
   2   2  -1  929.94   21.21
   2  -2  -1  940.72   22.12
   2  -2  -1  896.95   21.80
  -2  -2   1  879.86   22.84
   1  -2  -1 1115.89   25.93
  -1  -2   1 1101.97   26.15
   1  -2  -1 1127.04   25.43
   1  -2  -1 1114.48   26.08
   1   2  -1 1102.26   26.13
   1  -2  -1 1111.88   25.83
   1   2  -1 1078.32   25.95
   0   2   1   -3.36    0.46
   0  -2  -1   -3.18    0.55
   0   2  -1   -2.42    0.57
   0  -2  -1   -2.84    0.53
   0   2  -1   -2.23    0.51
   0  -2   1   -2.68    0.57
   0  -2   1   -1.56    0.51
  -1   2  -1 1679.26   39.08
   1  -2   1 1746.27   38.60
   1   2   1 1665.35   38.43
   1   2   1 1716.76   38.75
   1  -2   1 1721.31   38.98
  -1  -2  -1 1694.52   39.20
  -1   2  -1 1672.67   38.93
  -1  -2  -1 1699.60   39.02
  -2   2  -1 2074.05   47.76
  -2  -2  -1 2065.13   46.84
   2  -2   1 2058.33   47.79
   2  -2   1 2062.44   47.06
   2   2   1 1962.59   46.73
   2   2   1 2114.74   47.56
  -2  -2  -1 2008.56   47.98
   3   2   1  787.30   20.54
   3   2   1  777.72   20.95
  -3  -2  -1  765.11   21.50
   3  -2   1  797.32   21.28
  -3  -2  -1  800.32   18.92
  -3   2  -1  831.24   21.51
   3  -2   1  809.23   20.94
   4   2   1  159.38    6.99
  -4  -2  -1  160.13    7.67
  -4   2  -1  167.25    7.63
   4   2   1  154.95    7.17
   4  -2   1  160.84    7.43
  -4  -2  -1  165.44    4.81
   4  -2   1  177.17    7.40
  -5  -2  -1  232.91   10.45
  -5   2  -1  243.19   10.42
   5  -2   1  243.41   10.31
   5   2   1  251.23    9.72
   5  -2   1  222.45    9.52
   5   2   1  235.00   10.06
  -6  -2  -1    0.50    1.83
   6   2   1    3.07    2.04
  -6   2  -1    5.79    2.53
   6  -2   1    4.13    2.75
   6   2   1    2.37    2.40
   6  -2   1    0.42    2.06
   7   2   1   16.25    4.02
  -7   2  -1   18.55    4.17
  -7  -2  -1   18.76    4.30
   7  -2   1   19.90    4.30
   7  -2   1   22.75    4.29
   7   2   1   19.98    3.83
   8   2   1    4.38    2.56
   8  -2   1   13.46    3.61
   8   2   1   11.20    3.42
   8  -2   1   10.61    3.41
  -8   2  -1   13.57    3.78
  -8  -2  -1   13.95    3.89
   9   2   1    5.53    3.19
   9  -2   1    2.76    2.90
   9   2   1    8.25    3.33
   9  -2   1   13.78    4.03
  -9  -2  -1   14.39    3.93
  -9   2  -1    5.59    2.74
  10   2   1   10.52    3.15
  10  -2   1   13.29    3.91
  10  -2   1    6.34    3.62
 -10  -2  -1   12.33    3.82
 -10   2  -1   11.47    3.92
  11   2   1   18.99    4.89
 -11   3   1    8.22    3.89
 -10   3   1   11.05    3.69
 -10  -3   1   12.20    4.03
  10  -3  -1    8.04    3.15
  10   3  -1    5.55    3.51
   9   3  -1   -0.19    2.11
  -9  -3   1    1.41    2.33
   9  -3  -1    3.08    2.36
  -9   3   1    0.92    2.22
   8  -3  -1    6.29    2.80
  -8  -3   1    5.45    2.84
   8  -3  -1    3.42    2.30
  -8   3   1    0.22    2.11
   8   3  -1    1.61    2.35
   7   3  -1   15.80    3.28
  -7  -3   1   15.45    3.98
   7   3  -1   14.47    3.88
   7  -3  -1    8.11    3.21
  -7   3   1   15.95    3.94
   7  -3  -1   13.15    3.36
  -6  -3   1    1.29    2.34
   6   3  -1    0.61    2.20
   6   3  -1    1.92    1.75
  -6   3   1   -0.38    1.76
   6  -3  -1    4.02    2.39
   6  -3  -1   -0.66    1.79
   5   3  -1  140.97    7.67
   5  -3  -1  135.51    7.48
   5  -3  -1  130.23    6.66
  -5   3   1  147.01    5.08
  -5  -3   1  146.35    5.58
  -5   3   1  124.10    7.07
   5   3  -1  135.09    6.11
  -5  -3   1  141.98    7.65
  -4  -3   1   63.69    3.38
   4  -3  -1   63.03    4.65
   4   3  -1   55.81    4.31
   4  -3  -1   58.01    3.89
  -4  -3   1   56.80    4.28
   4   3  -1   56.16    3.44
  -4   3   1   59.64    4.17
  -4   3   1   61.73    2.98
  -3  -3   1    5.81    1.34
  -3  -3   1    6.57    1.79
   3  -3  -1    7.88    1.34
   3  -3  -1    4.85    1.81
   3   3  -1    7.11    1.39
  -3   3   1    3.23    1.32
   3   3  -1    3.08    1.62
   3  -3  -1    5.58    1.57
   2  -3  -1   31.44    2.61
  -2  -3   1   32.66    2.51
   2  -3  -1   31.21    2.04
   2   3  -1   32.01    1.78
   2  -3  -1   29.60    2.38
   2  -3  -1   28.87    2.19
   2   3  -1   23.92    2.44
  -2  -3   1   34.36    2.37
   1  -3  -1 1166.71   27.43
   1  -3  -1 1194.20   26.89
   1  -3  -1 1143.59   27.14
  -1  -3   1 1153.38   27.56
   1   3  -1 1158.21   27.21
   1  -3  -1 1153.50   26.99
   1   3  -1 1162.31   27.54
   0  -3   1  146.08    4.60
   0   3  -1  147.44    4.66
   0   3   1  151.15    4.55
   0   3  -1  149.85    4.23
   0  -3  -1  148.07    4.72
   0  -3   1  146.21    4.11
   0   3   1  154.33    4.05
   0  -3  -1  147.85    4.37
   1  -3   1    0.72    0.79
   1   3   1    2.88    0.78
  -1   3  -1    2.92    0.84
  -1  -3  -1    1.98    0.78
   1   3   1    2.25    0.91
  -1  -3  -1    2.58    0.96
  -1   3  -1    3.08    0.99
   1  -3   1    1.62    0.70
   2  -3   1 2281.62   52.01
   2  -3   1 2293.60   52.87
   2   3   1 2233.04   51.61
  -2  -3  -1 2244.20   52.94
   2   3   1 2277.41   52.36
  -2  -3  -1 2250.92   51.93
  -2   3  -1 2274.43   52.52
   2  -3   1 2318.90   51.95
   3   3   1  153.28    6.25
  -3  -3  -1  149.83    4.90
   3  -3   1  156.94    6.60
  -3  -3  -1  164.36    6.95
  -3   3  -1  154.18    6.51
   3   3   1  155.94    6.20
   3  -3   1  164.23    6.64
  -4   3  -1    1.53    1.60
   4  -3   1    1.73    1.66
   4  -3   1   -1.89    1.25
   4   3   1   -2.06    1.01
  -4  -3  -1   -0.42    1.42
  -4  -3  -1    0.09    0.84
   4   3   1   -0.70    1.30
  -5  -3  -1   11.77    3.03
   5  -3   1    9.44    2.74
   5   3   1    6.58    2.61
   5  -3   1    8.24    2.81
   5   3   1   12.85    2.89
  -5   3  -1    7.14    2.52
  -6  -3  -1   -0.50    1.84
  -6   3  -1   -0.42    1.80
   6   3   1   -2.12    1.73
   6  -3   1    2.37    2.25
   6   3   1   -1.53    1.78
   6  -3   1   -0.03    1.78
  -7  -3  -1   21.06    4.61
   7   3   1   22.22    4.25
   7  -3   1   20.28    4.06
   7   3   1   19.51    4.07
   7  -3   1   18.56    4.12
  -7   3  -1   24.40    4.53
  -8  -3  -1   62.27    7.68
   8  -3   1   72.71    7.70
   8   3   1   73.64    7.67
  -8   3  -1   82.23    8.30
   8  -3   1   73.93    7.23
   8   3   1   70.70    6.75
   9  -3   1   33.35    5.62
  -9  -3  -1   25.35    5.30
   9   3   1   30.88    5.27
   9  -3   1   36.10    5.94
  -9   3  -1   26.63    5.47
   9   3   1   29.99    5.52
  10   3   1   10.65    3.58
  10  -3   1    7.61    3.78
 -10  -3  -1    6.20    3.24
  10  -3   1   10.00    3.30
 -10   3  -1   17.12    4.29
 -11   3  -1   17.06    5.09
  11   3   1   21.10    5.76
 -11   4   1   -0.04    2.66
  10  -4  -1    5.82    3.04
  10   4  -1    2.63    2.55
 -10  -4   1   11.62    3.78
 -10   4   1   17.76    4.18
   9  -4  -1    2.83    2.47
   9  -4  -1   -0.70    2.28
  -9  -4   1    9.89    3.29
   9   4  -1    8.68    3.21
  -9   4   1    3.04    2.37
  -8  -4   1    4.76    2.52
   8  -4  -1    4.16    2.49
  -8   4   1    2.30    2.24
   8   4  -1    4.24    2.80
   8  -4  -1    1.46    2.61
   7   4  -1   30.61    4.10
  -7   4   1   21.70    4.35
   7   4  -1   20.53    4.33
  -7  -4   1   35.74    5.55
   7  -4  -1   20.12    3.93
   7  -4  -1   22.83    4.67
  -6   4   1   -0.52    1.58
   6  -4  -1    3.76    2.41
  -6  -4   1    2.16    2.23
   6   4  -1   -0.08    1.96
   6   4  -1    0.27    1.77
   6  -4  -1    2.93    2.36
  -5  -4   1  182.49    6.74
  -5   4   1  186.39    5.94
   5  -4  -1  170.27    7.62
  -5  -4   1  159.32    8.40
   5  -4  -1  171.60    8.55
  -5   4   1  158.74    8.08
   5   4  -1  177.96    7.15
   5   4  -1  174.33    8.55
  -4   4   1  577.33   14.81
  -4  -4   1  580.59   15.62
   4  -4  -1  559.42   16.38
  -4   4   1  572.17   17.14
  -4  -4   1  579.56   17.75
   4  -4  -1  587.54   17.60
   4   4  -1  580.24   15.44
   4   4  -1  551.17   17.41
  -3   4   1    7.50    1.73
   3   4  -1   10.30    2.16
   3  -4  -1    6.33    2.00
  -3  -4   1    8.79    1.65
  -3  -4   1    7.62    1.86
   3   4  -1    8.06    1.48
   3  -4  -1    9.01    1.51
   3  -4  -1    7.91    1.73
   2   4  -1    0.95    0.78
   2  -4  -1   -0.66    1.28
   2  -4  -1    1.44    1.08
  -2  -4   1    2.14    1.19
   2  -4  -1    1.60    1.24
   2  -4  -1    0.94    0.97
   2   4  -1    0.40    1.19
  -2  -4   1    0.32    1.02
   1  -4  -1 2081.05   48.32
   1  -4  -1 2172.43   48.87
   1  -4  -1 2131.26   47.75
   1   4  -1 2073.93   48.14
  -1  -4   1 2088.40   48.89
   1  -4  -1 2129.97   47.96
   1   4  -1 2146.95   47.27
   1   4  -1 2102.74   48.75
   0   4  -1  913.06   22.31
   0   4   1  956.71   21.72
   0   4   1  904.82   21.76
   0  -4   1  905.93   22.26
   0  -4  -1  968.43   21.76
   0   4  -1  933.21   21.53
   0  -4   1  923.79   21.32
   0  -4  -1  925.12   22.38
   1   4   1 1726.09   39.33
  -1   4  -1 1731.45   40.17
  -1  -4  -1 1708.81   39.83
   1  -4   1 1717.25   39.27
  -1   4  -1 1726.51   39.43
   1  -4   1 1712.60   39.72
  -1  -4  -1 1675.19   39.97
   1   4   1 1792.72   39.53
   2   4   1 2334.19   54.31
   2  -4   1 2325.87   53.93
  -2  -4  -1 2364.18   54.21
  -2   4  -1 2355.79   54.32
   2  -4   1 2443.67   53.78
   2  -4   1 2333.58   54.93
  -2  -4  -1 2355.78   54.94
   2   4   1 2345.38   53.59
   3  -4   1   83.64    4.72
   3  -4   1   87.29    2.70
   3  -4   1   95.78    4.92
  -3  -4  -1   87.29    5.04
   3   4   1   84.21    4.47
  -3   4  -1   89.11    4.61
  -3  -4  -1   90.85    3.67
   3   4   1   89.90    4.55
   4   4   1   59.62    4.25
   4  -4   1   60.37    4.53
   4   4   1   63.84    4.22
  -4   4  -1   58.12    4.42
  -4  -4  -1   69.27    3.15
  -4  -4  -1   67.21    4.89
   4  -4   1   62.77    4.58
   5  -4   1  490.53   16.70
  -5  -4  -1  494.38   17.12
  -5   4  -1  504.33   16.71
   5   4   1  488.60   16.34
  -5  -4  -1  507.25   13.05
   5   4   1  492.66   15.71
   5  -4   1  497.42   16.23
   6   4   1   37.56    4.96
   6  -4   1   35.09    4.74
  -6   4  -1   27.22    4.52
   6   4   1   36.63    4.50
  -6  -4  -1   34.99    5.09
   6  -4   1   44.29    5.46
   7  -4   1  197.99   10.14
  -7   4  -1  193.96   10.46
   7  -4   1  182.81   10.27
  -7  -4  -1  184.81   10.70
   7   4   1  204.05    9.62
   7   4   1  192.31   10.37
   8  -4   1   19.46    4.14
  -8  -4  -1   21.76    4.75
   8  -4   1   19.00    4.36
   8   4   1   15.13    3.95
   8   4   1   16.21    3.73
  -8   4  -1   19.09    4.38
  -9  -4  -1    5.22    2.56
   9   4   1    7.16    2.82
   9   4   1    4.20    2.71
  -9   4  -1    7.15    3.20
   9  -4   1    4.33    2.77
   9  -4   1    1.36    2.56
 -10  -4  -1   13.93    4.27
  10  -4   1   20.18    4.82
 -10   4  -1   17.75    4.21
  10   4   1   15.44    3.98
  10  -4   1   12.75    3.94
 -11   4  -1   12.71    5.05
  11   4   1    9.51    4.42
 -11   5   1   11.38    4.16
  10  -5  -1    2.38    3.04
 -10  -5   1    7.06    3.09
  10   5  -1    3.04    2.89
 -10   5   1    3.71    3.15
   9  -5  -1   53.04    6.73
   9  -5  -1   50.48    7.32
  -9  -5   1   62.99    8.21
  -9   5   1   58.16    7.47
   9   5  -1   49.30    7.16
  -8   5   1   39.51    6.08
   8  -5  -1   35.68    5.35
   8   5  -1   36.00    6.01
   8  -5  -1   43.70    6.62
  -8  -5   1   45.47    6.86
   7  -5  -1   50.05    6.26
   7   5  -1   52.37    4.98
  -7  -5   1   44.06    6.17
  -7   5   1   40.04    5.59
   7   5  -1   41.33    5.92
   7  -5  -1   38.87    5.25
   6   5  -1   15.30    3.82
  -6  -5   1   10.74    3.41
   6   5  -1   11.44    2.58
   6  -5  -1   13.98    3.34
   6  -5  -1   12.14    3.59
  -6   5   1   11.57    3.17
   5  -5  -1  492.35   15.63
   5   5  -1  511.17   17.01
  -5   5   1  501.04   13.25
   5   5  -1  483.41   14.36
   5  -5  -1  471.14   16.64
  -5   5   1  502.87   16.44
  -5  -5   1  495.37   14.30
  -5  -5   1  504.98   17.00
  -4  -5   1   72.07    5.12
   4  -5  -1   82.02    4.80
   4   5  -1   85.99    5.37
   4  -5  -1   85.36    3.77
  -4   5   1   76.87    4.78
  -4  -5   1   87.23    4.38
   4  -5  -1   75.31    5.19
   4   5  -1   80.88    4.03
  -3  -5   1    4.14    1.65
  -3  -5   1    5.01    1.51
   3  -5  -1    1.83    1.39
   3  -5  -1    9.93    2.17
   3   5  -1    3.95    1.69
   3  -5  -1    5.19    1.27
  -3   5   1    5.12    1.44
  -2  -5   1   37.41    2.65
   2   5  -1   34.82    2.84
   2  -5  -1   35.39    2.63
   2  -5  -1   38.00    2.47
   2   5  -1   38.15    1.95
   2  -5  -1   38.12    2.95
  -2  -5   1   34.03    2.57
   2  -5  -1   39.43    2.45
   1  -5  -1  566.59   14.33
   1   5  -1  557.30   13.06
   1   5  -1  544.77   13.92
   1  -5  -1  572.73   13.66
  -1  -5   1  549.12   14.54
  -1   5   1  534.70   14.06
   1  -5  -1  557.62   14.43
   1   5  -1  559.49   14.65
   0   5   1  912.81   21.53
   0  -5   1  914.36   20.97
   0   5  -1  899.30   22.06
   0  -5  -1  846.04   21.04
   0   5   1  911.61   21.30
   0   5  -1  902.91   20.90
   0  -5  -1  913.13   22.07
  -1  -5  -1   20.69    1.94
   1   5   1   20.59    2.02
   1  -5   1   20.72    2.03
  -1  -5  -1   17.94    1.98
  -1   5  -1   20.75    1.75
   1  -5   1   16.34    1.69
   1   5   1   19.07    1.76
  -1   5  -1   24.13    2.33
   2   5   1 1177.25   28.68
   2   5   1 1171.14   28.45
  -2   5  -1 1202.18   28.63
   2  -5   1 1133.36   28.76
  -2   5  -1 1174.10   29.43
  -2  -5  -1 1201.90   28.67
  -2  -5  -1 1213.30   29.42
   2  -5   1 1237.30   28.04
  -3   5  -1  145.16    6.12
  -3  -5  -1  138.87    5.17
   3  -5   1  143.96    4.25
   3  -5   1  146.59    6.48
  -3  -5  -1  128.60    6.37
   3   5   1  138.70    6.04
   3   5   1  146.24    5.99
   3  -5   1  144.09    6.33
   4  -5   1   83.22    5.32
  -4  -5  -1   79.47    5.38
   4  -5   1   83.56    5.11
   4   5   1   86.49    5.12
  -4   5  -1   78.78    5.04
  -4  -5  -1   76.84    3.70
   4   5   1   80.57    4.82
   5  -5   1  166.85    8.13
  -5   5  -1  158.78    8.08
  -5  -5  -1  153.15    8.38
   5   5   1  161.79    7.48
   5   5   1  157.46    8.01
  -5  -5  -1  167.15    5.81
   5  -5   1  155.92    8.17
  -6  -5  -1    0.17    2.25
   6  -5   1    0.95    2.23
   6   5   1   -0.53    1.65
   6  -5   1   -0.18    1.80
   6   5   1   -2.95    1.49
  -6   5  -1    2.65    2.06
   7   5   1   82.00    6.83
   7  -5   1   79.84    7.56
  -7  -5  -1   85.42    7.04
  -7   5  -1   86.74    6.98
   7  -5   1   94.84    6.90
   7   5   1   88.25    6.29
   8  -5   1    1.87    2.50
   8   5   1    3.35    2.34
  -8   5  -1   -1.76    1.80
  -8  -5  -1    0.69    2.36
   8   5   1    3.13    2.50
   8  -5   1    5.57    2.66
  -9  -5  -1    5.32    2.94
   9  -5   1    5.42    2.70
   9  -5   1    4.43    3.12
   9   5   1    5.26    2.86
  -9   5  -1    5.27    3.30
 -10  -5  -1   10.93    3.71
  10  -5   1    7.06    3.32
  10   5   1    7.22    3.28
  10  -5   1    4.67    3.19
 -10   5  -1    5.31    2.89
 -11   5  -1    5.85    4.55
  11   5   1   15.17    4.84
 -11   6   1   16.64    5.11
  10   6  -1   10.35    3.63
 -10  -6   1   19.47    4.59
  10  -6  -1   12.16    3.93
 -10   6   1   14.28    4.32
   9   6  -1   29.77    6.01
   9  -6  -1   25.52    5.24
  -9  -6   1   30.82    5.65
   9  -6  -1   31.16    5.61
  -9   6   1   25.84    5.20
   8   6  -1  146.47    9.77
   8  -6  -1  161.69   10.21
  -8   6   1  153.05    9.66
  -8  -6   1  142.52    9.99
   8  -6  -1  163.26    9.43
   7  -6  -1    3.48    2.80
   7   6  -1    3.83    2.75
   7  -6  -1    3.86    2.58
  -7   6   1    3.82    2.64
  -7  -6   1    3.40    2.65
  -6  -6   1  165.15    9.31
  -6   6   1  175.17    9.11
   6  -6  -1  169.29    9.32
   6   6  -1  160.94    9.04
   6  -6  -1  184.50    8.82
   6   6  -1  173.84    7.59
  -5  -6   1   82.14    4.50
   5  -6  -1   84.42    5.41
   5   6  -1   83.44    4.59
  -5  -6   1   68.01    5.39
   5   6  -1   76.72    5.67
  -5   6   1   83.94    3.74
   5  -6  -1   67.86    5.49
  -5   6   1   82.74    5.53
   4  -6  -1  148.66    7.39
   4  -6  -1  151.80    6.83
  -4  -6   1  157.38    6.36
   4  -6  -1  157.89    5.70
   4   6  -1  141.36    7.23
  -4  -6   1  152.04    7.48
  -4   6   1  159.61    7.03
   4   6  -1  160.43    5.98
   3  -6  -1   98.44    4.95
  -3   6   1  100.21    4.80
   3  -6  -1   98.58    5.27
   3   6  -1  105.33    5.48
   3  -6  -1  105.12    4.33
  -3  -6   1   93.67    5.11
  -3  -6   1  107.23    4.83
   3   6  -1  102.73    4.03
  -2  -6   1  338.73   10.34
   2   6  -1  362.17   10.87
   2  -6  -1  348.05   10.00
   2  -6  -1  334.94   10.32
   2   6  -1  344.08    8.90
   2  -6  -1  343.73   10.57
  -2  -6   1  339.90   10.30
   1   6  -1  310.21    8.65
  -1  -6   1  317.95    9.51
   1  -6  -1  319.53    9.30
   1   6  -1  318.49    8.13
  -1   6   1  300.00    8.96
   1  -6  -1  329.46    8.34
   1   6  -1  310.98    9.53
   1  -6  -1  311.21    9.27
   0  -6   1    0.64    1.37
   0  -6  -1    0.47    1.08
   0  -6   1    1.76    1.07
   0   6  -1    4.12    1.63
   0   6  -1    1.26    0.77
   0  -6  -1    2.63    1.42
   0   6   1    4.27    1.34
   0   6   1    0.31    1.17
  -1   6  -1  834.31   19.58
  -1  -6  -1  815.95   20.21
  -1   6  -1  808.87   20.92
   1   6   1  832.79   20.37
   1  -6   1  822.21   20.38
  -1  -6  -1  828.33   20.81
   1  -6   1  804.75   20.24
   1   6   1  839.80   20.09
   2  -6   1 1402.14   32.21
  -2  -6  -1 1355.64   33.25
  -2   6  -1 1324.96   33.44
  -2   6  -1 1390.12   32.40
   2  -6   1 1327.41   32.79
  -2  -6  -1 1370.03   32.90
   2   6   1 1391.03   32.74
   2   6   1 1345.19   32.36
   3   6   1  260.11    8.96
  -3   6  -1  280.75    9.26
   3  -6   1  272.42    9.88
   3  -6   1  277.91    7.55
  -3  -6  -1  262.47    9.72
  -3  -6  -1  276.97    8.58
   3   6   1  277.05    9.33
   3  -6   1  250.80    9.40
   4   6   1  193.01    7.99
  -4  -6  -1  202.03    8.99
   4  -6   1  206.57    5.62
  -4   6  -1  213.72    8.51
   4  -6   1  201.65    8.99
  -4  -6  -1  202.08    7.04
   4  -6   1  207.89    8.75
   4   6   1  204.79    8.50
   5  -6   1   49.60    5.14
  -5  -6  -1   57.30    3.36
   5   6   1   57.71    4.82
   5   6   1   52.06    4.32
   5  -6   1   57.49    5.57
  -5  -6  -1   63.17    5.27
  -5   6  -1   54.40    5.09
  -6  -6  -1    8.96    3.10
   6   6   1    7.30    2.49
  -6   6  -1   10.57    3.15
   6  -6   1    6.03    2.88
   6  -6   1    9.14    3.00
   6   6   1   12.01    3.20
   7   6   1   38.50    5.47
   7  -6   1   30.56    5.12
  -7   6  -1   34.69    5.30
   7   6   1   43.14    5.18
  -7  -6  -1   37.03    5.75
   7  -6   1   33.22    5.49
   8  -6   1   35.10    5.97
  -8  -6  -1   44.24    6.64
  -8   6  -1   28.50    5.27
   8  -6   1   44.27    6.34
   8   6   1   33.96    5.23
   8   6   1   37.75    5.78
   9  -6   1   12.72    3.89
   9   6   1    8.86    3.36
  -9   6  -1    6.74    3.10
   9  -6   1    1.77    2.57
  -9  -6  -1   14.36    4.05
  10  -6   1   24.14    5.38
  10  -6   1   21.12    5.18
 -10   6  -1   13.23    4.39
 -10  -6  -1   22.85    5.11
  10   6   1   20.58    4.24
  11   6   1   15.74    4.55
 -11   6  -1    2.82    3.44
 -11   7   1   29.68    6.29
  10   7  -1    0.95    2.95
 -10  -7   1    5.53    3.29
  10  -7  -1    4.41    3.00
 -10   7   1    5.86    2.80
  -9  -7   1    2.81    2.69
   9  -7  -1    5.96    3.10
  -9   7   1    7.23    2.72
   9   7  -1   16.85    4.21
   9  -7  -1   12.57    3.68
  -8  -7   1  136.11    9.67
  -8   7   1  118.17    8.52
   8  -7  -1  150.96    9.02
   8  -7  -1  130.66    9.23
   8   7  -1  123.66    9.12
   7  -7  -1   73.72    6.74
  -7   7   1   64.93    6.69
  -7  -7   1   60.97    7.20
   7   7  -1   71.74    7.44
   7  -7  -1   63.16    7.07
   6   7  -1   13.82    3.52
   6   7  -1   17.38    3.00
  -6  -7   1   23.28    4.32
   6  -7  -1   15.11    3.83
   6  -7  -1   14.52    3.47
  -6   7   1   25.62    4.22
  -5  -7   1   43.64    3.81
   5   7  -1   39.51    4.82
  -5   7   1   38.19    4.28
   5   7  -1   40.10    3.31
   5  -7  -1   44.83    5.14
   5  -7  -1   41.65    2.80
  -5  -7   1   38.70    4.80
   5  -7  -1   37.57    4.30
   4  -7  -1   90.06    5.60
  -4   7   1   84.89    4.94
   4   7  -1   83.92    5.41
  -4  -7   1   77.65    4.46
   4  -7  -1   74.15    4.77
   4  -7  -1   82.17    3.92
   4   7  -1   77.63    3.99
  -4  -7   1   76.33    5.11
   3  -7  -1   49.25    3.76
   3   7  -1   46.86    3.78
  -3  -7   1   44.79    3.39
  -3   7   1   51.01    3.26
   3   7  -1   48.78    2.71
   3  -7  -1   48.05    2.93
  -3  -7   1   46.81    3.31
   3  -7  -1   43.11    3.38
   2   7  -1   11.03    1.39
   2   7  -1    9.31    2.02
   2  -7  -1    9.65    1.98
  -2  -7   1    9.33    1.72
   2  -7  -1    9.78    1.74
  -2  -7   1   11.25    2.07
   1   7  -1    0.48    0.80
   1   7  -1    0.58    0.78
   1  -7  -1    1.31    1.20
   1  -7  -1    1.40    0.76
  -1  -7   1    0.86    1.20
   1  -7  -1    2.88    1.31
   1   7  -1   -1.10    1.33
  -1   7   1    1.52    1.21
   0   7   1    5.27    1.42
   0  -7  -1    4.81    1.55
   0   7   1    5.41    1.53
   0   7  -1    4.29    0.82
   0   7  -1    6.29    1.91
   0  -7   1    5.51    1.29
   0  -7   1    5.55    1.58
   0  -7  -1    4.26    1.12
   1  -7   1 1699.22   39.44
  -1  -7  -1 1706.57   39.54
   1   7   1 1689.03   39.61
  -1  -7  -1 1693.85   40.57
   1  -7   1 1691.46   40.15
   1   7   1 1681.16   39.43
  -1   7  -1 1748.41   38.83
  -1   7  -1 1682.16   40.56
  -2  -7  -1   40.44    2.91
  -2  -7  -1   36.86    3.16
   2   7   1   37.10    2.88
  -2   7  -1   37.36    2.54
  -2   7  -1   36.79    3.08
   2  -7   1   43.75    2.65
   2   7   1   30.68    2.64
   2  -7   1   39.83    3.04
  -3  -7  -1   33.64    2.76
  -3   7  -1   42.15    3.53
   3   7   1   41.58    3.16
   3   7   1   40.39    3.47
   3  -7   1   33.55    2.24
   3  -7   1   47.49    4.13
  -3   7  -1   36.11    2.99
  -3  -7  -1   37.84    3.78
  -4   7  -1  322.85   11.21
   4   7   1  307.65   10.83
   4   7   1  315.75   11.38
  -4  -7  -1  305.93   11.80
   4  -7   1  337.97    8.65
  -4  -7  -1  309.95    9.97
   4  -7   1  319.28   11.63
   4  -7   1  308.95   11.82
   5   7   1   64.50    4.59
   5  -7   1   63.10    5.95
  -5  -7  -1   71.97    3.96
   5   7   1   71.95    5.24
   5  -7   1   67.91    5.27
  -5   7  -1   63.40    4.81
  -5  -7  -1   67.57    5.66
   6  -7   1    1.66    2.20
  -6  -7  -1   -1.92    1.64
  -6   7  -1    0.17    1.88
   6   7   1   -1.39    1.84
   6  -7   1   -1.61    2.09
   6   7   1    1.81    1.97
   7  -7   1    9.97    3.76
   7  -7   1    7.35    3.09
   7   7   1    9.74    3.01
   7   7   1    7.48    2.83
  -7  -7  -1    4.69    3.05
  -7   7  -1   10.03    3.14
  -8   7  -1    2.51    2.63
   8  -7   1    9.73    3.44
   8   7   1   10.68    3.25
  -8  -7  -1    8.60    3.73
   8   7   1    8.83    3.53
   8  -7   1    6.44    3.49
   9   7   1    7.38    3.34
   9  -7   1    8.68    3.50
  -9  -7  -1    2.04    2.47
   9  -7   1    2.71    2.75
  -9   7  -1   11.11    3.39
 -10   7  -1    9.99    3.40
 -10  -7  -1    8.08    3.21
  10  -7   1    0.64    2.68
  10   7   1    6.87    3.12
  10  -7   1    8.01    3.27
 -11   7  -1   27.71    6.48
 -11   8   1    6.59    3.46
  10   8  -1    1.19    2.71
  10  -8  -1    1.99    2.49
 -10   8   1    4.56    2.50
 -10  -8   1    2.31    3.02
  -9   8   1    7.25    2.86
   9  -8  -1    2.58    2.84
   9   8  -1    1.11    2.75
   9  -8  -1    3.30    2.63
  -9  -8   1    1.23    2.09
   8  -8  -1    2.96    2.76
  -8   8   1    2.99    2.18
   8  -8  -1    8.33    3.31
   8   8  -1    1.75    2.56
  -8  -8   1   -3.39    2.33
   7   8  -1  112.21    8.33
  -7   8   1  120.04    8.02
   7  -8  -1  135.29    8.24
  -7  -8   1  135.69    9.04
   7  -8  -1  115.21    8.31
   6   8  -1  232.29    8.85
   6  -8  -1  217.72   10.83
   6  -8  -1  188.38    9.72
  -6   8   1  211.04   10.19
   6   8  -1  231.96   11.07
  -6  -8   1  215.73   10.88
   5  -8  -1    2.10    1.30
   5   8  -1    3.27    2.42
   5  -8  -1    1.76    2.21
  -5   8   1    5.05    1.87
  -5  -8   1    4.14    1.80
   5   8  -1    3.13    1.59
  -5  -8   1    2.57    2.10
   5  -8  -1    2.70    1.93
   4  -8  -1  538.43   14.72
   4  -8  -1  549.64   17.20
  -4   8   1  507.96   15.82
   4   8  -1  527.77   14.41
   4   8  -1  534.07   16.95
   4  -8  -1  522.91   16.22
  -4  -8   1  532.79   15.72
  -4  -8   1  523.53   16.80
   3  -8  -1    0.06    1.24
  -3   8   1    0.32    0.92
   3  -8  -1    0.90    1.52
  -3  -8   1    0.19    1.14
   3   8  -1    1.45    1.00
   3  -8  -1    0.23    1.21
  -3  -8   1    0.66    1.22
   3   8  -1    2.71    1.50
   2   8  -1  218.29    8.06
   2  -8  -1  211.96    7.42
  -2  -8   1  206.07    7.75
  -2   8   1  203.50    7.70
  -2   8   1  225.41    6.80
   2  -8  -1  217.65    7.86
  -2  -8   1  219.18    7.53
   2   8  -1  223.79    6.53
   1  -8  -1  147.63    4.35
  -1  -8   1  133.41    5.69
  -1  -8   1  133.56    4.74
   1  -8  -1  139.53    5.71
  -1   8   1  143.63    5.48
   1  -8  -1  143.42    5.68
   1   8  -1  147.59    4.81
   1   8  -1  126.10    5.69
   0  -8  -1   85.14    4.50
   0   8  -1   95.24    4.90
   0   8   1   94.89    4.27
   0   8   1   94.88    4.38
   0  -8   1   91.43    4.47
   0  -8   1   96.40    4.01
   0  -8  -1   95.02    3.48
   0   8  -1   96.82    3.09
  -1  -8  -1  571.55   16.13
   1  -8   1  577.66   15.55
  -1  -8  -1  580.87   15.11
  -1   8  -1  562.40   16.27
   1   8   1  589.40   15.64
   1   8   1  583.25   15.34
   1  -8   1  621.09   15.88
  -1   8  -1  612.09   14.29
   2   8   1  226.42    7.69
   2   8   1  239.09    8.01
  -2   8  -1  202.21    8.15
   2  -8   1  240.39    7.54
  -2  -8  -1  223.45    7.92
   2  -8   1  211.71    8.01
  -2   8  -1  229.19    7.07
  -2  -8  -1  227.19    8.01
  -3   8  -1    4.08    1.48
  -3  -8  -1    5.52    1.97
   3  -8   1    0.85    1.48
  -3   8  -1    2.19    1.64
   3   8   1    3.85    1.56
  -3  -8  -1    7.35    1.84
   3   8   1    2.46    1.46
   3  -8   1    6.90    1.47
  -4  -8  -1  103.81    6.21
   4   8   1  104.05    5.93
   4  -8   1   99.24    6.16
  -4   8  -1   89.86    6.03
   4  -8   1  106.54    4.05
  -4   8  -1  102.44    5.61
   4   8   1  106.98    5.55
  -4  -8  -1  112.19    5.17
  -5  -8  -1    8.28    1.99
  -5  -8  -1    4.67    2.49
   5   8   1    3.63    2.33
  -5   8  -1    7.49    2.35
   5  -8   1    8.51    3.11
   5   8   1    8.49    2.42
   5  -8   1    6.57    2.72
  -6   8  -1  168.72    9.05
   6   8   1  156.89    8.81
   6  -8   1  179.05    9.49
   6  -8   1  181.67    9.90
  -6  -8  -1  186.89    9.98
   6   8   1  187.83    8.78
   7   8   1   83.19    6.16
  -7  -8  -1   91.85    7.55
   7  -8   1   92.36    8.35
   7   8   1   88.22    6.95
   7  -8   1   88.48    7.01
  -7   8  -1  100.71    7.24
   8   8   1  129.38    8.17
   8   8   1  144.70    9.50
   8  -8   1  165.37    9.89
   8  -8   1  147.54   10.00
  -8   8  -1  155.01    9.73
  -8  -8  -1  139.06    9.92
  -9   8  -1    3.64    2.78
   9   8   1    1.16    2.57
   9  -8   1    2.40    2.95
   9  -8   1    0.44    2.24
  -9  -8  -1   -1.75    2.41
 -10  -8  -1   33.95    6.95
 -10   8  -1   38.92    6.68
  10   8   1   35.70    6.34
  10  -8   1   31.01    6.25
  10  -8   1   40.25    6.58
 -11   9   1   17.13    4.91
  10   9  -1   54.89    8.07
 -10  -9   1   49.41    8.44
 -10   9   1   46.92    7.38
  10  -9  -1   34.55    6.55
   9  -9  -1   84.43    8.53
  -9   9   1   79.21    8.34
   9  -9  -1   93.50    9.58
  -9  -9   1   76.28    9.00
   9   9  -1   85.65    9.31
   8   9  -1  132.43    9.46
   8  -9  -1  122.40    8.57
   8  -9  -1  126.25    9.41
  -8   9   1  106.86    7.94
  -8  -9   1  144.49   10.06
  -7  -9   1   84.96    8.11
   7   9  -1   84.84    7.96
  -7   9   1   76.15    7.02
   7  -9  -1   82.37    7.97
   7  -9  -1   88.73    6.89
   6   9  -1    1.31    1.76
  -6  -9   1   -3.14    1.67
   6  -9  -1    0.49    2.44
   6   9  -1    0.65    1.91
  -6   9   1    0.82    2.03
   6  -9  -1    0.95    2.09
  -5   9   1    3.34    1.86
  -5  -9   1    8.45    2.65
   5   9  -1    2.01    1.62
   5  -9  -1   10.51    2.02
   5   9  -1    5.24    2.43
   5  -9  -1    8.05    3.05
  -5  -9   1    3.46    1.95
   5  -9  -1    5.11    2.38
   4  -9  -1   17.24    3.10
  -4  -9   1   17.96    3.25
   4   9  -1   16.37    3.27
  -4   9   1   24.49    2.95
   4  -9  -1   13.55    3.10
  -4  -9   1   20.22    2.95
   4   9  -1   18.47    2.31
   4  -9  -1   17.67    2.40
  -3  -9   1   20.73    2.89
   3  -9  -1   23.56    2.63
   3  -9  -1   13.52    2.56
   3   9  -1   22.12    3.15
  -3   9   1   25.19    2.50
   3   9  -1   21.79    2.24
  -3  -9   1   20.42    2.85
   2  -9  -1  200.18    7.38
   2   9  -1  206.15    7.91
   2   9  -1  213.78    6.49
  -2   9   1  211.19    6.43
  -2   9   1  191.67    7.54
   2  -9  -1  189.63    7.59
  -2  -9   1  198.70    7.73
  -2  -9   1  203.54    7.21
  -1  -9   1    0.31    0.83
   1  -9  -1    0.77    1.15
   1  -9  -1    1.28    1.35
   1   9  -1    1.58    1.38
  -1   9   1    1.13    1.31
   1  -9  -1    0.57    0.67
  -1  -9   1   -0.10    1.26
   0  -9  -1   87.06    3.21
   0   9  -1   78.08    4.57
   0   9  -1   80.75    2.76
   0  -9   1   80.19    4.32
   0   9   1   77.94    4.07
   0   9   1   83.05    4.22
   0  -9   1   82.84    3.84
   0  -9  -1   84.92    4.44
   1  -9   1  125.17    5.37
  -1  -9  -1  130.91    4.88
   1   9   1  120.76    5.24
  -1   9  -1  122.27    5.75
  -1  -9  -1  125.85    5.65
   1  -9   1  130.62    5.48
   1   9   1  125.67    5.06
  -1   9  -1  140.51    4.05
  -2  -9  -1    0.20    1.22
   2   9   1    1.42    1.32
   2   9   1    0.64    1.17
  -2   9  -1   -1.18    1.13
  -2   9  -1   -0.16    0.85
  -2  -9  -1   -0.07    1.33
   2  -9   1    0.57    1.25
   2  -9   1    0.24    1.16
   3   9   1  217.32    8.41
   3   9   1  215.28    8.21
  -3   9  -1  220.89    7.83
   3  -9   1  226.68    8.97
  -3  -9  -1  229.74    8.37
   3  -9   1  209.57    7.25
  -3   9  -1  252.61    9.51
  -3  -9  -1  221.19    8.73
  -4  -9  -1   99.03    5.10
  -4   9  -1   85.85    5.87
   4  -9   1  100.85    4.09
   4  -9   1   90.55    5.80
   4   9   1   91.12    5.18
  -4  -9  -1   83.99    5.65
  -4   9  -1   96.15    5.35
   4   9   1   92.62    5.53
  -5   9  -1   -0.64    1.28
   5   9   1    3.39    2.31
  -5  -9  -1    4.14    1.81
   5  -9   1    1.72    2.12
   5   9   1    0.15    1.72
  -5  -9  -1   -1.56    1.91
  -6   9  -1   60.60    5.87
   6  -9   1   66.39    6.84
   6   9   1   50.90    5.81
   6  -9   1   60.40    6.39
   6   9   1   59.90    5.43
  -6  -9  -1   63.04    6.63
  -7  -9  -1  193.96   11.05
   7  -9   1  221.78   11.03
   7  -9   1  198.96   11.10
   7   9   1  192.56   10.44
  -7   9  -1  178.42   10.09
   7   9   1  187.70    9.51
   8  -9   1   67.43    7.95
  -8   9  -1   85.51    8.05
   8   9   1   79.85    8.08
   8   9   1   83.79    6.46
  -8  -9  -1   82.15    8.76
   8  -9   1   86.77    8.45
   9   9   1    2.28    2.61
  -9  -9  -1    9.21    3.50
   9  -9   1   12.48    3.63
   9  -9   1    1.22    3.09
  -9   9  -1   -2.03    2.05
 -10   9  -1    3.14    3.06
  10  -9   1    6.52    3.68
 -10  -9  -1    6.64    4.13
  10   9   1   11.64    3.85
 -10 -10   1   -1.64    2.88
  10 -10  -1    7.03    3.55
 -10  10   1    6.16    3.39
  10 -10  -1    8.95    3.63
  10  10  -1   -1.50    2.66
   9  10  -1   25.34    5.26
  -9 -10   1   34.51    6.26
  -9  10   1   21.60    4.63
   9 -10  -1   19.11    4.78
   9 -10  -1   17.19    4.70
   8 -10  -1   63.81    7.24
   8  10  -1   62.58    7.67
  -8  10   1   60.21    6.85
   8 -10  -1   38.40    6.67
  -8 -10   1   63.21    8.00
  -7 -10   1  277.75   13.72
   7 -10  -1  279.35   13.75
   7 -10  -1  300.53   13.10
   7  10  -1  275.97   13.53
  -6  10   1  138.86    7.95
  -6 -10   1  150.25    7.37
   6 -10  -1  166.78    9.53
   6  10  -1  147.81    8.85
   6 -10  -1  149.33    8.53
   6  10  -1  153.20    7.07
  -6 -10   1  145.52    8.93
  -5 -10   1   72.74    5.00
  -5  10   1   66.02    4.83
   5 -10  -1   68.91    5.37
   5  10  -1   72.18    4.29
   5 -10  -1   70.29    4.05
   5 -10  -1   68.91    6.58
  -5 -10   1   75.43    5.88
   5  10  -1   67.00    5.64
   4 -10  -1    4.57    2.28
   4  10  -1    5.52    2.33
   4 -10  -1    6.89    1.83
   4  10  -1    5.28    1.66
  -4  10   1    6.67    1.86
  -4 -10   1    6.83    2.28
  -4 -10   1    6.25    2.09
   4 -10  -1    4.63    2.25
   3 -10  -1    4.15    1.74
   3 -10  -1    2.35    1.68
  -3  10   1    4.52    2.00
   3  10  -1    3.86    1.75
  -3  10   1    3.68    1.35
  -3 -10   1    4.77    1.83
   3  10  -1    2.69    1.25
  -3 -10   1    4.38    1.76
  -2  10   1  427.68   11.17
   2  10  -1  422.63   11.40
   2 -10  -1  424.13   13.10
   2  10  -1  419.68   13.20
   2 -10  -1  409.34   12.56
  -2  10   1  400.48   12.80
  -2 -10   1  417.29   13.20
  -2 -10   1  414.78   12.21
   1 -10  -1 1739.04   39.29
   1 -10  -1 1748.16   41.30
   1 -10  -1 1753.56   42.08
  -1  10   1 1696.60   41.43
  -1 -10   1 1726.11   42.35
  -1 -10   1 1742.49   40.03
   1  10  -1 1696.12   41.99
   0  10   1  698.41   18.59
   0  10   1  686.13   18.66
   0  10  -1  684.27   19.36
   0  10  -1  718.28   16.57
   0 -10   1  710.09   18.13
   0 -10  -1  697.18   19.34
   0 -10   1  712.65   19.29
   0 -10  -1  713.83   16.96
  -1  10  -1   61.15    2.32
  -1 -10  -1   60.00    3.20
   1 -10   1   61.97    3.70
   1  10   1   61.67    3.69
   1 -10   1   66.98    3.89
  -1 -10  -1   61.98    4.02
   1  10   1   58.28    3.52
  -1  10  -1   61.86    4.22
  -2 -10  -1  782.75   20.65
   2 -10   1  781.01   20.63
  -2  10  -1  779.15   19.21
   2  10   1  789.83   20.64
   2  10   1  774.49   20.48
  -2  10  -1  787.94   21.65
   2 -10   1  775.81   20.97
  -2 -10  -1  767.81   21.29
   3 -10   1  537.42   14.81
   3  10   1  522.74   15.76
   3 -10   1  515.48   16.13
  -3 -10  -1  530.02   15.89
  -3  10  -1  539.40   14.95
  -3 -10  -1  553.05   16.39
   3  10   1  540.96   15.57
   4 -10   1   -1.47    1.43
  -4 -10  -1   -1.87    1.46
   4  10   1    0.47    1.61
  -4 -10  -1    1.46    1.58
  -4  10  -1    1.31    1.48
   4  10   1    0.94    1.48
  -4  10  -1   -0.07    1.54
   4 -10   1   -0.09    1.10
   5  10   1   26.90    4.15
  -5 -10  -1   24.11    4.20
  -5  10  -1   31.74    4.04
   5  10   1   25.48    3.78
   5 -10   1   37.38    4.97
  -5 -10  -1   28.15    3.44
  -5  10  -1   18.45    3.85
  -6 -10  -1   37.60    5.47
  -6  10  -1   35.36    5.61
   6  10   1   45.11    4.98
   6  10   1   48.81    5.59
  -6  10  -1   26.83    4.39
   6 -10   1   38.01    5.39
   7 -10   1   12.47    3.55
  -7  10  -1   15.41    3.66
  -7 -10  -1   15.50    4.15
   7  10   1   20.58    4.42
   7  10   1   15.53    3.53
   8  10   1   -0.23    2.06
   8 -10   1    0.60    2.40
  -8  10  -1    8.26    3.27
  -8 -10  -1    3.11    3.03
  -9 -10  -1   48.43    7.32
   9  10   1   56.75    7.63
  -9  10  -1   51.45    7.23
   9 -10   1   46.90    7.25
 -10  10  -1   11.28    3.73
 -10 -10  -1    5.32    4.02
  10 -10   1   17.46    4.90
  10  10   1   19.01    4.48
 -10  10  -1   16.64    4.61
 -10 -11   1   17.86    5.85
  10  11  -1   16.58    5.06
  10 -11  -1   18.78    5.30
  10 -11  -1   20.86    5.08
   9 -11  -1   17.03    4.37
   9  11  -1   22.30    4.68
  -9  11   1   15.65    4.25
   9 -11  -1   17.47    4.51
  -9 -11   1   23.47    5.35
  -8 -11   1    7.87    3.41
   8 -11  -1    4.90    3.31
   8  11  -1    8.95    3.42
  -8  11   1    4.02    2.26
   8 -11  -1    5.65    3.24
  -7 -11   1   11.99    3.68
  -7  11   1   20.49    3.90
   7  11  -1   18.66    4.36
   7 -11  -1   24.99    4.70
   7 -11  -1   25.80    5.24
  -6 -11   1  104.93    6.39
  -6  11   1  108.22    6.88
   6  11  -1  107.14    7.75
  -6 -11   1  113.86    7.74
   6 -11  -1  109.48    7.79
   6 -11  -1  124.38    7.76
   5  11  -1  115.92    7.28
   5 -11  -1  113.58    7.06
  -5 -11   1  118.67    7.30
  -5 -11   1  110.33    6.22
   5  11  -1  118.45    5.65
   5 -11  -1  113.67    5.44
  -5  11   1  110.11    6.32
   5 -11  -1  103.59    7.32
   4  11  -1  782.90   20.27
  -4 -11   1  795.86   22.42
   4 -11  -1  801.90   21.30
  -4  11   1  770.83   21.43
  -4  11   1  794.70   23.59
  -4 -11   1  762.15   22.74
   4  11  -1  801.09   23.33
   4 -11  -1  770.07   22.56
  -3  11   1   21.89    3.35
   3 -11  -1   23.05    3.37
   3  11  -1   25.95    2.53
  -3  11   1   22.17    2.32
   3 -11  -1   24.03    3.03
  -3 -11   1   27.88    3.25
   3  11  -1   22.82    3.33
  -3 -11   1   25.16    3.44
   2 -11  -1 1027.69   27.43
   2  11  -1 1066.25   28.04
   2 -11  -1 1096.10   27.88
   2  11  -1 1055.43   25.78
  -2 -11   1 1058.47   28.22
  -2  11   1 1064.39   27.83
  -2 -11   1 1083.39   26.77
  -2  11   1 1082.35   25.39
  -1  11   1  194.36    7.43
   1 -11  -1  181.27    7.40
   1 -11  -1  192.78    5.21
   1 -11  -1  180.11    7.37
  -1 -11   1  193.75    6.10
  -1 -11   1  182.31    7.65
   1  11  -1  174.28    7.52
   0  11  -1  508.87   12.55
   0  11  -1  554.16   15.91
   0 -11  -1  536.15   15.70
   0  11   1  501.67   14.79
   0 -11   1  519.33   14.47
   0 -11  -1  536.20   13.01
   0  11   1  516.31   15.01
   1  11   1  201.65    7.30
   1 -11   1  208.59    7.70
  -1 -11  -1  206.15    6.68
  -1 -11  -1  206.92    8.15
  -1  11  -1  195.05    8.12
  -1  11  -1  204.85    5.34
   1 -11   1  196.71    7.75
   1  11   1  189.80    7.38
   2  11   1  167.00    6.91
  -2  11  -1  166.80    7.59
  -2 -11  -1  179.60    6.96
   2  11   1  177.01    6.97
   2 -11   1  185.71    7.13
  -2  11  -1  179.62    5.77
   2 -11   1  172.99    7.36
  -2 -11  -1  178.57    7.53
   3  11   1  210.74    8.21
   3  11   1  200.04    7.99
  -3  11  -1  205.25    7.26
  -3 -11  -1  199.32    8.39
  -3 -11  -1  213.31    8.45
   3 -11   1  185.87    8.34
   3 -11   1  201.54    7.36
  -3  11  -1  186.03    8.70
   4 -11   1  140.95    5.75
  -4  11  -1  134.59    6.41
   4 -11   1  141.46    7.51
  -4  11  -1  136.28    7.68
   4  11   1  144.34    7.25
   4  11   1  148.86    7.01
  -4 -11  -1  138.90    7.46
  -4 -11  -1  146.39    6.87
   5  11   1   22.96    3.64
   5 -11   1   16.20    3.66
  -5 -11  -1   19.56    3.92
   5  11   1   26.55    4.27
  -5  11  -1   21.46    4.05
  -5  11  -1   26.99    3.76
  -5 -11  -1   30.12    3.66
   6 -11   1   76.95    7.22
  -6  11  -1   70.71    6.25
   6  11   1   74.70    6.14
  -6  11  -1   77.18    7.31
  -6 -11  -1   64.06    6.75
   6  11   1   64.37    5.37
   7  11   1    2.72    2.09
   7 -11   1    5.82    3.06
  -7  11  -1    7.07    2.91
  -7  11  -1    8.61    3.20
  -7 -11  -1    8.85    3.57
   7  11   1    6.08    2.65
   8  11   1    4.17    2.78
  -8 -11  -1    4.62    3.11
  -8  11  -1    3.90    2.37
   8 -11   1    7.12    3.41
  -8  11  -1   -0.84    2.06
   9  11   1    6.74    3.16
   9 -11   1    3.51    3.10
  -9 -11  -1    1.81    3.02
  -9  11  -1    8.48    3.04
  -9  11  -1    4.22    3.17
  10  11   1   10.74    3.87
 -10  11  -1    9.61    3.29
 -10 -11  -1   -1.08    3.24
  10 -11   1    9.25    4.17
  10 -12  -1   13.65    3.96
  10  12  -1    5.76    3.60
 -10 -12   1    4.25    3.72
  -9 -12   1   10.75    3.48
   9 -12  -1    8.44    3.56
   9  12  -1    3.08    2.91
  -9  12   1    3.57    2.78
   9 -12  -1    8.21    3.65
   8 -12  -1   23.71    5.47
  -8 -12   1   26.51    5.55
   8  12  -1   25.09    5.38
   8 -12  -1   20.88    4.96
  -8  12   1   30.78    5.20
   7 -12  -1    5.10    3.22
   7  12  -1    4.38    2.83
  -7 -12   1    6.22    2.85
  -7  12   1    5.64    2.45
   7 -12  -1    3.55    2.88
  -6  12   1   11.04    3.06
  -6 -12   1   15.52    3.80
   6  12  -1    6.28    3.14
  -6 -12   1   13.17    3.16
   6 -12  -1    9.23    3.56
   6 -12  -1    7.93    3.27
  -5 -12   1   45.71    4.68
  -5  12   1   41.94    5.30
   5 -12  -1   45.47    3.59
   5  12  -1   28.12    4.52
  -5  12   1   53.12    4.72
  -5 -12   1   44.84    5.19
   5  12  -1   49.87    3.82
   5 -12  -1   39.13    5.05
   4 -12  -1   75.56    5.48
   4  12  -1   77.51    4.27
   4  12  -1   68.28    5.31
  -4  12   1   83.80    4.70
  -4 -12   1   81.19    5.35
   4 -12  -1   79.53    4.71
  -4  12   1   72.50    5.57
  -4 -12   1   87.32    5.63
   3  12  -1    8.95    2.43
   3 -12  -1    8.89    2.47
   3 -12  -1   10.96    2.38
  -3 -12   1   12.77    2.46
   3  12  -1   11.09    2.03
  -3 -12   1    8.35    2.42
  -3  12   1    8.68    1.56
  -3  12   1    7.80    2.36
  -2  12   1   42.01    3.91
   2 -12  -1   46.32    3.85
  -2 -12   1   49.81    3.98
   2  12  -1   44.30    2.95
   2 -12  -1   43.24    3.68
  -2  12   1   50.88    2.50
  -2 -12   1   51.50    3.27
   2  12  -1   47.65    3.96
  -1  12   1    6.32    1.89
   1 -12  -1    5.17    1.79
  -1 -12   1    3.23    1.70
   1 -12  -1    4.67    1.88
  -1 -12   1    4.09    1.04
   1  12  -1    3.95    1.97
   1 -12  -1    6.20    0.81
   0 -12   1    2.20    1.72
   0 -12  -1    3.68    0.96
   0  12   1    4.24    1.92
   0 -12  -1    6.41    2.16
   0  12  -1    5.36    2.12
   0 -12   1    2.33    1.49
   0 -12   1    5.13    0.78
   0  12   1    1.44    1.33
   1 -12   1  777.74   20.74
   1 -12   1  786.70   21.33
  -1 -12  -1  764.05   21.61
   1  12   1  751.28   20.49
   1  12   1  733.13   20.50
  -1 -12  -1  789.39   19.44
  -1  12  -1  796.33   21.87
  -2  12  -1  109.28    6.09
  -2 -12  -1  115.82    6.10
   2  12   1  115.55    5.67
   2 -12   1  116.81    6.08
  -2 -12  -1  120.96    5.51
  -2  12  -1  122.14    4.32
   2  12   1  117.24    5.71
   2 -12   1  109.23    5.62
  -3  12  -1   31.11    4.14
   3 -12   1   40.91    4.36
  -3 -12  -1   38.02    4.06
  -3  12  -1   32.38    2.71
   3  12   1   38.78    3.92
   3 -12   1   40.30    3.54
   3  12   1   34.08    3.72
  -3 -12  -1   31.64    3.74
   4 -12   1    0.06    1.89
   4 -12   1    9.45    1.98
   4  12   1    8.24    2.46
  -4  12  -1    3.36    2.41
   4  12   1    4.74    2.05
  -4 -12  -1    4.49    2.13
  -4 -12  -1    5.88    2.36
  -4  12  -1    5.85    1.96
  -5  12  -1  634.46   19.33
  -5 -12  -1  549.98   20.05
  -5  12  -1  626.16   21.39
   5  12   1  625.96   20.30
   5  12   1  666.17   19.50
  -5 -12  -1  677.80   19.35
   5 -12   1  652.01   20.85
  -6 -12  -1    6.36    3.01
   6  12   1    9.18    3.13
   6 -12   1   12.42    3.63
   6  12   1   10.52    3.00
  -6  12  -1   12.82    3.70
  -6  12  -1   11.10    3.12
  -7  12  -1    4.36    2.99
   7  12   1    3.97    2.09
   7 -12   1    6.53    2.97
  -7 -12  -1    5.70    2.84
   7  12   1    5.60    2.74
  -7  12  -1    7.13    2.81
   8  12   1   13.01    3.70
   8 -12   1   15.64    4.55
  -8  12  -1   14.40    4.01
  -8  12  -1   11.40    3.73
  -8 -12  -1   14.92    4.42
   9 -12   1   14.27    4.18
  -9  12  -1   18.69    4.47
  -9 -12  -1   17.74    4.71
   9  12   1   24.01    4.97
  10  12   1    6.61    3.54
  10 -12   1   11.02    4.18
 -10  12  -1    6.40    3.12
 -10 -12  -1    8.00    3.98
 -10 -13   1    1.23    3.42
 -10  13   1   12.85    4.12
  10 -13  -1    5.15    3.63
  10  13  -1    1.45    3.19
   9  13  -1    4.61    2.94
   9 -13  -1    7.96    3.74
  -9  13   1    7.09    3.33
  -9 -13   1   -1.40    2.18
  -8  13   1    3.95    2.28
   8  13  -1    3.53    2.95
  -8 -13   1    5.17    3.60
   8 -13  -1    3.27    3.13
  -7  13   1    1.67    1.81
   7 -13  -1    4.06    2.86
  -7 -13   1    5.27    2.83
  -7  13   1    4.66    2.83
   7  13  -1    0.71    2.05
   6 -13  -1    6.74    3.08
  -6  13   1   14.61    3.33
  -6 -13   1    9.31    3.30
  -6  13   1    8.20    3.35
   6  13  -1   11.13    3.46
  -6 -13   1   16.92    3.48
  -5 -13   1   47.48    4.93
  -5  13   1   43.30    5.55
   5  13  -1   47.43    3.82
   5 -13  -1   52.22    5.69
  -5  13   1   49.08    4.51
   5 -13  -1   46.10    3.85
   5  13  -1   42.65    5.38
  -5 -13   1   42.31    5.14
  -4 -13   1   12.65    2.98
   4  13  -1   15.00    2.51
   4 -13  -1   19.98    3.11
  -4 -13   1   17.65    3.21
  -4  13   1   19.76    3.74
   4  13  -1   17.70    3.52
   4 -13  -1   17.09    3.53
  -4  13   1   18.51    2.63
  -3 -13   1   12.43    2.64
  -3  13   1   15.88    1.94
   3  13  -1   13.51    2.20
   3  13  -1   13.24    2.86
  -3 -13   1   14.50    3.04
  -3  13   1   15.19    2.99
   3 -13  -1   13.89    2.98
   3 -13  -1   13.96    2.70
  -2 -13   1   46.14    4.41
  -2  13   1   47.59    2.38
  -2  13   1   44.81    4.20
  -2 -13   1   52.24    3.40
   2 -13  -1   47.48    4.55
   2  13  -1   40.61    3.02
   2 -13  -1   46.43    3.96
   2  13  -1   48.49    4.48
  -1 -13   1   13.79    1.63
  -1  13   1   12.38    2.61
  -1 -13   1    6.34    2.18
   1 -13  -1   15.24    2.77
   1  13  -1   11.07    2.61
   1 -13  -1   14.08    2.71
   1 -13  -1   13.03    1.02
   0 -13   1  148.74    6.24
   0 -13  -1  139.32    6.91
   0  13   1  136.40    6.49
   0 -13  -1  151.61    4.67
   0  13   1  150.14    6.70
   0  13  -1  146.32    7.14
   0 -13   1  140.82    6.88
   0 -13   1  153.08    4.25
   1  13   1   11.85    2.41
  -1  13  -1   13.59    3.01
  -1 -13  -1   14.39    1.95
   1 -13   1   13.54    2.53
   1  13   1   11.88    2.36
   1 -13   1   12.71    2.71
  -1 -13  -1   12.25    2.68
  -2 -13  -1  201.04    8.71
   2 -13   1  203.10    8.11
  -2 -13  -1  198.68    7.57
   2  13   1  195.80    8.02
   2  13   1  193.05    7.97
  -2  13  -1  212.55    9.00
  -2  13  -1  208.26    6.15
   2 -13   1  187.15    8.19
   3  13   1  542.77   16.78
  -3 -13  -1  564.59   17.40
  -3  13  -1  560.03   15.08
  -3  13  -1  517.72   17.67
  -3 -13  -1  565.62   16.96
   3 -13   1  551.25   16.16
   3 -13   1  567.84   17.56
   3  13   1  548.27   16.41
  -4  13  -1   76.74    5.97
   4  13   1   83.60    5.43
  -4 -13  -1   83.30    5.72
   4 -13   1   81.51    6.02
  -4  13  -1   89.77    5.00
   4  13   1   83.89    5.51
   4 -13   1   80.19    4.58
  -4 -13  -1   80.90    5.39
  -5 -13  -1   14.22    3.57
   5  13   1   16.23    3.47
   5 -13   1   10.64    3.34
   5  13   1   14.51    3.72
  -5  13  -1   12.66    3.54
  -5  13  -1   17.04    3.21
  -5 -13  -1   24.79    3.77
   6  13   1  178.78    9.61
  -6  13  -1  159.44   10.08
   6 -13   1  167.80    9.75
  -6  13  -1  163.92    8.71
   6  13   1  175.98    8.85
  -6 -13  -1  173.84    9.98
   7 -13   1    8.91    3.19
  -7  13  -1    7.94    3.39
   7  13   1    6.65    2.81
  -7 -13  -1    6.70    3.11
  -7  13  -1    9.12    2.90
   7  13   1    8.03    3.13
  -8 -13  -1   13.22    4.03
   8 -13   1    2.26    3.10
  -8  13  -1    8.64    3.38
   8  13   1   13.38    3.51
  -9 -13  -1   13.04    4.17
  -9  13  -1   16.34    4.44
   9  13   1    7.21    3.60
   9 -13   1   14.89    4.64
  10 -13   1    2.16    3.52
 -10  13  -1    3.13    2.93
 -10 -13  -1   -0.45    3.28
  10  13   1   16.42    4.16
 -10  14   1    8.18    3.65
  10 -14  -1    8.14    3.96
 -10 -14   1    1.71    3.31
  10  14  -1    5.02    3.35
  -9 -14   1   11.89    4.10
  -9  14   1   12.68    3.94
   9 -14  -1    9.30    3.73
   9  14  -1   14.66    4.00
  -8 -14   1    5.93    3.12
  -8  14   1    9.29    3.28
   8 -14  -1    3.11    2.80
   8  14  -1   13.92    4.00
  -7 -14   1   14.43    3.91
   7  14  -1   24.03    4.99
  -7  14   1   17.53    4.34
   7 -14  -1   26.09    4.90
  -6  14   1  106.20    7.97
  -6  14   1  104.46    6.50
   6 -14  -1   99.62    7.35
   6  14  -1  101.12    7.45
  -6 -14   1   97.16    6.57
  -6 -14   1   97.14    7.38
  -5 -14   1   29.61    4.37
   5  14  -1   31.75    3.47
   5  14  -1   30.58    4.77
  -5 -14   1   32.87    4.77
   5 -14  -1   25.07    4.47
  -5  14   1   28.87    4.92
   5 -14  -1   26.43    3.47
  -5  14   1   30.51    3.74
  -4 -14   1   60.37    4.76
  -4  14   1   59.25    3.95
   4 -14  -1   60.43    4.43
  -4 -14   1   60.64    4.92
   4  14  -1   66.19    6.02
  -4  14   1   64.62    5.96
   4  14  -1   62.43    4.09
   4 -14  -1   62.60    5.90
  -3 -14   1  113.39    6.02
  -3  14   1  131.48    7.11
  -3  14   1  132.47    5.15
   3 -14  -1  118.52    6.87
   3  14  -1  125.63    7.02
   3  14  -1  120.86    5.49
   3 -14  -1  128.22    6.53
  -3 -14   1  137.26    7.09
  -2  14   1  389.01    9.85
  -2 -14   1  372.90   11.43
  -2  14   1  351.35   12.66
   2  14  -1  364.69   11.35
   2 -14  -1  364.90   12.88
  -2 -14   1  371.32   13.14
   2 -14  -1  375.55   12.75
   2  14  -1  384.65   13.20
   1 -14  -1    0.86    0.47
  -1 -14   1   -0.19    0.77
   1 -14  -1    0.75    1.47
  -1 -14   1   -1.43    1.56
  -1  14   1   -0.14    1.58
   1  14  -1   -0.81    1.72
   1 -14  -1   -2.03    1.44
   0  14  -1  275.80   10.79
   0  14   1  281.67   10.21
   0 -14  -1  256.32   10.42
   0 -14   1  263.69   10.41
   0 -14   1  286.03    9.76
   0  14   1  275.62   10.17
   0 -14  -1  287.10    7.57
   0 -14   1  289.71    7.18
   1  14   1   -0.65    1.54
  -1  14  -1    1.81    2.00
  -1 -14  -1    1.19    1.16
   1 -14   1    2.39    1.63
   1 -14   1    3.05    1.88
   1  14   1    2.06    1.61
  -1 -14  -1   -1.02    1.58
  -2  14  -1   31.39    2.05
   2  14   1   35.44    3.68
   2 -14   1   34.59    3.82
   2  14   1   31.98    3.54
   2 -14   1   25.02    3.56
  -2 -14  -1   26.40    3.84
  -2 -14  -1   28.87    3.08
  -2  14  -1   23.57    3.76
   3  14   1  497.82   15.68
  -3  14  -1  481.02   16.65
   3 -14   1  492.79   16.26
  -3 -14  -1  470.34   16.02
   3  14   1  496.24   15.35
   3 -14   1  478.69   15.02
  -3  14  -1  508.29   13.69
  -3 -14  -1  504.94   15.63
  -4 -14  -1    1.04    1.91
  -4 -14  -1    1.61    1.89
   4  14   1   -1.55    1.65
  -4  14  -1    3.45    2.29
   4  14   1    1.04    1.80
   4 -14   1    0.52    1.91
  -4  14  -1    2.46    1.59
   4 -14   1   -1.06    1.37
  -5 -14  -1   46.83    5.59
   5  14   1   43.16    4.69
   5 -14   1   39.54    5.62
  -5  14  -1   41.96    5.75
  -5  14  -1   40.90    4.36
  -5 -14  -1   44.44    4.82
   5  14   1   39.76    5.04
  -6  14  -1   -0.17    2.11
  -6  14  -1    1.63    2.44
   6  14   1   -0.23    2.49
   6  14   1    5.91    2.72
   6 -14   1    1.63    2.46
  -6 -14  -1    5.40    2.64
   7  14   1    8.12    2.97
   7  14   1   10.47    3.26
  -7 -14  -1    8.95    3.49
  -7  14  -1    6.80    3.23
   7 -14   1   10.13    3.74
  -8  14  -1    2.30    2.62
   8 -14   1    1.19    2.79
   8  14   1   -0.83    1.87
  -8 -14  -1   -1.36    2.47
   9 -14   1   24.00    5.53
  -9  14  -1   28.31    5.73
   9  14   1   28.72    5.39
  -9 -14  -1   21.20    5.04
 -10 -14  -1    0.83    3.86
 -10  14  -1    3.42    3.69
  10  14   1    2.32    3.52
  10 -14   1    6.81    4.22
  10 -15  -1   20.94    5.25
 -10 -15   1   16.33    5.44
 -10  15   1   25.13    6.15
  10  15  -1   21.29    5.61
   9 -15  -1   10.28    3.78
  -9 -15   1    4.97    3.61
  -9  15   1    7.33    3.07
   9  15  -1    3.53    2.54
   8 -15  -1   40.33    6.57
  -8  15   1   37.66    6.50
   8  15  -1   33.87    6.22
  -8 -15   1   44.06    6.95
  -7  15   1   11.14    3.93
  -7 -15   1   15.45    4.19
   7 -15  -1   20.39    4.68
   7  15  -1   22.41    4.72
   6  15  -1    4.36    2.73
  -6 -15   1    4.34    2.53
  -6  15   1    0.92    2.50
  -6 -15   1    5.36    2.52
   6 -15  -1    4.62    2.59
  -5  15   1   85.45    6.85
  -5 -15   1   74.62    5.85
   5  15  -1   80.39    6.30
  -5  15   1   75.20    5.08
  -5 -15   1   72.77    6.59
   5 -15  -1   78.94    7.17
   5 -15  -1   74.06    5.07
  -4 -15   1   66.43    5.10
  -4  15   1   60.27    3.94
  -4  15   1   61.87    6.01
   4 -15  -1   55.29    4.44
  -4 -15   1   65.44    5.88
   4 -15  -1   55.00    5.68
  -3 -15   1   39.62    4.65
  -3 -15   1   45.61    4.18
   3 -15  -1   38.80    4.71
  -3  15   1   42.68    4.73
   3  15  -1   39.23    3.42
  -3  15   1   40.67    2.63
   3  15  -1   41.64    4.70
   3 -15  -1   40.65    4.27
  -2 -15   1   49.43    3.33
  -2  15   1   45.61    2.20
  -2  15   1   43.89    4.45
   2  15  -1   45.99    4.64
   2 -15  -1   47.64    4.68
   2 -15  -1   49.79    4.87
   2  15  -1   43.43    3.41
  -2 -15   1   48.49    4.88
  -1 -15   1   71.30    5.16
   1 -15  -1   79.85    5.21
   1  15  -1   82.30    5.50
  -1  15   1   75.83    5.08
  -1 -15   1   82.88    3.61
   1  15  -1   74.90    4.52
   1 -15  -1   86.95    5.60
   0 -15  -1   29.32    4.05
   0 -15   1   32.53    1.50
   0 -15  -1   32.79    1.97
   0  15   1   31.72    3.74
   0  15   1   35.81    3.95
   0  15  -1   41.38    4.55
   0 -15   1   35.39    4.23
   0 -15   1   28.40    3.32
   1  15   1  451.47   14.12
  -1 -15  -1  434.01   14.83
  -1  15  -1  405.88   14.64
   1  15   1  424.09   13.84
   1 -15   1  420.90   14.39
  -1 -15  -1  447.22   12.12
   1 -15   1  442.53   14.06
  -2 -15  -1   26.34    3.00
  -2 -15  -1   27.65    3.98
  -2  15  -1   26.78    1.79
   2 -15   1   33.34    3.87
   2 -15   1   24.16    3.65
   2  15   1   34.94    3.70
   2  15   1   29.88    3.53
  -2  15  -1   31.10    4.22
   3  15   1   51.41    4.72
   3  15   1   52.23    4.24
  -3  15  -1   48.86    3.15
   3 -15   1   52.26    5.31
  -3 -15  -1   50.49    4.24
   3 -15   1   48.67    3.94
  -3 -15  -1   52.43    5.16
  -3  15  -1   49.47    5.34
   4 -15   1   24.70    4.35
  -4 -15  -1   21.64    3.77
  -4  15  -1   34.08    3.39
   4 -15   1   28.82    3.45
  -4  15  -1   19.49    4.12
  -4 -15  -1   25.73    4.03
   4  15   1   26.78    4.00
   4  15   1   24.31    3.68
   5  15   1   57.08    5.85
   5  15   1   61.57    5.57
  -5 -15  -1   65.47    5.90
  -5 -15  -1   64.95    6.42
   5 -15   1   70.19    7.00
  -5  15  -1   60.09    6.83
   6 -15   1   34.23    5.56
  -6 -15  -1   34.00    5.50
   6  15   1   34.11    5.35
  -6  15  -1   41.16    6.21
   6  15   1   37.92    5.06
   7  15   1    3.19    2.25
   7 -15   1    3.15    3.03
  -7  15  -1    1.08    2.48
  -7 -15  -1    4.13    2.70
   8 -15   1   13.11    4.05
   8  15   1   24.57    4.70
  -8 -15  -1   24.80    5.44
  -8  15  -1   19.90    4.61
  -9 -15  -1   -0.32    2.28
   9  15   1    5.11    2.80
   9 -15   1    7.15    3.57
  -9  15  -1    3.49    3.06
 -10 -15  -1   -1.24    2.97
  10  15   1    5.75    3.09
  10 -15   1    2.78    3.91
  10 -16  -1    6.36    4.10
  10  16  -1    9.20    3.95
 -10 -16   1    4.18    3.70
  -9  16   1   14.47    4.63
   9 -16  -1   18.12    4.53
  -9 -16   1   15.52    4.40
   9  16  -1   13.86    3.90
   8 -16  -1    3.21    2.88
   8  16  -1    7.40    3.07
  -8  16   1    8.65    3.36
  -8 -16   1    0.50    2.78
  -7 -16   1  107.48    8.30
  -7  16   1  132.64    9.51
   7  16  -1  126.89    9.19
   7 -16  -1  111.96    8.54
  -6 -16   1  138.07    8.74
   6 -16  -1  143.77    9.02
  -6 -16   1  116.37    7.62
   6  16  -1  121.54    8.49
  -6  16   1  125.24    8.93
  -5 -16   1   10.34    3.09
   5 -16  -1    9.65    2.87
  -5  16   1   10.22    3.49
   5  16  -1    7.55    3.20
   5 -16  -1    8.72    3.13
  -5 -16   1   12.13    3.39
  -4  16   1  168.87    9.37
   4  16  -1  209.36    7.99
   4  16  -1  160.38    8.95
  -4 -16   1  191.39    8.91
  -4 -16   1  188.06    9.34
   4 -16  -1  193.72    8.77
  -3 -16   1    4.48    1.83
  -3 -16   1    3.12    2.09
   3 -16  -1    4.63    1.98
   3 -16  -1    4.98    2.40
  -3  16   1    1.54    2.06
   3  16  -1    3.33    1.66
   3  16  -1    0.78    2.08
  -2  16   1   13.12    1.16
  -2  16   1    9.56    2.89
   2 -16  -1   10.41    2.81
   2  16  -1   11.89    3.13
  -2 -16   1    8.73    2.70
  -2 -16   1   13.12    2.23
   2 -16  -1   16.82    3.17
   2  16  -1   13.94    2.44
   1 -16  -1    1.12    1.93
  -1  16   1    2.14    1.93
   1  16  -1   -0.85    1.07
   1 -16  -1    1.35    1.61
  -1 -16   1    1.09    0.88
   1  16  -1    2.96    2.18
  -1 -16   1    0.50    1.71
   0 -16  -1  432.48   15.10
   0  16  -1  429.01   15.20
   0 -16  -1  448.26   11.10
   0 -16   1  439.18   13.91
   0  16   1  447.04   14.64
   0  16   1  435.27   14.55
   0 -16   1  437.35   15.02
  -1 -16  -1    3.32    1.38
   1 -16   1    2.09    1.66
   1  16   1    6.07    2.08
  -1  16  -1    1.80    2.23
   1  16   1    2.91    2.01
   1 -16   1    2.72    2.13
  -1 -16  -1    3.20    2.03
   2 -16   1   11.13    2.70
   2  16   1   14.41    3.00
   2 -16   1   14.02    2.93
  -2  16  -1   20.39    3.79
  -2 -16  -1   14.26    3.23
  -2 -16  -1   15.64    2.51
   2  16   1   11.66    2.72
   3 -16   1   45.99    4.47
  -3 -16  -1   58.44    5.57
   3  16   1   45.84    4.64
   3 -16   1   50.05    5.31
  -3  16  -1   38.71    5.02
   3  16   1   40.64    4.24
  -3 -16  -1   46.21    4.47
  -4  16  -1   39.02    5.42
   4 -16   1   42.91    5.43
   4  16   1   49.96    4.96
  -4 -16  -1   53.49    5.42
   4  16   1   57.58    5.38
  -4 -16  -1   46.20    5.12
   4 -16   1   58.88    4.49
  -5  16  -1    8.50    3.47
  -5 -16  -1    5.77    2.90
   5  16   1    4.60    2.60
   5 -16   1    5.30    2.94
   5  16   1    3.16    2.22
  -5 -16  -1    4.49    2.70
   6 -16   1    8.79    3.53
  -6 -16  -1    6.95    2.97
  -6  16  -1    2.28    2.77
   6  16   1   10.73    3.02
   6  16   1    5.80    2.91
  -7 -16  -1   64.18    7.71
  -7  16  -1   72.23    8.41
   7  16   1   75.33    7.72
   7 -16   1   60.49    7.68
   8  16   1    7.57    3.07
  -8  16  -1    8.77    3.29
   8 -16   1    6.34    3.26
  -8 -16  -1    9.27    3.82
  -9 -16  -1   18.64    4.87
   9 -16   1   29.28    5.88
  -9  16  -1   17.49    5.17
   9  16   1   18.08    4.26
  10  16   1   -1.50    3.01
  10 -16   1   -4.20    3.13
  10 -17  -1   37.76    7.20
  10  17  -1   32.12    6.48
  -9  17   1    6.08    3.06
   9  17  -1    5.94    2.88
   9 -17  -1    2.44    3.49
  -9 -17   1    5.32    3.31
  -8  17   1   68.02    8.62
   8  17  -1  100.32    8.28
  -8 -17   1   82.52    9.11
   8 -17  -1   78.36    8.92
   7  17  -1   34.42    5.97
   7 -17  -1   26.48    5.40
  -7 -17   1   33.08    6.00
  -7  17   1   29.96    5.67
   6 -17  -1   40.73    5.88
  -6 -17   1   32.69    5.43
  -6  17   1   24.36    5.10
  -6 -17   1   32.07    4.96
   6  17  -1   28.32    5.01
  -5  17   1    2.31    2.92
   5  17  -1    0.29    2.39
   5 -17  -1    2.72    2.73
  -5 -17   1    0.18    2.43
  -5 -17   1    0.26    1.86
   4  17  -1   -0.67    1.72
  -4 -17   1   -1.48    2.02
  -4 -17   1    2.84    2.03
  -4  17   1    1.98    2.61
   4  17  -1    1.57    2.09
   4 -17  -1    2.18    2.21
   4 -17  -1    0.49    2.11
  -3 -17   1    3.74    1.65
   3 -17  -1    3.47    2.06
   3 -17  -1    4.34    2.40
  -3 -17   1    2.52    2.39
   3  17  -1    3.82    1.87
   3  17  -1   -1.39    1.93
  -3  17   1    0.94    2.11
   2  17  -1   11.09    3.08
  -2 -17   1   12.23    2.15
   2 -17  -1    9.35    2.70
  -2  17   1   13.32    3.07
  -2 -17   1   12.77    3.37
   2 -17  -1   12.35    2.99
   2  17  -1    9.24    2.30
  -1 -17   1  258.39   10.98
  -1 -17   1  263.65    7.93
   1  17  -1  249.11    9.65
   1 -17  -1  256.56   10.80
   1 -17  -1  262.92   10.73
  -1  17   1  266.53   10.71
   1  17  -1  262.07   11.06
   0 -17   1   67.92    5.26
   0 -17  -1   70.25    6.14
   0  17   1   65.76    4.91
   0  17   1   67.40    4.99
   0  17  -1   65.85    5.44
   0 -17   1   65.12    4.67
   0 -17  -1   69.00    2.75
   1  17   1   68.66    5.03
  -1 -17  -1   58.50    4.97
   1  17   1   64.25    4.70
   1 -17   1   60.04    4.85
  -1 -17  -1   62.75    3.52
   1 -17   1   55.86    4.59
  -1  17  -1   55.83    5.57
  -2 -17  -1   13.92    2.47
  -2  17  -1   10.71    3.39
   2 -17   1   14.35    3.29
   2 -17   1   12.25    2.97
  -2 -17  -1   12.66    3.19
   2  17   1   15.07    3.11
   2  17   1   15.24    3.07
   3  17   1  225.54    9.65
   3 -17   1  253.47   10.05
  -3 -17  -1  238.70   10.62
   3  17   1  242.03   10.03
   3 -17   1  208.03   10.16
  -3  17  -1  238.49   11.11
  -3 -17  -1  245.01    9.68
   4 -17   1   69.74    6.69
  -4 -17  -1   57.61    5.85
   4 -17   1   56.01    4.96
  -4  17  -1   59.36    6.58
   4  17   1   57.71    5.56
   4  17   1   58.23    5.41
  -4 -17  -1   70.27    6.07
   5  17   1   90.10    6.22
   5  17   1   80.41    6.33
  -5 -17  -1   69.91    6.75
   5 -17   1   93.04    8.24
  -5 -17  -1   80.22    6.17
  -5  17  -1   85.95    8.16
  -6 -17  -1    1.94    2.48
   6 -17   1    4.27    3.18
   6  17   1    3.00    2.47
  -6  17  -1   -0.77    2.69
   6  17   1    5.27    2.51
  -7 -17  -1   24.20    5.00
   7  17   1   17.38    4.10
   7 -17   1   15.66    4.49
  -7  17  -1   16.98    4.64
   8 -17   1    4.87    3.59
   8  17   1    3.42    2.58
  -8  17  -1    8.21    3.31
  -8 -17  -1    4.31    2.97
   9 -17   1    5.88    3.78
  -9  17  -1    4.68    3.22
   9  17   1    9.88    3.64
  -9 -17  -1   -0.67    2.70
  10  17   1    1.82    3.31
  10 -18  -1    3.52    3.88
   9  18  -1   -0.39    2.83
   9 -18  -1    8.95    3.87
  -9  18   1    1.53    2.88
  -9 -18   1    4.06    3.77
   8  18  -1    3.45    2.43
  -8  18   1    7.69    3.25
   8 -18  -1    3.50    3.48
  -8 -18   1   -0.32    2.86
  -7  18   1    5.02    3.02
   7  18  -1    2.22    2.57
  -7 -18   1   -0.01    2.25
   7 -18  -1    3.65    2.98
   6 -18  -1   19.08    4.70
  -6 -18   1   11.46    3.42
  -6 -18   1   15.95    3.79
   6  18  -1   13.82    3.75
  -6  18   1   14.08    4.17
  -5 -18   1  141.95    8.31
  -5 -18   1  136.98    8.53
   5  18  -1  137.28    8.56
   5 -18  -1  145.91    9.12
  -5  18   1  145.48    9.39
   4 -18  -1   21.95    4.28
  -4  18   1   20.85    4.40
   4  18  -1   23.56    4.29
   4 -18  -1   24.79    4.05
  -4 -18   1   24.58    4.54
   4  18  -1   24.56    3.50
  -4 -18   1   26.14    3.96
   3  18  -1   -1.32    1.83
   3 -18  -1   -1.96    1.36
   3  18  -1    3.01    1.84
  -3  18   1   -1.43    1.98
  -3 -18   1   -0.65    1.47
   3 -18  -1   -0.14    1.95
  -3 -18   1    0.47    2.16
  -2 -18   1  139.52    8.13
  -2  18   1  153.12    8.26
  -2 -18   1  156.64    6.40
   2  18  -1  161.92    7.19
   2 -18  -1  154.60    8.15
   2 -18  -1  157.72    8.14
   2  18  -1  143.18    8.13
  -1  18   1   31.60    4.35
   1 -18  -1   38.01    4.67
   1 -18  -1   33.69    4.65
  -1 -18   1   38.11    4.90
   1  18  -1   39.42    4.83
  -1 -18   1   37.33    2.48
   1  18  -1   39.37    4.01
   0 -18  -1  277.15   11.64
   0 -18   1  250.95   11.20
   0  18   1  265.42   10.94
   0  18   1  286.81   11.25
   0 -18   1  282.92   10.61
   0  18  -1  270.20   11.62
   1  18   1  107.79    6.40
  -1 -18  -1   96.67    6.62
  -1  18  -1  120.63    7.47
   1  18   1  114.71    6.66
   1 -18   1  122.24    7.18
  -1 -18  -1  104.14    4.67
   1 -18   1  102.80    6.22
   2 -18   1    7.41    2.58
  -2  18  -1   15.83    3.72
  -2 -18  -1    9.51    2.92
   2  18   1   13.07    3.15
   2  18   1   11.58    2.86
   2 -18   1    9.37    2.74
  -2 -18  -1   10.12    2.33
   3  18   1   17.65    3.34
  -3 -18  -1   21.39    4.08
  -3  18  -1   16.90    4.14
   3 -18   1   24.57    3.98
  -3 -18  -1   23.05    3.58
   3  18   1   21.64    3.82
   3 -18   1   22.99    4.04
   4 -18   1    4.36    2.48
   4  18   1    2.14    2.26
  -4 -18  -1    2.87    2.67
  -4 -18  -1    2.77    2.55
   4  18   1    6.04    2.84
   4 -18   1    0.94    1.90
  -4  18  -1    4.28    2.86
   5  18   1   83.85    6.33
  -5  18  -1   88.84    8.36
  -5 -18  -1   87.54    6.76
  -5 -18  -1   81.40    6.13
   5 -18   1   83.62    6.92
   5  18   1   69.03    5.72
  -6  18  -1  146.11   10.22
   6  18   1  154.74    8.56
   6 -18   1  141.66    9.70
  -6 -18  -1  153.87    9.40
   6  18   1  157.95    9.31
   7 -18   1   17.10    4.60
   7  18   1   12.22    3.64
  -7  18  -1   10.30    4.04
  -7 -18  -1    7.52    3.68
   8 -18   1   28.91    6.01
   8  18   1   43.41    6.47
  -8  18  -1   39.09    6.76
  -8 -18  -1   45.26    7.18
   9  18   1   15.88    4.55
  -9 -18  -1   24.84    5.57
   9 -18   1   22.38    5.79
  -9  18  -1   12.28    4.47
   9 -19  -1    9.20    4.14
  -9 -19   1    2.46    2.96
   9  19  -1    6.88    3.36
  -9  19   1    4.39    3.29
   8 -19  -1   24.61    5.30
   8  19  -1   29.11    5.54
  -8  19   1   25.14    5.46
  -8 -19   1   22.91    5.40
  -7  19   1    2.78    2.84
  -7 -19   1    1.61    2.62
   7  19  -1    4.49    2.79
   7 -19  -1   -0.25    2.57
  -6 -19   1  165.20    9.67
  -6 -19   1  155.10    9.31
  -6  19   1  166.72   10.69
   6 -19  -1  142.85    9.57
   6  19  -1  146.99    9.58
   5 -19  -1  129.80    8.66
  -5 -19   1  133.39    8.01
   5  19  -1  137.78    8.53
  -5 -19   1  125.22    8.13
  -5  19   1  124.24    8.86
  -4  19   1   65.13    6.82
  -4 -19   1   72.94    6.91
  -4 -19   1   67.42    5.65
   4 -19  -1   73.13    7.15
   4 -19  -1   70.72    6.27
   4  19  -1   66.76    6.50
   4  19  -1   65.23    4.99
  -3  19   1    7.37    3.09
   3 -19  -1    6.93    2.92
   3 -19  -1   10.10    3.19
   3  19  -1    8.32    3.36
  -3 -19   1   15.35    3.73
  -3 -19   1   12.89    2.77
   3  19  -1    3.26    1.97
  -2 -19   1    0.67    1.37
   2  19  -1    0.41    1.61
  -2  19   1   -0.36    2.15
   2 -19  -1    4.99    2.38
   2 -19  -1    0.77    1.91
   2  19  -1   -0.57    2.11
  -2 -19   1   -0.34    2.05
   1 -19  -1    2.63    2.18
   1 -19  -1    1.11    2.21
   1  19  -1    3.52    1.88
  -1 -19   1    5.24    2.59
  -1  19   1    3.18    2.46
   1  19  -1    0.52    2.30
   0 -19  -1    8.56    3.11
   0  19   1   18.92    3.57
   0  19  -1    5.60    2.98
   0 -19   1   11.06    2.73
   0  19   1    9.60    3.10
   0 -19   1   15.20    3.61
  -1  19  -1  144.78    8.41
   1  19   1  130.77    7.20
  -1 -19  -1  110.53    7.39
   1 -19   1  128.55    7.09
   1  19   1  135.21    7.51
   1 -19   1  138.14    7.77
   2  19   1    6.27    2.46
  -2  19  -1    5.56    3.11
  -2 -19  -1    8.53    2.35
   2  19   1    5.89    2.62
   2 -19   1    7.10    2.62
   2 -19   1    8.36    3.04
  -2 -19  -1    4.30    2.71
  -3 -19  -1   82.21    5.36
  -3 -19  -1   59.38    6.16
   3  19   1   71.00    5.71
   3 -19   1   80.02    5.69
  -3  19  -1   68.99    6.98
   3 -19   1   72.49    5.75
   3  19   1   78.14    5.53
  -4 -19  -1   33.45    5.01
  -4  19  -1   35.59    5.70
   4  19   1   44.87    5.14
   4 -19   1   42.98    5.79
   4 -19   1   45.19    4.88
   4  19   1   39.21    4.99
  -4 -19  -1   39.04    4.92
   5  19   1   20.18    4.05
  -5 -19  -1   37.36    5.36
  -5 -19  -1   25.71    4.51
  -5  19  -1   27.12    5.41
   5 -19   1   27.01    4.93
   5  19   1   31.22    4.65
  -6 -19  -1   32.67    5.43
   6  19   1   24.52    4.57
   6 -19   1   22.45    4.97
  -6  19  -1   35.46    6.43
   7 -19   1   -1.21    2.63
  -7 -19  -1    2.21    2.58
   7  19   1    1.02    2.48
  -7  19  -1    3.96    3.19
  -8 -19  -1    4.47    3.40
   8  19   1   13.37    3.87
  -8  19  -1    1.15    3.14
   8 -19   1   -2.98    2.78
   9 -19   1   24.53    6.13
  -9 -19  -1   12.65    4.55
  -9  19  -1   17.09    5.85
   9  19   1   23.02    4.70
   9 -20  -1   22.71    5.36
   9  20  -1   21.19    5.25
  -9  20   1   13.41    5.05
  -9 -20   1   10.13    4.18
  -8  20   1   24.70    5.57
   8 -20  -1   28.18    5.90
  -8 -20   1   25.53    5.66
   8  20  -1   30.35    5.86
  -7 -20   1   16.21    4.62
  -7  20   1   17.11    4.78
   7 -20  -1   14.78    4.65
   7  20  -1   18.29    4.27
   6  20  -1    8.79    3.45
  -6  20   1    7.37    3.48
  -6 -20   1    8.00    3.24
   6 -20  -1    6.35    3.10
  -6 -20   1   14.59    3.79
   5 -20  -1    3.79    2.74
  -5  20   1    5.41    3.14
   5  20  -1    1.15    2.21
  -5 -20   1   10.97    3.50
  -5 -20   1    9.68    3.07
  -4  20   1    1.15    2.65
  -4 -20   1    2.18    2.09
   4  20  -1   -0.78    2.02
  -4 -20   1   -0.63    2.36
   4 -20  -1   -0.60    2.25
   4 -20  -1   -1.50    1.93
  -3 -20   1   29.82    5.03
   3 -20  -1   29.60    4.66
  -3 -20   1   36.09    3.90
   3  20  -1   25.86    4.77
  -3  20   1   17.36    4.01
   3  20  -1   35.87    4.07
   3 -20  -1   27.56    4.54
   2  20  -1  186.25    9.87
  -2 -20   1  208.84   10.41
   2  20  -1  212.71    8.97
   2 -20  -1  193.68    9.84
   2 -20  -1  204.28    9.98
  -2  20   1  211.45   10.21
  -1  20   1   22.09    4.33
  -1 -20   1   11.33    3.30
   1 -20  -1   13.56    3.65
   1  20  -1   13.31    3.69
   1 -20  -1   12.31    3.34
   1  20  -1   13.82    2.95
   0 -20  -1   27.76    4.72
   0 -20   1   26.91    4.09
   0  20   1   36.67    4.71
   0  20   1   43.11    5.03
   0 -20   1   36.48    5.18
   0  20  -1   35.29    5.12
  -1  20  -1   -0.01    2.62
  -1 -20  -1   -0.68    1.89
   1 -20   1    0.16    1.73
   1  20   1   -1.66    1.79
   1  20   1   -1.14    2.06
   1 -20   1    1.69    2.27
   2  20   1  132.42    7.61
   2 -20   1   95.68    6.75
  -2  20  -1  121.96    8.20
   2 -20   1  116.00    7.43
   2  20   1  142.76    7.62
  -2 -20  -1  134.57    8.07
  -3 -20  -1   13.99    3.17
  -3 -20  -1   13.45    3.64
  -3  20  -1   10.25    3.69
   3 -20   1   18.19    3.88
   3  20   1   13.02    3.45
   3 -20   1   14.92    3.65
   3  20   1   15.40    3.44
  -4 -20  -1   76.43    6.45
   4  20   1   75.30    6.10
   4 -20   1   81.10    6.67
   4 -20   1   80.64    5.81
   4  20   1   79.32    6.65
  -4 -20  -1   73.81    6.07
  -4  20  -1   77.85    7.80
   5 -20   1   91.26    7.43
   5  20   1   77.03    6.95
   5  20   1   81.37    6.16
  -5 -20  -1   79.68    7.35
  -5 -20  -1   81.26    7.23
  -5  20  -1   70.08    8.01
  -6  20  -1   32.06    6.20
   6  20   1   35.44    5.44
  -6 -20  -1   36.82    5.80
   6 -20   1   27.06    5.65
  -7 -20  -1    9.95    3.61
   7  20   1   15.80    4.04
  -7  20  -1    8.62    3.94
   7 -20   1   12.21    4.20
  -8  20  -1   22.87    5.62
   8  20   1   23.56    4.94
   8 -20   1   18.13    5.01
  -8 -20  -1   26.67    5.58
   9  20   1   27.62    5.42
  -9 -20  -1   21.09    5.86
   9 -20   1   26.68    6.16
  -9  20  -1   37.51    7.33
  -9 -21   1    3.41    2.85
   9  21  -1    5.81    3.61
  -9  21   1    1.93    3.58
   9 -21  -1    5.76    4.00
   8  21  -1    9.87    3.90
  -8  21   1    7.66    3.81
  -8 -21   1    6.97    3.56
   8 -21  -1    2.79    3.23
   7 -21  -1   22.82    5.20
   7  21  -1   30.12    5.50
  -7 -21   1   26.60    5.52
  -7  21   1   26.67    5.95
   6  21  -1    2.85    2.31
  -6 -21   1   -2.13    2.26
  -6  21   1    2.70    3.22
  -6 -21   1    2.32    2.77
   6 -21  -1   -4.47    2.12
   5 -21  -1    3.92    2.72
   5  21  -1    3.76    2.22
  -5  21   1    0.02    2.09
  -5 -21   1    3.86    2.77
  -5 -21   1    0.63    1.88
   4 -21  -1   11.93    3.68
   4  21  -1   22.04    4.43
  -4 -21   1   30.67    5.23
  -4  21   1   20.80    4.80
  -4 -21   1   28.04    4.18
   4 -21  -1   26.64    4.54
  -3 -21   1   81.29    6.73
   3  21  -1   84.15    5.57
   3  21  -1   83.73    6.74
   3 -21  -1   80.41    6.21
  -3  21   1   80.46    6.83
   3 -21  -1   76.06    6.27
  -2  21   1    5.29    2.93
   2  21  -1    3.75    2.25
   2 -21  -1    1.57    2.29
  -2 -21   1    4.23    2.81
   2  21  -1    3.37    2.99
   2 -21  -1    5.12    2.61
   1 -21  -1   13.36    3.33
   1 -21  -1   11.64    3.61
  -1 -21   1   11.93    3.49
   1  21  -1   14.64    3.22
  -1  21   1   13.04    3.65
   1  21  -1   11.19    3.77
   0 -21  -1   36.92    5.39
   0  21  -1   30.17    5.06
   0 -21   1   31.77    4.43
   0  21   1   41.39    5.02
   0 -21   1   30.30    4.95
   0  21   1   35.94    4.83
   1  21   1  189.45    9.38
  -1  21  -1  210.51   10.66
   1 -21   1  170.85    9.51
  -1 -21  -1  191.66   10.05
   1  21   1  198.58    9.77
   1 -21   1  193.92    9.34
   2 -21   1  638.95   20.98
   2  21   1  642.14   20.31
  -2  21  -1  623.05   21.67
   2 -21   1  609.34   20.38
   2  21   1  659.89   20.78
  -3 -21  -1    5.95    2.99
   3 -21   1   10.26    3.18
   3 -21   1    5.50    2.89
   3  21   1    3.94    2.46
  -3  21  -1    1.22    2.86
   3  21   1    2.52    2.67
  -4 -21  -1    7.21    3.08
   4 -21   1    4.40    2.60
   4  21   1    3.06    2.54
  -4 -21  -1   10.18    3.11
   4 -21   1    7.43    2.85
   4  21   1    5.53    2.78
  -4  21  -1    0.95    3.03
  -5  21  -1    4.24    2.87
  -5 -21  -1    7.16    2.98
  -5 -21  -1   -0.80    2.08
   5  21   1    1.69    2.29
   5 -21   1    3.79    2.66
   5  21   1    2.94    2.29
   6 -21   1    6.90    3.35
   6  21   1    1.74    2.47
  -6  21  -1    1.50    3.04
  -6 -21  -1    3.55    2.70
   7 -21   1   12.74    4.09
  -7 -21  -1    8.34    3.68
  -7  21  -1    5.20    3.71
   7  21   1    8.92    3.06
   8 -21   1    8.30    4.15
  -8 -21  -1    7.91    3.96
  -8  21  -1    6.61    3.79
   8  21   1   10.14    3.39
  -9 -21  -1   14.79    5.12
   9 -21   1   25.22    6.35
   9  22  -1    7.90    3.93
  -9 -22   1    2.82    3.56
   9 -22  -1   -0.14    3.80
   8  22  -1    9.86    3.64
   8 -22  -1   10.42    3.99
  -8  22   1   12.84    4.67
  -8 -22   1   13.07    3.73
   7 -22  -1   27.19    5.52
  -7 -22   1   11.79    4.21
   7  22  -1   19.08    4.71
  -7  22   1   16.46    4.90
  -6  22   1   10.94    3.97
   6 -22  -1   18.25    4.45
   6  22  -1   13.41    3.88
  -6 -22   1   13.14    3.84
  -6 -22   1   14.61    4.07
   5 -22  -1   12.05    3.95
  -5  22   1   10.24    4.21
  -5 -22   1   12.75    3.53
  -5 -22   1   18.17    4.06
   5  22  -1   12.34    3.60
   4  22  -1   19.53    4.21
   4 -22  -1   19.05    4.12
  -4 -22   1   21.37    4.64
  -4  22   1   15.92    4.44
   4 -22  -1   16.90    4.36
   3 -22  -1   41.88    5.68
   3  22  -1   37.67    5.73
  -3  22   1   36.82    5.74
  -3 -22   1   34.66    5.62
   3 -22  -1   37.78    5.57
   3  22  -1   37.31    4.46
   2  22  -1  124.23    7.05
   2 -22  -1  127.35    8.10
  -2  22   1  126.48    8.40
   2  22  -1  120.75    8.30
  -2 -22   1  125.82    8.35
   2 -22  -1  113.45    7.68
   1 -22  -1   98.81    7.17
   1  22  -1  103.94    7.64
   1  22  -1  104.50    6.61
  -1  22   1  110.55    7.71
   1 -22  -1  101.06    7.07
  -1 -22   1  104.21    7.47
   0 -22   1   13.21    3.49
   0  22   1   11.47    3.14
   0  22   1   11.05    3.57
   0 -22  -1   12.44    3.78
   0  22  -1   13.69    4.27
   0 -22   1    8.64    3.45
   1 -22   1   -2.84    1.90
  -1 -22  -1    4.45    2.66
   1  22   1    2.71    2.81
  -1  22  -1    2.98    3.38
   1  22   1    2.09    2.29
   1 -22   1    2.85    2.31
   2 -22   1    0.70    2.03
   2  22   1   -2.17    2.05
  -2 -22  -1    1.72    2.81
   2  22   1    8.39    3.23
   2 -22   1   -0.86    2.49
  -2  22  -1    2.06    3.26
   3 -22   1    2.70    2.43
   3  22   1    4.53    2.58
   3  22   1    4.10    2.87
  -3 -22  -1    2.86    2.87
  -3  22  -1   12.08    4.23
   3 -22   1    6.40    2.94
   4  22   1   53.34    5.85
  -4 -22  -1   49.06    6.41
   4 -22   1   57.23    6.85
   4  22   1   62.94    6.15
   4 -22   1   62.00    6.04
  -4  22  -1   55.61    7.11
   5  22   1    6.27    3.09
   5  22   1    3.20    2.34
  -5  22  -1    3.34    3.47
   5 -22   1   -1.35    1.75
  -5 -22  -1    6.48    3.20
  -5 -22  -1    4.47    2.73
   6 -22   1   60.83    8.07
   6  22   1   67.54    7.28
  -6  22  -1   56.12    8.03
  -6 -22  -1   66.71    7.37
   7 -22   1    6.66    3.31
  -7  22  -1   11.55    4.04
  -7 -22  -1   10.09    3.68
   7  22   1    4.11    2.56
   8  22   1   20.24    4.67
   8 -22   1   18.99    5.33
  -8  22  -1   25.06    6.08
  -8 -22  -1   17.95    5.18
  -9 -22  -1   15.90    5.01
  -9 -23   1    3.81    3.92
   9  23  -1    5.94    4.03
   8 -23  -1    5.70    3.51
  -8 -23   1   -0.01    2.95
  -8  23   1    8.62    4.09
   8  23  -1   10.22    3.42
  -7 -23   1   13.30    4.18
  -7  23   1    8.65    4.31
   7 -23  -1    8.76    3.92
   7  23  -1   16.62    4.11
  -6  23   1    2.73    3.04
   6  23  -1    0.43    2.26
  -6 -23   1   -0.79    2.31
   6 -23  -1   -2.58    2.06
   5  23  -1  126.85    8.94
  -5 -23   1  120.34    8.64
  -5  23   1  122.43    9.23
   5 -23  -1  127.05    9.02
   4 -23  -1   66.04    6.70
  -4 -23   1   62.85    7.40
   4  23  -1   68.08    7.14
   4 -23  -1   70.02    7.46
  -4  23   1   80.38    8.05
   3  23  -1    8.06    3.60
  -3  23   1   -1.06    2.95
  -3 -23   1    6.74    3.51
   3 -23  -1    5.82    2.99
   3  23  -1    5.52    2.43
   3 -23  -1    3.75    2.58
  -2 -23   1   -0.87    2.35
  -2  23   1    1.36    2.69
   2 -23  -1    1.72    2.62
   2  23  -1    1.78    2.95
   2 -23  -1    6.08    2.82
   2  23  -1    2.25    2.10
  -1 -23   1   -2.36    2.47
   1 -23  -1   -2.06    2.08
   1  23  -1    1.47    2.92
   1 -23  -1    0.50    2.28
   1  23  -1    1.96    2.35
  -1  23   1    2.20    3.10
   0 -23  -1   89.12    7.24
   0  23   1  102.07    7.50
   0 -23   1  101.38    6.69
   0  23   1  102.24    7.18
   0 -23   1  111.87    7.83
   0  23  -1  109.02    8.01
   1 -23   1   31.64    5.28
  -1 -23  -1   19.24    4.49
  -1  23  -1   31.62    5.68
   1  23   1   25.44    4.86
   1 -23   1   19.55    3.82
   1  23   1   31.91    4.76
   2  23   1   20.91    4.46
   2  23   1   16.16    3.80
   2 -23   1   14.83    3.59
   2 -23   1   21.42    4.34
  -2  23  -1   25.84    5.44
  -2 -23  -1   19.68    4.40
   3  23   1   -0.02    2.05
   3 -23   1    0.27    2.40
  -3  23  -1   -0.91    2.86
   3  23   1   -0.63    2.15
  -3 -23  -1    2.35    2.83
   3 -23   1    0.80    2.41
  -4 -23  -1   47.35    6.28
  -4  23  -1   42.80    6.53
   4  23   1   52.01    5.87
   4 -23   1   50.49    6.61
   4 -23   1   55.07    5.81
   4  23   1   43.23    5.48
  -5 -23  -1   56.44    6.78
   5  23   1   49.26    5.97
   5  23   1   46.11    5.67
   5 -23   1   40.29    6.10
  -5  23  -1   40.17    6.67
   6  23   1   95.70    7.44
  -6 -23  -1   86.40    8.26
  -6  23  -1   98.73   10.13
  -6 -23  -1   67.48    7.55
   6 -23   1   82.65    9.23
   7 -23   1    6.83    3.77
   7  23   1    6.68    2.73
  -7  23  -1    1.80    3.44
  -7 -23  -1    5.53    3.30
   8 -23   1    4.59    3.52
  -8 -23  -1    2.47    3.38
   8  23   1   13.85    3.58
  -8  23  -1   15.43    5.06
  -9 -23  -1   -3.73    3.54
   8  24  -1    7.02    2.96
   8 -24  -1    4.58    3.54
  -8  24   1    5.19    3.82
   7  24  -1  100.40    8.47
  -7  24   1  102.66   10.59
   7 -24  -1   95.68   10.24
  -6  24   1   15.28    4.42
   6  24  -1   13.28    3.61
  -6 -24   1    9.75    3.76
   6 -24  -1    8.25    3.39
  -5  24   1    9.69    4.14
   5 -24  -1   17.77    4.71
  -5 -24   1   15.50    4.25
   5  24  -1   12.70    3.75
   4  24  -1    9.87    3.58
   4 -24  -1   11.17    3.52
  -4  24   1   19.08    4.71
   4 -24  -1    2.59    2.90
  -4 -24   1    6.89    3.20
   3 -24  -1    1.63    2.61
   3 -24  -1    4.36    2.59
  -3  24   1   -0.41    3.14
   3  24  -1    2.27    2.89
  -3 -24   1   -1.80    2.40
   3  24  -1    0.46    2.24
   2 -24  -1    2.93    2.77
  -2 -24   1    0.51    2.47
   2  24  -1    6.71    3.52
  -2  24   1   -1.60    2.55
   2 -24  -1    1.38    2.53
   2  24  -1    3.15    2.43
   1 -24  -1   88.14    7.32
   1  24  -1   80.57    6.17
   1  24  -1   97.15    7.84
  -1 -24   1   98.54    7.65
   1 -24  -1   92.50    7.01
  -1  24   1   87.36    7.22
   0  24  -1    5.65    3.80
   0 -24   1    7.46    3.49
   0  24   1    6.22    3.49
   0  24   1    6.44    2.88
   0 -24  -1   10.68    3.77
   0 -24   1    8.49    2.97
   1  24   1   84.80    6.57
   1  24   1  109.87    7.77
  -1 -24  -1   91.69    7.53
   1 -24   1   96.67    7.54
  -1  24  -1  100.65    8.29
   1 -24   1   93.86    6.90
  -2  24  -1    9.98    4.18
   2 -24   1   16.95    4.26
  -2 -24  -1   15.63    4.34
   2  24   1   11.35    3.97
   2  24   1   16.45    3.78
   2 -24   1    9.22    3.24
   3  24   1   74.50    6.86
   3 -24   1   77.55    7.65
   3  24   1   77.87    6.10
   3 -24   1   78.80    6.58
  -3 -24  -1   67.64    7.49
  -3  24  -1   79.84    8.20
   4  24   1   14.63    3.73
   4  24   1   18.44    4.21
  -4  24  -1   18.00    5.05
   4 -24   1   19.77    4.08
   4 -24   1   19.23    4.27
  -4 -24  -1   23.55    5.05
  -5  24  -1   25.61    6.03
   5  24   1   27.89    5.12
  -5 -24  -1   26.67    5.03
   5 -24   1   37.85    5.96
  -6 -24  -1   13.16    3.80
   6 -24   1   12.34    3.90
   6  24   1    9.61    3.24
  -6  24  -1    2.00    3.06
   7 -24   1   15.30    4.89
  -7  24  -1    4.10    3.71
   7  24   1    7.33    3.02
   8 -24   1    7.30    4.39
  -8  24  -1   20.76    6.13
  -8  25   1    9.66    4.33
   8 -25  -1    2.46    3.56
   8  25  -1   10.16    3.45
   7  25  -1   24.97    4.85
   7 -25  -1   26.52    5.76
  -7  25   1   19.03    4.93
   6  25  -1   93.55    9.05
  -6  25   1   99.25   10.17
   6 -25  -1   95.03    9.73
  -6 -25   1   95.84    9.39
   5  25  -1    3.93    2.94
   5 -25  -1    9.77    3.56
  -5 -25   1    3.61    3.32
  -5  25   1   12.13    4.30
   4 -25  -1  140.88    9.24
  -4  25   1  145.77    9.94
   4  25  -1  116.64    8.57
  -4 -25   1  121.76    9.05
   4 -25  -1  141.22    8.84
  -3  25   1   13.80    4.29
   3  25  -1   17.73    4.42
   3 -25  -1   18.00    4.24
  -3 -25   1   13.72    4.16
   3 -25  -1   12.68    3.79
   2  25  -1  152.35   10.03
  -2  25   1  171.19   10.23
   2 -25  -1  185.14   10.45
  -2 -25   1  181.01   10.66
   2 -25  -1  163.45    9.92
   2  25  -1  199.01    9.51
   1  25  -1  156.45    8.64
   1 -25  -1  148.00    9.26
  -1  25   1  150.72    9.45
  -1 -25   1  148.29    9.64
   1  25  -1  157.16   10.20
   1 -25  -1  152.19    9.58
   0 -25   1   50.35    6.97
   0  25   1   55.60    6.44
   0 -25   1   52.73    5.83
   0  25   1   53.23    6.41
   0 -25  -1   55.22    6.99
   0  25  -1   49.13    6.67
  -1 -25  -1  247.51   12.88
   1  25   1  267.43   12.60
  -1  25  -1  250.48   13.15
   1  25   1  273.71   12.42
   1 -25   1  276.72   13.21
   1 -25   1  258.54   12.04
   2  25   1   10.83    3.50
   2  25   1   12.47    4.00
  -2  25  -1   12.59    4.53
   2 -25   1   13.32    3.90
  -2 -25  -1   10.36    3.86
   2 -25   1   11.40    3.27
  -3 -25  -1    4.82    2.47
   3  25   1    3.66    2.35
   3 -25   1    0.92    2.48
   3 -25   1   -5.63    1.93
  -3  25  -1   -1.28    2.55
   3  25   1    0.83    2.27
   4  25   1    3.92    2.50
  -4 -25  -1   10.17    3.65
   4 -25   1    7.80    3.13
   4 -25   1    1.04    2.33
  -4  25  -1    0.83    3.18
   4  25   1    2.01    2.35
  -5 -25  -1   71.25    8.02
   5  25   1   81.86    7.69
  -5  25  -1   80.99    9.04
   5 -25   1   69.78    8.22
  -6  25  -1    7.66    3.78
   6  25   1    7.22    3.22
  -6 -25  -1   15.43    4.37
   6 -25   1   11.63    3.68
   7  25   1    5.68    2.96
  -7  25  -1    0.61    3.81
   7 -25   1   11.47    4.21
  -8  25  -1    5.61    4.50
   8 -25   1   12.42    4.80
   8 -26  -1    4.18    3.86
  -8  26   1    4.13    3.94
   8  26  -1    7.91    3.63
   7  26  -1   18.10    3.93
  -7  26   1    9.69    4.48
   7 -26  -1   10.33    3.93
   6  26  -1    9.86    3.62
  -6 -26   1   11.50    4.08
  -6  26   1    8.06    3.82
   6 -26  -1    6.52    3.43
  -5  26   1   19.89    5.30
  -5 -26   1   28.79    5.78
   5 -26  -1   19.98    4.92
   5  26  -1   19.45    4.42
  -4  26   1   39.67    6.50
  -4 -26   1   46.48    6.87
   4  26  -1   30.92    5.52
   4 -26  -1   36.03    5.90
   4 -26  -1   47.88    6.51
   3 -26  -1  251.61   12.76
   3 -26  -1  241.25   12.32
  -3  26   1  230.35   12.71
  -3 -26   1  224.90   12.58
   3  26  -1  239.80   12.58
  -2 -26   1   94.51    7.90
   2 -26  -1  115.18    8.26
   2  26  -1  104.63    7.09
  -2  26   1  109.10    8.47
   2 -26  -1   97.14    7.60
   2  26  -1  128.27    9.08
  -1 -26   1   64.50    7.76
   1 -26  -1   74.52    7.77
  -1  26   1   57.84    7.06
   1  26  -1   74.75    6.73
   1  26  -1   85.44    8.26
   0 -26   1   42.71    5.78
   0  26   1   43.56    6.14
   0 -26  -1   43.60    6.72
   0  26  -1   54.43    7.08
   0 -26   1   42.46    6.45
   0  26   1   48.21    6.28
   1  26   1    7.31    3.38
   1 -26   1    1.63    2.78
   1  26   1    3.50    2.58
   1 -26   1    3.69    2.60
  -1  26  -1    4.79    3.78
  -1 -26  -1    7.44    3.24
   2 -26   1  113.72    8.01
  -2 -26  -1  110.31    8.56
   2 -26   1  132.49    8.87
   2  26   1  126.44    8.22
   2  26   1  128.46    8.62
  -2  26  -1  126.79    9.37
  -3 -26  -1   19.57    4.78
   3 -26   1   19.51    4.26
   3  26   1   18.81    4.08
   3 -26   1   19.68    4.14
  -3  26  -1   12.38    4.31
   3  26   1   15.25    4.09
   4 -26   1   -1.91    2.30
  -4 -26  -1    2.45    3.29
   4 -26   1    3.86    2.54
   4  26   1    0.45    2.41
   4  26   1   -0.21    2.16
  -4  26  -1    2.42    3.24
  -5 -26  -1   12.52    3.90
   5  26   1    6.47    2.70
  -5  26  -1    4.84    3.20
   5 -26   1    2.31    2.43
   6  26   1    5.34    2.73
  -6  26  -1    2.17    3.75
   6 -26   1   10.52    3.79
  -6 -26  -1    3.07    3.15
  -7  26  -1    9.03    4.54
   7 -26   1    7.27    4.06
   8  27  -1    9.25    3.75
  -7  27   1    7.19    4.33
   7 -27  -1    7.39    4.04
   7  27  -1   16.64    3.99
   6  27  -1   48.82    7.02
  -6  27   1   57.46    8.17
   6 -27  -1   42.67    7.05
  -6 -27   1   58.64    7.84
   5  27  -1   43.22    6.41
  -5 -27   1   51.42    7.53
   5 -27  -1   25.54    5.17
  -5  27   1   42.49    6.93
   4 -27  -1    4.99    3.09
  -4 -27   1    1.63    2.88
  -4  27   1    4.08    3.85
   4 -27  -1    6.51    2.66
   4  27  -1    2.50    3.06
   3 -27  -1   10.58    3.62
   3  27  -1    8.07    3.73
  -3 -27   1    7.38    3.57
  -3  27   1    7.88    3.99
   3 -27  -1    9.15    4.09
   2  27  -1   31.55    4.84
  -2 -27   1   30.70    6.12
  -2  27   1   32.90    5.88
   2  27  -1   20.39    4.91
   2 -27  -1   32.92    5.75
   2 -27  -1   25.55    5.10
   1 -27  -1   -1.51    2.56
   1  27  -1   -2.47    2.89
  -1  27   1    2.62    3.29
  -1  27   1   -1.75    1.77
   1  27  -1    2.19    2.19
  -1 -27   1    0.10    2.64
   0  27   1    9.90    3.42
   0  27  -1   11.53    4.21
   0 -27  -1   14.69    4.38
   0 -27   1    7.94    3.54
   0  27   1   14.46    4.35
  -1 -27  -1   30.31    5.86
   1  27   1   37.95    5.60
  -1  27  -1   34.64    6.22
   1  27   1   34.35    5.70
   1 -27   1   30.64    5.45
   1 -27   1   40.34    5.70
  -2  27  -1   -2.15    2.64
  -2 -27  -1   -1.72    2.35
   2  27   1    3.46    2.96
   2 -27   1    1.42    2.66
   2 -27   1    5.09    2.50
   2  27   1    1.72    2.48
  -3 -27  -1    5.69    3.22
   3 -27   1    2.90    2.35
   3  27   1    2.06    2.41
  -3  27  -1    5.31    3.82
   3  27   1   -2.05    2.42
   3 -27   1    3.64    2.77
   4  27   1   49.66    6.19
   4 -27   1   50.26    6.46
  -4 -27  -1   52.13    7.49
   4  27   1   55.28    6.70
  -4  27  -1   47.02    7.44
   4 -27   1   46.87    6.81
  -5  27  -1   -0.56    3.08
  -5 -27  -1   10.32    3.88
   5 -27   1    2.61    2.32
   5  27   1   -2.61    2.04
   6 -27   1    6.24    3.17
  -6  27  -1   -0.05    3.17
   6  27   1    7.49    2.89
  -6 -27  -1    5.63    3.61
  -7  27  -1   24.34    6.58
   7 -27   1   27.71    6.48
  -7  28   1    4.95    4.16
   7 -28  -1   -2.27    3.15
   7  28  -1    8.24    3.27
   6  28  -1    8.28    3.35
  -6  28   1    2.15    2.86
  -6 -28   1    8.56    3.62
   6 -28  -1    5.12    3.27
   5  28  -1   18.43    4.44
  -5  28   1   15.16    4.58
  -5 -28   1   22.58    5.12
   5 -28  -1   23.14    4.71
  -4  28   1    9.07    4.09
  -4 -28   1   10.80    3.94
   4  28  -1    8.44    3.64
   4 -28  -1    4.59    3.24
   4 -28  -1    8.08    3.12
   3  28  -1   62.38    7.73
   3 -28  -1   76.88    8.16
   3 -28  -1   83.14    8.56
  -3 -28   1   86.66    9.32
  -3  28   1   65.60    8.01
   2 -28  -1   37.24    6.01
  -2  28   1   34.62    6.23
  -2 -28   1   49.39    7.33
   2 -28  -1   32.52    5.84
   2  28  -1   51.17    7.12
   2  28  -1   53.99    6.08
   1  28  -1    2.18    2.43
  -1  28   1    0.48    2.25
   1 -28  -1    0.82    2.62
  -1  28   1    0.81    2.98
   1  28  -1   -0.72    2.98
  -1 -28   1    1.98    3.05
   0  28   1   92.96    7.48
   0 -28   1  100.26    8.19
   0  28  -1  102.17    9.45
   0  28  -1  110.34    7.74
   0 -28  -1  105.74    8.36
   0  28   1   99.38    8.13
  -1  28  -1   11.48    4.48
   1  28   1   17.77    4.03
   1  28   1   13.19    4.18
   1 -28   1   16.10    4.33
  -1 -28  -1   14.78    4.43
   1 -28   1   18.30    4.15
   2  28   1   80.83    7.94
  -2  28  -1   60.27    7.93
   2 -28   1   84.16    8.38
   2  28   1   88.39    7.98
  -2 -28  -1   91.54    9.27
   2 -28   1   87.10    7.08
   3  28   1   36.65    5.54
  -3 -28  -1   39.49    6.51
   3 -28   1   47.54    6.50
   3  28   1   55.88    6.77
  -3  28  -1   34.88    6.58
   3 -28   1   42.21    6.48
  -4  28  -1    6.70    4.08
   4  28   1    6.17    2.89
   4 -28   1    8.18    3.27
   4 -28   1    2.15    2.79
  -4 -28  -1   10.18    3.96
  -5 -28  -1    8.17    3.28
   5  28   1    3.61    2.85
  -5  28  -1   12.37    4.39
   5 -28   1    4.69    2.61
   6 -28   1   22.71    5.44
  -6 -28  -1   23.95    5.16
  -6  28  -1   24.28    5.74
  -7  28  -1    4.67    4.05
   7 -28   1    8.23    4.07
   7  29  -1    6.11    3.06
   7 -29  -1    2.09    4.05
  -7  29   1    0.12    3.44
   6  29  -1   11.23    3.47
  -6 -29   1    4.63    3.29
  -6  29   1   14.23    4.28
   6 -29  -1   17.37    4.61
  -5 -29   1   58.91    7.88
   5 -29  -1   48.33    7.20
  -5  29   1   50.66    7.96
   5  29  -1   51.13    7.15
  -4  29   1    4.53    4.01
   4 -29  -1    3.40    2.64
   4 -29  -1    4.13    3.14
  -4 -29   1    3.81    3.76
   4  29  -1    2.09    2.83
   3  29  -1    7.59    3.78
   3 -29  -1   11.11    3.63
  -3  29   1    7.74    4.30
   3 -29  -1    7.96    3.70
  -3 -29   1   12.30    3.97
   2 -29  -1    0.46    2.22
  -2 -29   1    0.82    2.40
   2  29  -1    3.23    2.59
   2 -29  -1   -2.72    2.72
  -2  29   1   -3.48    2.92
   2  29  -1    4.17    3.36
  -1  29   1   16.24    4.71
  -1 -29   1   15.73    4.94
  -1  29   1   22.82    4.97
   1 -29  -1   26.90    5.35
   1  29  -1   17.61    4.89
   1  29  -1   20.35    4.42
   0  29   1   20.74    4.55
   0 -29  -1   29.39    5.58
   0  29  -1   35.65    5.46
   0  29  -1   27.37    5.82
   0 -29   1   30.90    5.81
   0  29   1   31.58    5.92
  -1 -29  -1    1.12    3.14
   1 -29   1    2.34    3.15
   1  29   1    0.23    2.83
   1 -29   1    4.28    2.63
   1  29   1    3.70    2.88
  -1  29  -1    3.26    3.97
   2 -29   1   19.40    4.34
   2  29   1   13.83    4.38
  -2  29  -1   19.89    5.23
  -2 -29  -1   23.04    5.09
   2 -29   1   14.73    4.36
   2  29   1   18.21    4.31
  -3 -29  -1    6.13    3.55
   3 -29   1    2.16    2.93
  -3  29  -1    0.21    3.45
   3  29   1    7.25    3.03
   3  29   1    0.22    2.79
   3 -29   1    2.54    2.44
  -4  29  -1    3.92    3.91
   4  29   1   -3.37    2.28
   4 -29   1    5.36    2.74
  -4 -29  -1    4.25    3.27
  -5 -29  -1   17.30    4.61
   5 -29   1   14.80    4.10
  -5  29  -1   10.51    4.50
   5  29   1    9.68    3.37
  -6 -29  -1    1.03    2.96
  -6  29  -1    7.61    4.20
   6 -29   1    4.23    3.36
  -7  29  -1    7.66    5.27
   7  30  -1   14.94    4.50
  -7  30   1   13.50    5.49
  -6 -30   1   16.38    4.65
  -6  30   1    9.81    4.41
   6  30  -1   10.83    3.22
   6 -30  -1    5.56    3.64
   5  30  -1    6.52    3.22
  -5 -30   1    1.24    2.94
   5 -30  -1    1.14    2.99
  -5  30   1    8.40    4.05
  -4 -30   1   20.61    5.32
   4  30  -1   18.28    4.34
   4 -30  -1   27.13    4.79
   4 -30  -1   18.39    4.84
   3  30  -1    8.04    3.94
   3 -30  -1    4.16    2.52
  -3  30   1    5.41    4.11
   3 -30  -1    9.65    3.97
  -3 -30   1   12.55    3.74
   2 -30  -1   11.13    3.90
  -2 -30   1   14.81    4.47
   2  30  -1   13.05    4.34
  -2  30   1    9.18    4.43
   2 -30  -1    9.39    4.01
   1  30  -1   47.40    6.13
  -1  30   1   51.66    7.05
  -1  30   1   44.84    6.81
   1 -30  -1   45.30    7.08
  -1 -30   1   42.71    7.04
   1  30  -1   41.40    6.77
   0 -30   1   28.33    5.61
   0  30   1   30.24    5.63
   0  30  -1   37.08    6.69
   0 -30  -1   33.45    6.04
   0  30   1   27.61    5.51
   0  30  -1   25.65    4.97
   1 -30   1    6.34    3.05
  -1  30  -1   -2.06    2.81
  -1 -30  -1    5.83    3.22
   1 -30   1   -0.61    2.85
   1  30   1   -1.18    2.35
   1  30   1    1.32    2.82
  -2  30  -1    0.76    3.37
   2  30   1    4.72    2.91
   2 -30   1    3.94    3.60
   2  30   1    2.92    3.48
   2 -30   1   12.40    3.80
  -2 -30  -1    5.40    3.11
   3  30   1    5.78    3.30
   3 -30   1    6.26    3.00
   3  30   1    5.18    3.21
  -3  30  -1    8.29    4.11
   3 -30   1    9.10    3.54
  -3 -30  -1   12.51    3.80
   4  30   1   29.85    5.44
   4 -30   1   42.52    6.62
  -4 -30  -1   38.50    6.61
  -4  30  -1   29.53    6.38
  -5 -30  -1   16.32    4.07
   5 -30   1    3.67    2.80
  -5  30  -1    5.39    4.04
   6 -30   1   29.22    6.24
  -6 -30  -1   36.48    6.34
  -6  30  -1   31.43    7.26
   7  31  -1   25.31    5.77
  -6 -31   1    1.37    3.62
   6 -31  -1    5.16    3.93
  -6  31   1    5.64    4.69
   6  31  -1   11.15    3.55
  -5 -31   1   18.85    5.14
   5 -31  -1   13.13    3.99
   5  31  -1   21.06    4.72
  -5  31   1   15.34    4.94
  -4 -31   1    2.04    2.91
   4 -31  -1   -0.37    2.34
   4  31  -1    4.88    2.94
   4 -31  -1    6.64    3.06
  -4  31   1   -1.74    3.24
   3 -31  -1    8.83    3.18
   3  31  -1    7.53    3.66
  -3 -31   1    7.76    3.48
   3 -31  -1    8.36    3.64
  -3  31   1   -0.09    3.40
  -2  31   1   12.02    4.44
   2  31  -1   11.46    4.24
  -2 -31   1   20.18    5.22
   2 -31  -1   11.73    3.81
   2 -31  -1    3.71    3.29
  -1  31   1    6.09    3.78
   1 -31  -1    3.12    3.29
   1  31  -1   -0.66    2.54
   1  31  -1    6.30    3.86
  -1 -31   1    5.89    3.53
  -1  31   1    2.44    3.18
   0  31  -1    4.38    2.90
   0  31   1    0.33    2.97
   0  31   1    2.45    3.37
   0 -31   1    5.40    3.22
   0  31  -1    4.61    3.56
   0 -31  -1    7.28    3.34
  -1 -31  -1   61.78    8.24
  -1  31  -1   34.60    6.63
   1  31   1   47.07    6.78
   1 -31   1   46.17    7.20
   1  31   1   52.24    6.92
   1 -31   1   51.36    6.79
   2 -31   1   -3.18    2.15
   2  31   1    0.90    2.97
  -2  31  -1   -0.95    3.44
   2  31   1    2.13    2.67
   2 -31   1    3.45    3.27
  -2 -31  -1    6.08    3.28
   3  31   1    0.59    2.87
   3 -31   1   11.79    3.49
  -3 -31  -1    7.62    3.55
   3  31   1    2.83    2.95
   3 -31   1    1.97    2.77
  -3  31  -1    5.28    4.00
  -4  31  -1   -2.62    3.44
  -4 -31  -1    9.57    3.82
   4 -31   1    4.87    3.04
  -5  31  -1   14.13    5.16
  -5 -31  -1   12.80    4.08
   5 -31   1    3.86    3.37
   6 -31   1    8.45    4.06
  -6  31  -1   16.60    6.26
  -6 -31  -1   14.20    4.17
  -6  32   1   13.17    5.82
  -6 -32   1   38.16    6.83
   6  32  -1   30.31    5.84
   5  32  -1   10.46    3.74
   5 -32  -1    2.04    3.30
  -5  32   1    4.41    3.68
  -5 -32   1    7.21    3.87
   4 -32  -1    2.71    3.29
  -4  32   1    1.94    3.72
   4  32  -1    9.99    3.70
   4 -32  -1    5.66    3.42
  -4 -32   1   12.77    4.03
   3 -32  -1    5.31    2.63
  -3  32   1    3.37    3.66
   3  32  -1    4.02    3.56
  -3 -32   1    8.74    4.17
   3 -32  -1    4.85    3.28
  -2  32   1   28.64    6.34
  -2 -32   1   25.71    5.53
   2  32  -1   28.16    6.28
   2 -32  -1   24.95    5.14
   1 -32  -1    3.72    3.29
   1  32  -1    1.09    2.75
  -1 -32   1    0.98    2.83
  -1  32   1    4.19    3.35
  -1  32   1   -0.24    2.60
   1  32  -1   12.13    4.41
   0 -32  -1   13.68    4.32
   0  32   1    5.03    3.02
   0  32   1    1.98    3.37
   0 -32   1    6.29    3.22
   0  32  -1    1.57    3.13
   0  32  -1    8.97    3.53
   1  32   1    5.84    3.44
  -1  32  -1    8.02    4.35
  -1 -32  -1   12.16    3.96
   1 -32   1    9.89    3.36
   1 -32   1    4.79    2.82
   1  32   1    4.71    2.98
   2  32   1   23.19    4.91
  -2  32  -1   32.79    6.65
  -2 -32  -1   28.65    5.75
   2  32   1   20.93    5.17
   2 -32   1   24.19    5.02
   2 -32   1   11.67    4.07
   3  32   1    5.94    3.10
  -3 -32  -1    7.19    3.61
  -3  32  -1    5.11    3.57
   3 -32   1    3.33    3.56
   3 -32   1    3.78    2.21
   3  32   1    0.01    2.61
  -4  32  -1   20.27    5.70
   4 -32   1   35.49    5.81
  -4 -32  -1   39.47    6.27
  -5  32  -1   19.11    6.29
   5 -32   1    7.49    3.60
  -5 -32  -1   11.42    3.92
  -6 -32  -1    3.21    3.23
  -6  32  -1   -9.65    3.31
  -6 -33   1    6.65    4.09
  -6  33   1    1.68    4.55
   6  33  -1    2.77    3.26
   5  33  -1   10.22    3.44
   5 -33  -1    5.25    3.83
  -5  33   1   18.47    5.56
  -5 -33   1   13.57    4.29
   4 -33  -1    3.32    3.09
  -4 -33   1    4.48    3.78
   4 -33  -1    2.81    3.47
  -4  33   1    9.50    4.13
   4  33  -1    7.19    3.35
   3 -33  -1   17.23    4.58
   3 -33  -1   22.76    4.97
  -3 -33   1   14.81    4.36
  -3  33   1   14.44    4.94
   3  33  -1   15.71    4.48
   2 -33  -1   25.30    5.65
   2  33  -1   21.96    5.32
  -2 -33   1   19.43    4.94
  -2  33   1   12.74    3.97
  -2  33   1   16.04    5.13
   1  33  -1   20.40    5.49
   1  33  -1   27.36    5.20
  -1  33   1   12.67    4.44
  -1 -33   1   20.32    5.19
  -1  33   1   16.00    4.38
   1 -33  -1   22.23    5.53
   0 -33  -1    9.36    3.62
   0 -33   1    8.95    4.09
   0  33  -1    3.18    3.60
   0  33  -1    2.53    2.57
   0  33   1    4.61    3.48
   0  33   1    3.89    2.91
   1 -33   1   41.32    6.98
  -1 -33  -1   29.75    6.23
  -1  33  -1   34.84    6.69
   1  33   1   19.78    4.85
   1  33   1   25.73    5.51
  -2  33  -1    9.63    4.15
   2  33   1    4.13    3.14
   2 -33   1    5.38    2.91
   2 -33   1    8.30    4.08
   2  33   1   -1.49    2.57
  -2 -33  -1    5.89    3.17
  -3 -33  -1    8.11    3.55
   3 -33   1    2.02    2.62
   3 -33   1    6.88    3.15
  -3  33  -1    7.90    4.37
   4 -33   1    6.70    3.47
  -4  33  -1    5.93    4.26
  -4 -33  -1   -0.17    2.83
   5 -33   1    6.01    3.56
  -5 -33  -1    9.50    4.17
  -5  33  -1   -0.41    4.10
  -6 -33  -1    4.50    3.72
   5 -34  -1    3.45    3.26
  -5  34   1    4.07    4.97
  -5 -34   1   -0.52    3.82
   5  34  -1    6.97    3.54
   4 -34  -1    9.80    3.92
  -4  34   1   -0.61    3.42
   4 -34  -1   13.90    4.13
  -4 -34   1    2.51    3.38
   4  34  -1    4.83    3.21
   3  34  -1    5.26    3.24
   3 -34  -1    6.19    3.38
   3 -34  -1    6.06    3.16
  -3 -34   1    7.49    3.02
  -3  34   1    2.03    3.96
   2  34  -1   30.56    6.08
  -2  34   1   44.14    7.33
   2 -34  -1   27.96    5.88
  -2  34   1   34.55    5.99
  -2 -34   1   32.66    6.44
  -1  34   1    5.81    2.95
   1  34  -1    9.30    4.32
  -1  34   1    6.82    3.85
  -1 -34   1    4.19    3.75
   1 -34  -1    2.60    2.84
   0 -34   1    5.67    3.28
   0  34   1    2.14    2.99
   0  34  -1    5.22    3.28
   0  34  -1   14.01    4.69
   0 -34  -1    2.73    3.68
   0  34   1   12.03    4.08
  -1  34  -1   34.76    6.44
  -1  34  -1   18.52    4.56
   1  34   1   26.87    5.56
   1 -34   1   24.13    5.42
   1  34   1   20.05    5.04
  -1 -34  -1   23.93    5.49
   2 -34   1   19.59    4.63
   2  34   1   13.42    4.33
  -2  34  -1   17.30    4.87
  -2 -34  -1   24.91    5.64
   2 -34   1   16.26    4.79
  -3  34  -1    7.06    4.44
  -3 -34  -1    4.52    3.06
   3 -34   1    7.68    3.74
   3 -34   1   11.20    3.97
   4 -34   1   17.39    4.98
  -4  34  -1   20.83    6.17
  -4 -34  -1   23.14    5.74
   5 -34   1    9.53    4.10
  -5 -34  -1    4.47    3.44
  -5  34  -1   -1.65    4.12
  -5 -35   1   18.29    5.72
  -5  35   1   13.00    5.45
   5  35  -1    9.95    3.99
  -4  35   1    9.06    4.52
   4 -35  -1    6.27    3.58
   4 -35  -1    2.37    4.28
   4  35  -1   -1.96    3.11
  -4 -35   1    8.95    3.99
  -3 -35   1   11.53    5.30
  -3  35   1   20.21    5.43
   3  35  -1   24.42    5.55
   3 -35  -1   30.25    6.13
   3 -35  -1   25.16    5.44
  -2  35   1   10.32    3.70
  -2 -35   1   17.33    4.69
   2  35  -1   13.54    4.26
   2 -35  -1    4.89    3.52
  -2  35   1    8.16    4.47
   1 -35  -1    7.89    3.86
  -1  35   1   10.39    4.01
   1  35  -1   10.09    3.89
  -1  35   1    9.21    3.43
  -1 -35   1    4.72    3.45
   0  35  -1   52.55    8.21
   0 -35   1   48.43    7.82
   0 -35  -1   37.91    6.72
   0  35   1   52.95    7.72
   0  35   1   39.69    6.86
   0  35  -1   39.45    6.44
   1  35   1   13.33    3.84
  -1  35  -1    7.54    3.46
   1  35   1    4.58    3.57
   1 -35   1    6.95    3.92
  -1 -35  -1    4.88    3.41
  -1  35  -1    7.38    3.79
   2 -35   1    8.06    3.76
  -2 -35  -1    6.10    3.91
   2 -35   1    5.75    2.88
   2  35   1    1.72    3.47
  -2  35  -1    5.17    3.88
   3 -35   1    8.50    4.29
  -3  35  -1    2.99    4.22
  -3 -35  -1    0.68    3.17
   3 -35   1   12.20    3.69
  -4 -35  -1    1.31    3.15
  -4  35  -1    2.20    4.09
   4 -35   1    4.28    3.24
  -5 -35  -1   10.09    4.95
  -4  36   1   -0.77    4.55
  -4 -36   1    2.96    4.06
   4  36  -1   -1.55    2.99
  -3  36   1   18.17    5.38
   3 -36  -1   13.24    4.60
  -3 -36   1   17.14    5.14
   3  36  -1   15.71    4.67
   2 -36  -1    4.31    3.69
   2  36  -1   12.61    4.19
  -2 -36   1   -2.66    2.93
  -2  36   1    6.73    3.93
  -2  36   1   -0.39    3.03
   1  36  -1   35.87    6.62
  -1  36   1   30.38    6.12
   1 -36  -1   33.72    6.47
  -1  36   1   36.69    6.60
  -1 -36   1   26.23    6.23
   0  36   1   10.39    4.04
   0 -36  -1   13.44    4.29
   0  36   1   16.13    4.68
   0  36  -1   19.98    5.50
   0  36  -1   12.36    4.10
   0 -36   1    5.90    3.99
   1  36   1    5.29    3.80
   1 -36   1   14.20    4.70
  -1 -36  -1    9.16    4.25
  -1  36  -1    9.30    4.43
  -1  36  -1    6.49    3.74
   2 -36   1   29.41    6.31
   2 -36   1   36.29    6.38
  -2  36  -1   35.15    6.95
  -2 -36  -1   49.67    7.84
   3 -36   1    8.04    3.64
   3 -36   1   12.80    4.32
  -3  36  -1    9.02    4.90
  -3 -36  -1   12.80    4.90
  -4  36  -1    9.24    5.65
   4 -36   1    8.67    3.93
  -4 -36  -1    9.06    4.45
  -4  37   1   18.02    6.46
   4  37  -1   23.32    5.59
   3 -37  -1    5.80    4.78
   3  37  -1    5.73    3.99
  -3  37   1    0.56    4.06
  -3  37   1    3.90    3.38
  -2  37   1    4.91    3.89
  -2  37   1   13.37    4.83
  -2 -37   1   14.97    5.18
   2  37  -1   13.07    4.18
   2 -37  -1   13.66    5.23
   1 -37  -1   10.11    4.69
  -1  37   1    5.42    3.83
  -1 -37   1    2.59    3.68
   1  37  -1    7.10    3.92
  -1  37   1    3.17    3.42
   0 -37   1   -0.15    3.58
   0  37  -1    9.61    4.13
   0 -37  -1   -0.86    3.48
   0  37   1    0.63    3.08
  -1  37  -1   10.34    4.78
   1  37   1    0.90    3.57
  -1 -37  -1   -2.80    3.43
  -1  37  -1    2.92    2.94
   1 -37   1    4.42    4.14
  -2 -37  -1   12.52    4.74
  -2  37  -1    8.54    4.88
   2 -37   1   14.06    4.83
   3 -37   1   10.12    3.90
   3 -37   1   13.91    4.87
  -3  37  -1    9.54    4.89
   3  38  -1    7.45    4.56
  -3  38   1    0.55    4.32
   3 -38  -1    3.45    4.58
   2  38  -1   -0.79    3.18
  -2  38   1    5.01    3.78
   2 -38  -1    3.61    4.23
  -2  38   1    6.09    4.33
   1  38  -1    0.39    3.44
  -1  38   1    2.76    3.46
   1 -38  -1    0.34    4.16
   0  38  -1    2.93    3.88
   0 -38  -1    3.37    4.42
   0 -38   1   17.14    5.06
   0  38   1    4.26    3.19
  -1  38  -1    3.13    4.16
   1  38   1    7.28    4.17
   1 -38   1    8.36    4.72
  -1  38  -1    6.45    4.49
  -2  38  -1    1.80    3.64
  -2  38  -1    4.42    4.67
   2 -38   1    9.95    4.52
   3 -38   1   27.73    6.64
  -1  39   1    2.49    4.14
   1  39  -1    8.34    4.23
   0  39   1    8.61    4.51
   0  39  -1    6.97    4.57
   1  39   1    9.19    4.49
  -1  39  -1   16.19    4.91
  -1  39  -1   26.17    6.63
 -11   0   2    1.25    2.90
 -10   0   2   49.76    7.84
  10   0  -2   49.36    7.74
   9   0  -2    2.90    2.35
  -9   0   2    1.62    2.22
  -8   0   2   21.61    4.62
   8   0  -2   26.90    5.19
   7   0  -2   -0.59    2.21
   7   0  -2    1.02    1.85
  -7   0   2    1.95    1.99
  -6   0   2    1.96    2.07
   6   0  -2    4.76    2.12
   6   0  -2    3.89    2.63
  -5   0   2   -2.52    1.14
   5   0  -2   -0.04    1.70
  -5   0   2    0.11    1.43
   5   0  -2    1.61    1.44
   4   0  -2  363.13   12.94
   4   0  -2  388.18   11.33
  -4   0   2  402.81   11.69
  -4   0   2  403.57   13.44
  -3   0   2   -0.95    0.97
   3   0  -2   -0.67    1.26
   3   0  -2   -2.14    0.80
   3   0  -2   -0.93    1.08
   2   0  -2  978.19   22.42
  -2   0   2  956.85   23.96
   2   0  -2  974.01   24.13
   2   0  -2  957.66   24.32
   1   0  -2    0.14    0.93
  -1   0   2   -1.24    0.85
   1   0  -2   -0.78    0.90
  -1   0   2   -0.87    0.63
   0   0  -2 1319.88   31.41
   0   0   2 1338.08   31.55
   0   0  -2 1360.71   30.67
   0   0   2 1318.17   30.37
   1   0   2   -1.14    0.94
  -1   0  -2    0.77    0.89
  -1   0  -2    2.47    1.36
  -2   0  -2  266.91    9.00
   2   0   2  269.69    8.12
   2   0   2  258.74    8.58
  -3   0  -2    1.51    1.56
   3   0   2   -0.53    1.39
   3   0   2   -0.27    1.30
   3   0   2    0.15    0.69
  -4   0  -2 1690.67   43.37
   4   0   2 1716.05   42.21
   4   0   2 1734.56   42.64
   5   0   2    1.14    1.84
  -5   0  -2   -1.41    1.47
   5   0   2    2.03    1.99
   6   0   2  165.71    8.30
   6   0   2  128.50    7.88
  -6   0  -2  142.50    8.67
  -7   0  -2    2.99    2.71
   7   0   2   -0.42    1.81
   7   0   2    0.54    1.94
   8   0   2    5.28    3.00
  -8   0  -2    5.99    3.07
   8   0   2    7.68    2.85
   9   0   2    1.72    2.83
   9   0   2    1.21    2.52
  -9   0  -2    0.35    2.52
  10   0   2   24.61    5.00
  10   0   2   10.51    4.07
 -10   0  -2   17.22    5.08
  11   0   2   -4.87    2.80
 -11   1   2   19.83    5.35
 -10   1   2    7.34    3.24
  10  -1  -2    1.49    3.13
  10   1  -2   10.71    3.74
 -10  -1   2    2.40    2.40
  -9  -1   2    3.53    2.47
   9  -1  -2    6.09    2.50
  -9   1   2    7.54    3.63
   9   1  -2    3.66    2.52
  -8   1   2    8.82    3.18
   8  -1  -2   10.27    3.50
   8   1  -2    9.68    3.49
  -8  -1   2    1.83    2.29
   7  -1  -2   14.97    4.07
   7  -1  -2   21.04    3.70
   7   1  -2   21.48    4.32
  -7   1   2   20.50    4.41
  -7  -1   2   16.85    4.14
   7   1  -2   28.50    4.01
   6   1  -2  187.56    8.00
  -6  -1   2  189.33    9.95
   6  -1  -2  183.42    8.21
  -6   1   2  191.24    9.96
   6   1  -2  189.09    9.75
   6  -1  -2  191.56    9.90
   5   1  -2  413.34   12.63
   5  -1  -2  387.44   14.50
   5  -1  -2  429.52   12.97
  -5  -1   2  411.23   14.90
  -5   1   2  412.54   14.81
  -5   1   2  419.01   12.31
   5   1  -2  405.87   14.78
  -5  -1   2  430.75   12.56
   4   1  -2    8.14    2.38
   4  -1  -2   12.92    2.10
  -4   1   2   12.76    2.05
   4   1  -2   10.88    1.89
  -4  -1   2   11.23    2.53
  -4   1   2   14.91    2.81
  -4  -1   2    8.71    1.91
   4  -1  -2   13.20    2.70
   3  -1  -2  147.30    5.25
  -3  -1   2  149.77    5.70
  -3   1   2  146.57    5.59
   3   1  -2  142.82    4.81
   3   1  -2  135.12    6.15
   3   1  -2  146.50    6.41
   3  -1  -2  143.69    6.27
   3  -1  -2  141.81    6.31
   2   1  -2  195.11    5.44
   2  -1  -2  196.35    6.82
   2  -1  -2  209.58    6.07
   2  -1  -2  200.90    7.10
  -2  -1   2  196.83    6.75
   2   1  -2  195.89    7.16
  -2   1   2  200.27    6.68
   2   1  -2  202.38    6.92
   1  -1  -2 2138.04   50.29
   1  -1  -2 2099.61   50.70
   1  -1  -2 2191.61   49.87
  -1  -1   2 2260.80   48.83
   1   1  -2 2142.08   50.30
  -1   1   2 2217.23   48.81
   1   1  -2 2227.60   50.15
  -1  -1   2 2205.77   50.83
   0  -1  -2   66.21    2.08
   0   1  -2   69.61    3.25
   0   1  -2   56.93    2.50
   0   1   2   62.73    2.80
   0  -1   2   67.75    3.09
   0  -1  -2   68.47    3.10
   0  -1   2   64.83    2.60
   0  -1  -2   64.39    3.16
  -1   1  -2 9517.84  221.94
  -1  -1  -2 9460.76  213.92
   1   1   2 9983.68  220.91
   1  -1   2 9740.16  208.87
   1  -1   2 9999.91  222.17
  -1   1  -2 9431.50  219.03
  -1  -1  -2 8825.81  212.16
   1   1   2 9680.81  216.20
   2   1   2  382.97   11.63
   2  -1   2  394.46   11.71
  -2   1  -2  389.66   11.94
  -2  -1  -2  399.48   10.45
  -2  -1  -2  402.93   12.16
   2   1   2  413.80   11.14
   2  -1   2  405.04   10.25
   2  -1   2  423.48   11.42
   3  -1   2 2311.81   54.31
  -3  -1  -2 2314.85   52.73
   3  -1   2 2433.46   52.82
  -3   1  -2 2281.08   55.28
   3   1   2 2303.13   54.13
   3   1   2 2293.32   54.45
  -3  -1  -2 2283.01   55.46
   3  -1   2 2289.59   54.65
   4  -1   2  113.24    6.14
  -4  -1  -2  116.63    3.48
   4   1   2  117.88    6.02
  -4   1  -2  127.57    6.77
   4  -1   2  116.46    6.15
   4   1   2  109.02    6.03
  -4  -1  -2  119.53    6.65
   5  -1   2   72.17    5.20
   5   1   2   85.51    5.55
  -5   1  -2   70.76    5.66
   5   1   2   83.62    5.50
   5  -1   2   69.73    5.26
  -5  -1  -2   71.34    5.60
   6  -1   2    3.80    2.32
  -6   1  -2    6.28    3.07
  -6  -1  -2   10.58    3.30
   6   1   2    8.02    3.03
   6   1   2    4.16    2.43
   6  -1   2    7.00    2.79
   7  -1   2   -0.73    2.18
   7   1   2    7.36    2.86
   7  -1   2    5.59    2.88
  -7   1  -2    2.23    2.95
   7   1   2    2.62    2.70
  -7  -1  -2    4.39    2.92
  -8   1  -2    1.33    2.40
   8  -1   2   -0.34    2.20
   8   1   2   -0.64    2.04
   8   1   2    0.28    2.31
   8  -1   2    1.70    2.42
  -8  -1  -2    2.70    2.95
  -9   1  -2   31.65    5.92
  -9  -1  -2   27.31    5.48
   9   1   2   20.21    4.57
   9   1   2   22.19    4.84
   9  -1   2   27.09    5.01
   9  -1   2   18.31    4.56
  10  -1   2   29.15    5.68
 -10  -1  -2   30.73    6.39
 -10   1  -2   19.13    5.02
  10  -1   2   18.42    4.67
  10   1   2   19.14    4.81
  10   1   2   20.86    4.36
  11   1   2   11.85    4.38
 -11   2   2    6.21    3.47
  10   2  -2   13.34    4.10
 -10  -2   2   13.18    4.22
  10  -2  -2    8.10    3.52
 -10   2   2   23.32    5.29
   9  -2  -2    8.70    3.14
   9   2  -2   11.97    3.87
  -9  -2   2   21.00    5.14
  -9   2   2   17.18    4.56
  -8  -2   2    2.99    2.38
   8   2  -2    4.65    2.89
   8  -2  -2   -0.80    2.52
  -8   2   2    2.58    2.06
   7  -2  -2   36.75    5.67
  -7   2   2   36.94    5.62
   7  -2  -2   40.03    4.73
  -7  -2   2   40.46    5.90
   7   2  -2   31.30    5.26
   6  -2  -2  137.19    8.33
  -6   2   2  131.47    8.27
   6   2  -2  139.60    8.35
   6  -2  -2  161.70    7.44
  -6  -2   2  159.71    9.02
   6   2  -2  156.52    7.02
  -5  -2   2  347.95   11.08
   5  -2  -2  344.70   13.14
  -5   2   2  347.60   10.76
  -5  -2   2  360.60   13.47
   5   2  -2  362.36   11.04
   5   2  -2  340.99   13.22
  -5   2   2  342.57   13.09
   5  -2  -2  337.46   11.34
  -4   2   2  847.11   23.40
   4  -2  -2  833.05   23.41
   4   2  -2  826.89   23.48
  -4  -2   2  828.07   21.75
   4  -2  -2  824.45   21.44
   4   2  -2  847.21   20.74
  -4  -2   2  806.08   23.45
  -4   2   2  845.87   21.52
   3  -2  -2 1685.18   38.14
   3   2  -2 1616.99   40.04
   3  -2  -2 1638.87   39.94
   3   2  -2 1650.23   40.20
  -3  -2   2 1646.34   39.29
   3  -2  -2 1599.04   39.87
  -3   2   2 1617.43   38.94
   3   2  -2 1615.13   36.98
   2   2  -2  517.01   11.94
   2  -2  -2  504.52   13.73
   2   2  -2  491.05   13.95
   2  -2  -2  498.95   13.98
  -2  -2   2  494.07   13.82
   2  -2  -2  512.88   13.04
   2   2  -2  493.28   14.10
   2  -2  -2  529.47   13.92
   1  -2  -2 8401.87  200.04
   1  -2  -2 9271.12  202.34
  -1  -2   2 8742.73  193.87
   1   2  -2 8245.88  191.71
   1   2  -2 8755.94  196.55
   1  -2  -2 8724.80  193.85
  -1   2   2 8420.83  196.12
   0  -2   2   32.00    2.16
   0  -2   2   37.20    1.89
   0   2  -2   32.75    2.07
   0  -2  -2   31.66    2.36
   0  -2  -2   36.00    2.33
   0   2   2   35.57    2.12
   0   2  -2   31.35    2.27
  -1   2  -2 1263.97   30.06
   1  -2   2 1270.33   29.96
   1   2   2 1243.24   30.02
   1  -2   2 1302.94   30.11
  -1  -2  -2 1258.74   30.76
   1   2   2 1304.76   29.39
  -1  -2  -2 1295.75   30.33
  -2   2  -2  824.97   21.82
  -2  -2  -2  879.83   20.63
  -2  -2  -2  814.67   22.03
   2  -2   2  881.45   20.22
   2   2   2  847.31   20.86
   2  -2   2  840.78   21.37
   2   2   2  840.86   21.49
   2  -2   2  819.86   21.50
   3  -2   2 1008.42   26.26
   3  -2   2 1006.96   26.36
   3  -2   2 1033.78   23.81
  -3  -2  -2 1056.93   24.44
   3   2   2 1011.12   25.89
   3   2   2 1029.55   26.30
  -3   2  -2 1016.19   26.81
  -4  -2  -2  101.22    6.14
   4  -2   2   99.48    5.60
   4  -2   2  102.41    5.76
  -4   2  -2   95.69    5.95
   4   2   2   90.76    5.24
   4   2   2   92.33    5.44
  -4  -2  -2   97.03    3.41
  -5   2  -2   18.28    3.52
   5   2   2   13.22    3.06
  -5  -2  -2   18.06    3.58
   5   2   2   17.40    3.39
   5  -2   2   14.74    3.21
   5  -2   2   17.35    3.53
   6  -2   2   12.37    3.18
  -6   2  -2    9.60    3.36
   6   2   2   12.87    3.33
   6   2   2    7.41    2.86
  -6  -2  -2   11.74    3.30
   6  -2   2    7.06    2.74
  -7  -2  -2  331.08   15.22
  -7   2  -2  350.37   15.24
   7  -2   2  362.37   14.54
   7   2   2  353.83   14.74
   7   2   2  318.49   13.46
   7  -2   2  356.03   14.86
   8   2   2   47.62    6.39
  -8   2  -2   51.55    7.09
   8   2   2   52.91    6.46
  -8  -2  -2   54.84    7.35
   8  -2   2   40.72    5.88
   8  -2   2   42.87    6.27
  -9   2  -2    6.14    3.19
   9   2   2    5.13    2.61
   9  -2   2    7.48    3.20
   9   2   2    4.71    2.61
  -9  -2  -2    2.52    3.14
   9  -2   2    6.25    3.10
  10  -2   2   14.45    4.48
 -10  -2  -2   10.85    3.88
  10   2   2   18.10    4.38
  10  -2   2    7.85    3.80
 -10   2  -2   10.00    3.73
  10   2   2   18.03    4.28
  11   2   2    4.73    3.45
 -11   3   2    8.46    3.82
  10   3  -2    5.26    3.12
  10  -3  -2    3.75    2.63
 -10  -3   2    1.65    2.56
 -10   3   2    2.01    2.57
   9  -3  -2   19.82    4.81
  -9   3   2   19.63    4.72
   9   3  -2   24.04    5.02
  -9  -3   2   20.08    4.98
  -8  -3   2   28.63    5.39
   8  -3  -2   27.00    5.45
   8  -3  -2   34.29    4.88
   8   3  -2   39.10    6.17
  -8   3   2   36.35    6.28
   7  -3  -2   86.09    6.07
   7   3  -2   90.41    7.22
  -7  -3   2   83.17    8.04
   7  -3  -2   85.88    8.01
  -7   3   2   81.61    6.89
  -6   3   2  270.43   12.39
   6   3  -2  287.47   12.71
   6  -3  -2  299.41   11.19
   6  -3  -2  285.86   12.55
  -6  -3   2  318.92   13.47
   6   3  -2  299.24   10.40
   5   3  -2  252.24   10.88
  -5  -3   2  259.60    9.09
   5  -3  -2  257.56    9.55
  -5  -3   2  276.95   11.40
  -5   3   2  259.77    8.67
  -5   3   2  255.06   10.77
   5   3  -2  263.49    8.76
   5  -3  -2  257.90   10.84
  -4  -3   2  167.51    7.84
  -4   3   2  163.32    6.30
  -4  -3   2  187.20    6.90
   4  -3  -2  175.46    7.82
   4   3  -2  160.61    7.71
  -4   3   2  165.94    7.56
   4   3  -2  169.45    5.92
   4  -3  -2  160.36    6.62
   3   3  -2   40.46    3.65
  -3  -3   2   32.39    2.91
   3  -3  -2   30.90    2.75
   3   3  -2   38.19    3.58
   3   3  -2   33.41    1.92
   3  -3  -2   32.35    3.39
   3  -3  -2   28.60    3.05
  -2  -3   2    6.49    1.66
   2   3  -2    5.43    0.66
   2   3  -2    4.82    1.46
   2  -3  -2    2.24    1.27
   2  -3  -2    6.65    1.49
   2  -3  -2    3.66    1.37
   2   3  -2    5.63    1.74
   2  -3  -2    7.79    1.62
   1   3  -2   36.88    2.64
  -1  -3   2   34.09    2.57
   1  -3  -2   35.47    2.19
   1  -3  -2   33.45    2.43
   1   3  -2   33.81    2.50
   1  -3  -2   37.99    2.65
  -1   3   2   38.17    2.34
   0  -3   2  915.99   20.96
   0  -3  -2  919.40   22.31
   0   3  -2  886.14   21.74
   0   3  -2  871.99   21.75
   0   3   2  901.77   21.57
   0  -3  -2  909.09   21.98
   0  -3   2  893.62   22.15
  -1   3  -2  513.50   13.56
  -1  -3  -2  527.14   14.13
  -1   3  -2  519.98   13.81
   1  -3   2  532.83   13.63
  -1  -3  -2  508.65   13.53
   1   3   2  517.40   12.44
   1  -3   2  499.93   13.26
   1   3   2  507.50   13.66
  -2   3  -2  466.50   13.69
   2   3   2  493.56   12.87
   2  -3   2  463.46   13.60
   2   3   2  483.64   13.61
  -2   3  -2  490.52   13.58
  -2  -3  -2  480.26   14.12
   2  -3   2  493.35   12.28
  -2  -3  -2  503.01   12.83
   3  -3   2  757.20   17.73
   3   3   2  738.66   20.23
  -3  -3  -2  723.53   20.99
   3  -3   2  738.34   20.36
   3   3   2  739.76   19.79
   3  -3   2  766.33   20.53
  -3   3  -2  761.28   20.73
  -3  -3  -2  766.06   18.60
  -4  -3  -2  453.31   11.41
   4  -3   2  422.04   14.14
  -4  -3  -2  431.93   14.82
   4   3   2  413.43   13.64
  -4   3  -2  436.11   14.52
   4   3   2  452.25   14.10
   4  -3   2  425.51   14.10
   5   3   2  168.89    8.07
   5  -3   2  173.34    8.52
   5  -3   2  167.74    8.34
   5   3   2  184.82    8.41
  -5   3  -2  169.08    8.63
  -5  -3  -2  173.42    9.01
   6   3   2   36.76    4.88
   6  -3   2   50.57    5.72
   6   3   2   65.81    6.03
  -6   3  -2   39.78    5.53
   6  -3   2   50.95    5.69
  -6  -3  -2   51.02    6.12
   7  -3   2   12.46    3.48
   7  -3   2    7.43    3.08
   7   3   2   15.72    3.63
  -7  -3  -2   17.37    4.58
   7   3   2    9.99    3.25
  -7   3  -2    6.39    3.23
  -8   3  -2   54.13    7.21
   8  -3   2   49.22    6.42
   8   3   2   57.76    6.98
  -8  -3  -2   61.24    7.70
   8  -3   2   60.79    7.13
   8   3   2   58.63    6.63
   9  -3   2    4.75    3.44
  -9  -3  -2    9.57    3.60
   9  -3   2   10.09    3.47
   9   3   2    9.33    3.03
  -9   3  -2   10.99    4.09
   9   3   2    4.55    2.90
  10   3   2    6.53    3.35
  10   3   2   15.10    4.01
  10  -3   2   14.95    3.71
 -10  -3  -2    2.04    2.84
  10  -3   2    7.32    3.50
 -10   3  -2    2.31    3.07
 -11   4   2   -3.09    2.64
 -10  -4   2   12.77    4.04
  10  -4  -2    5.23    2.88
  10   4  -2   17.50    4.36
 -10   4   2   10.90    3.74
   9  -4  -2   21.04    4.88
  -9   4   2   25.33    5.23
  -9  -4   2   31.24    5.88
   9   4  -2   28.01    5.40
  -8   4   2   75.47    8.03
   8   4  -2   75.50    8.21
   8  -4  -2   83.70    6.41
   8  -4  -2   77.46    8.24
  -8  -4   2   87.54    8.97
   7  -4  -2    9.26    3.55
   7   4  -2    8.14    3.17
  -7  -4   2    9.97    3.34
   7  -4  -2   12.12    3.24
  -7   4   2    8.41    3.06
   6  -4  -2  112.40    7.55
  -6  -4   2  115.52    7.68
   6   4  -2  116.51    5.83
   6   4  -2  109.34    7.44
   6  -4  -2  118.22    6.65
  -6   4   2   91.11    6.67
   5  -4  -2  476.13   16.60
   5  -4  -2  499.17   15.09
   5   4  -2  464.74   16.59
  -5  -4   2  480.43   16.84
  -5  -4   2  495.29   14.67
  -5   4   2  500.62   14.02
   5   4  -2  498.77   13.83
  -5   4   2  491.43   16.51
   4  -4  -2  823.95   21.87
  -4  -4   2  830.09   22.11
   4   4  -2  860.89   20.44
  -4   4   2  841.42   23.21
   4  -4  -2  800.87   23.25
  -4   4   2  838.27   21.51
  -4  -4   2  810.67   23.55
   4   4  -2  829.02   23.66
   3  -4  -2  130.01    5.92
   3  -4  -2  120.52    5.70
   3   4  -2  127.58    6.05
   3   4  -2  122.50    4.00
   3  -4  -2  118.79    5.13
  -3  -4   2  118.08    5.32
   3  -4  -2  127.17    5.33
   2   4  -2  530.65   15.12
   2  -4  -2  544.75   14.83
   2  -4  -2  539.94   14.34
  -2  -4   2  535.53   14.95
   2   4  -2  534.56   14.99
   2  -4  -2  539.06   14.76
   2  -4  -2  573.56   14.89
   1  -4  -2 5731.44  128.25
   1   4  -2 5827.55  130.43
   1  -4  -2 5856.06  130.30
  -1  -4   2 5929.98  132.10
   1  -4  -2 5924.10  132.06
   1  -4  -2 5861.03  130.37
   1   4  -2 5767.83  131.01
   0  -4  -2 2672.45   62.12
   0  -4   2 2720.61   62.09
   0  -4   2 2712.70   59.78
   0   4   2 2679.57   60.48
   0   4  -2 2674.21   61.07
   0  -4  -2 2700.46   61.31
   0   4  -2 2682.06   61.60
   1   4   2 4302.11   94.03
  -1  -4  -2 4239.20   95.26
  -1  -4  -2 4039.36   94.61
   1  -4   2 4221.17   93.03
   1  -4   2 4278.30   94.97
  -1   4  -2 4192.83   94.35
   1   4   2 4075.18   93.11
  -1   4  -2 4182.44   94.75
  -2   4  -2  100.58    4.71
   2   4   2   98.78    4.07
   2   4   2  104.36    4.84
   2  -4   2   95.28    4.78
  -2  -4  -2  103.39    5.18
  -2   4  -2   94.97    4.64
  -2  -4  -2  105.35    4.17
   2  -4   2   94.95    3.63
   3   4   2    5.13    1.81
  -3   4  -2   10.49    2.37
  -3  -4  -2    4.88    1.96
  -3  -4  -2    8.34    1.44
   3  -4   2    4.26    1.85
   3   4   2    4.25    1.59
   3  -4   2    7.58    2.08
   3  -4   2    6.21    1.01
  -4   4  -2   21.75    3.46
   4  -4   2   16.51    3.26
  -4  -4  -2   10.79    2.89
   4  -4   2   23.49    3.53
   4   4   2   17.21    2.98
   4   4   2   16.90    2.85
  -4  -4  -2   20.37    1.90
   5   4   2   14.59    3.08
  -5   4  -2   11.68    3.09
   5  -4   2   12.14    3.14
   5   4   2   14.51    3.19
  -5  -4  -2   13.78    3.33
   5  -4   2   11.43    3.14
  -6   4  -2  136.49    8.26
   6  -4   2  140.70    8.27
   6  -4   2  144.57    8.29
   6   4   2  123.79    7.56
  -6  -4  -2  135.99    8.59
   6   4   2  145.01    8.11
  -7  -4  -2   37.21    6.01
   7  -4   2   44.06    5.83
   7  -4   2   35.67    5.46
   7   4   2   30.54    4.91
   7   4   2   42.05    5.63
  -7   4  -2   40.98    5.86
  -8   4  -2    8.77    3.52
   8   4   2   16.37    4.03
   8   4   2   10.60    3.25
   8  -4   2   16.26    4.05
  -8  -4  -2   16.55    4.32
   8  -4   2    9.10    3.65
   9  -4   2    0.44    2.78
   9   4   2    5.94    2.99
  -9   4  -2   13.27    4.18
   9   4   2   10.55    3.46
  -9  -4  -2    7.79    3.64
   9  -4   2   10.32    3.75
  10  -4   2    6.01    2.98
 -10   4  -2   10.41    4.15
  10  -4   2    6.91    3.52
 -10  -4  -2    4.37    3.23
  10   4   2    4.29    3.06
 -11   5   2    2.70    3.06
 -10   5   2   32.91    6.12
  10   5  -2   17.35    4.74
 -10  -5   2   22.49    5.10
  10  -5  -2   12.77    4.65
   9  -5  -2   14.13    4.05
  -9   5   2   26.54    5.24
  -9  -5   2   17.99    4.79
   9   5  -2   14.79    4.24
   8  -5  -2    8.10    3.50
   8  -5  -2   11.65    3.48
  -8  -5   2   13.76    3.98
  -8   5   2    9.52    3.45
   8   5  -2   12.92    3.95
   7  -5  -2    9.54    2.81
  -7  -5   2   12.63    3.71
   7  -5  -2    6.75    3.36
  -7   5   2   10.64    3.22
   7   5  -2   10.40    3.63
   6   5  -2  196.50    7.74
  -6  -5   2  189.45    8.09
   6   5  -2  208.15   10.40
  -6   5   2  195.85    9.88
   6  -5  -2  206.11    9.00
  -6  -5   2  202.52   10.43
   6  -5  -2  169.98    9.63
   5   5  -2   41.91    3.05
  -5   5   2   37.32    4.40
   5  -5  -2   41.46    4.17
  -5  -5   2   32.28    4.56
   5   5  -2   35.99    4.67
   5  -5  -2   36.18    4.76
  -5  -5   2   39.70    3.32
  -5   5   2   37.67    2.94
  -4  -5   2  500.15   16.23
   4  -5  -2  503.19   14.95
   4  -5  -2  519.30   14.44
   4   5  -2  513.84   13.20
  -4   5   2  508.40   15.74
   4   5  -2  509.27   16.26
   4  -5  -2  478.01   15.77
  -4  -5   2  496.65   14.84
   3  -5  -2    2.12    1.36
   3   5  -2    0.88    1.32
   3  -5  -2    1.35    1.25
   3  -5  -2    0.62    1.27
   3  -5  -2    0.97    1.38
  -3  -5   2    2.65    1.39
  -3  -5   2    0.73    1.39
   3   5  -2    2.69    0.86
   2  -5  -2    4.16    1.36
   2  -5  -2   10.20    1.97
   2   5  -2    2.72    1.27
  -2  -5   2    6.09    1.71
   2  -5  -2    4.42    1.51
   2   5  -2    3.17    1.56
   2  -5  -2    4.04    1.40
   1   5  -2  418.32   11.63
   1  -5  -2  421.78   11.59
   1   5  -2  407.31   12.00
   1  -5  -2  412.76   11.03
   1  -5  -2  430.99   12.18
  -1  -5   2  415.89   12.16
   1  -5  -2  429.66   11.47
  -1  -5   2  434.30   10.04
   0  -5  -2  316.18    9.51
   0  -5   2  314.62    8.37
   0   5  -2  295.95    9.44
   0   5   2  298.36    9.10
   0   5   2  321.78    7.97
   0  -5   2  314.01    9.41
   0  -5  -2  318.47    9.08
   0   5  -2  307.19    8.75
  -1  -5  -2 2323.77   54.46
   1   5   2 2349.70   52.87
  -1  -5  -2 2242.63   54.06
   1  -5   2 2294.66   53.96
   1  -5   2 2371.20   53.20
  -1   5  -2 2373.88   53.77
  -1   5  -2 2445.03   54.47
   1   5   2 2295.33   53.40
   2   5   2  257.45    7.73
  -2  -5  -2  255.15    8.99
  -2   5  -2  256.02    8.49
   2  -5   2  261.94    8.76
   2  -5   2  252.85    7.41
  -2   5  -2  251.89    8.65
   2   5   2  251.36    8.63
  -2  -5  -2  257.70    8.05
   3  -5   2  262.77    9.72
  -3   5  -2  278.09    9.69
   3   5   2  265.68    9.53
  -3   5  -2  275.53    9.89
   3  -5   2  274.73    7.50
   3   5   2  263.37    9.00
  -3  -5  -2  273.21    8.41
  -3  -5  -2  277.54   10.26
   4   5   2   57.46    4.09
   4  -5   2   59.44    4.57
   4  -5   2   60.23    4.59
  -4   5  -2   53.75    4.33
  -4  -5  -2   49.86    2.96
   4   5   2   49.35    4.03
  -4  -5  -2   54.93    4.65
   5   5   2    2.14    1.95
  -5   5  -2    2.01    2.09
   5   5   2   -1.59    1.63
   5  -5   2    1.37    1.90
   5  -5   2   -0.51    1.93
  -5  -5  -2    4.88    2.55
  -6   5  -2  270.98   12.16
   6  -5   2  278.45   12.33
   6   5   2  248.49   11.18
   6  -5   2  272.31   11.90
  -6  -5  -2  265.80   12.52
   6   5   2  294.09   12.12
   7  -5   2   53.53    6.31
   7  -5   2   57.46    6.71
   7   5   2   57.80    6.24
   7   5   2   60.35    6.45
  -7   5  -2   56.31    6.73
  -7  -5  -2   53.95    6.94
  -8  -5  -2   32.42    5.98
   8  -5   2   25.74    5.14
   8  -5   2   30.78    5.57
   8   5   2   29.60    5.06
  -8   5  -2   22.89    4.95
   8   5   2   30.57    5.30
  -9  -5  -2   11.46    3.36
   9  -5   2    3.24    3.15
   9   5   2    5.26    2.86
   9   5   2    8.34    3.13
   9  -5   2    4.62    2.82
  -9   5  -2    1.15    2.58
  10   5   2   11.69    3.70
 -10  -5  -2   16.32    5.09
 -10   5  -2    8.00    4.03
  10  -5   2   18.81    4.65
  10  -5   2   15.81    4.19
 -11   6   2   15.63    4.70
 -10   6   2    3.95    2.55
  10  -6  -2    7.04    3.85
  10   6  -2    6.48    3.31
 -10  -6   2    7.21    4.00
  -9   6   2    9.75    3.37
   9   6  -2   11.33    3.60
   9  -6  -2    9.75    4.23
  -9  -6   2   23.80    5.24
   8  -6  -2   25.76    4.57
   8  -6  -2   12.15    4.15
   8   6  -2   19.60    4.60
  -8   6   2   16.45    4.07
  -8  -6   2   14.34    4.08
   7   6  -2   12.20    3.88
  -7   6   2    8.78    3.08
  -7  -6   2   13.64    3.72
   7  -6  -2    8.80    3.45
   7  -6  -2   12.01    3.06
  -6  -6   2    5.86    2.22
  -6   6   2    7.07    2.61
   6   6  -2    0.27    2.17
  -6  -6   2    4.64    2.34
   6  -6  -2    2.97    2.14
   6  -6  -2    2.53    2.53
  -5  -6   2   55.51    3.97
  -5   6   2   52.47    3.53
  -5  -6   2   59.47    5.73
   5  -6  -2   67.61    6.06
  -5   6   2   58.04    4.65
   5  -6  -2   63.07    4.55
   5   6  -2   59.58    3.54
   5   6  -2   70.58    6.18
   4  -6  -2    2.50    1.46
  -4  -6   2   -0.62    1.42
   4   6  -2   -0.36    1.49
   4  -6  -2    2.74    2.06
  -4   6   2    0.34    1.24
  -4  -6   2    2.31    1.62
   4   6  -2    2.15    1.12
   4  -6  -2    0.21    1.45
   3   6  -2  100.84    3.39
  -3  -6   2   90.68    4.83
   3  -6  -2   85.13    4.69
   3   6  -2   92.92    5.26
   3  -6  -2   95.92    4.63
   3  -6  -2   91.20    5.11
  -3  -6   2   88.53    5.07
   3  -6  -2   97.66    4.93
   2   6  -2  222.71    5.62
   2   6  -2  241.06    8.34
   2  -6  -2  221.10    7.83
   2  -6  -2  228.55    7.55
   2   6  -2  225.57    7.81
  -2  -6   2  224.48    8.04
   2  -6  -2  211.71    7.58
   2  -6  -2  232.61    7.81
  -1  -6   2   16.28    1.26
   1   6  -2   19.56    2.04
  -1  -6   2   17.32    2.33
   1  -6  -2   19.35    1.92
   1  -6  -2   16.49    2.27
   1  -6  -2   18.24    2.21
  -1   6   2   15.12    1.64
   1   6  -2   19.66    2.43
   0   6   2   83.37    3.19
   0   6   2   80.76    3.96
   0  -6  -2   83.59    3.88
   0  -6   2   89.31    4.18
   0  -6  -2   86.18    4.21
   0   6  -2   87.94    3.68
   0  -6   2   83.58    3.42
   0   6  -2   79.00    4.34
  -1   6  -2  935.28   23.58
   1   6   2  895.84   22.97
  -1  -6  -2  919.33   23.22
   1   6   2  945.76   21.86
   1  -6   2  896.26   22.62
  -1   6  -2  957.17   22.74
   1  -6   2  917.27   22.93
  -1  -6  -2  912.85   23.34
   2  -6   2   83.62    4.47
  -2   6  -2   87.27    4.63
   2  -6   2   87.26    3.69
   2   6   2   82.92    3.70
  -2   6  -2   82.94    4.26
   2   6   2   85.99    4.53
  -2  -6  -2   82.07    4.61
  -2  -6  -2   78.80    4.04
  -3   6  -2  387.48   12.83
   3  -6   2  387.06   10.41
  -3  -6  -2  390.58   11.38
   3   6   2  411.06   12.54
  -3  -6  -2  399.71   13.16
   3   6   2  385.68   11.80
   3  -6   2  374.90   12.61
  -3   6  -2  384.38   12.28
   4   6   2   -0.22    1.39
   4  -6   2    0.89    1.62
  -4  -6  -2   -0.05    1.77
  -4  -6  -2   -0.86    0.98
   4   6   2   -0.26    1.31
   4  -6   2    1.57    0.75
  -4   6  -2    0.68    1.45
   5   6   2   11.07    2.67
   5  -6   2   10.53    2.94
   5   6   2    6.55    2.46
   5  -6   2    8.18    2.94
  -5  -6  -2    6.02    2.81
  -5   6  -2    9.83    3.05
  -6  -6  -2   -1.08    2.04
   6  -6   2    1.63    2.08
   6   6   2   -0.22    2.09
  -6   6  -2    3.26    2.43
   6   6   2    1.03    2.17
   6  -6   2    0.26    2.30
   7  -6   2   28.51    4.95
   7   6   2   19.77    4.09
  -7   6  -2   22.46    4.79
   7   6   2   18.76    3.88
  -7  -6  -2   18.81    4.53
   7  -6   2   22.57    4.53
   8  -6   2   21.69    4.70
  -8  -6  -2   28.27    5.59
   8   6   2   34.46    5.40
   8  -6   2   28.53    5.40
   8   6   2   31.45    5.31
  -8   6  -2   27.11    5.30
  -9   6  -2    6.57    3.36
   9  -6   2    4.90    2.95
   9   6   2    2.80    2.69
   9   6   2    9.41    3.47
  -9  -6  -2    7.62    3.67
   9  -6   2   13.01    4.14
 -10   6  -2    2.30    3.03
 -10  -6  -2    8.29    3.63
  10  -6   2   12.21    3.74
  10  -6   2    5.02    3.22
  10   6   2    9.26    3.25
 -11   7   2    4.58    3.16
  10  -7  -2    5.63    3.61
 -10   7   2    3.96    2.59
  10   7  -2    8.16    3.76
 -10  -7   2    1.89    3.26
  -9  -7   2    0.84    2.24
   9   7  -2   -0.69    2.09
  -9   7   2    1.27    2.62
   9  -7  -2    5.11    3.19
  -8   7   2  130.08    9.03
   8  -7  -2  127.76    9.33
   8  -7  -2  130.05    8.48
   8   7  -2  114.48    8.91
  -8  -7   2  145.76   10.06
  -7  -7   2   88.14    7.38
   7  -7  -2   89.21    6.54
   7  -7  -2   90.35    8.15
  -7   7   2   77.57    6.52
   7   7  -2   89.54    8.29
   6   7  -2   20.75    4.23
   6  -7  -2   18.01    4.06
  -6   7   2   13.81    3.26
   6  -7  -2   20.70    3.82
  -6  -7   2   20.28    3.34
  -6  -7   2   17.04    3.68
  -5   7   2   13.01    2.68
   5   7  -2    8.80    2.87
   5  -7  -2    9.60    2.74
   5  -7  -2    5.97    2.98
  -5  -7   2   11.98    2.51
  -5  -7   2    7.84    2.53
   5  -7  -2   14.68    2.38
   5   7  -2   11.30    1.99
   4  -7  -2   37.15    4.32
  -4   7   2   43.81    4.08
   4  -7  -2   40.13    3.90
   4   7  -2   40.88    4.48
  -4  -7   2   37.35    4.27
   4  -7  -2   39.57    3.44
   4   7  -2   36.87    2.47
  -4  -7   2   36.82    3.70
   3  -7  -2   31.09    3.00
  -3  -7   2   24.44    3.12
   3  -7  -2   24.40    3.18
   3  -7  -2   19.82    2.82
   3   7  -2   23.61    1.62
   3   7  -2   23.85    3.27
  -3  -7   2   24.38    3.05
   3  -7  -2   23.58    2.77
   2   7  -2    9.47    0.97
   2  -7  -2    9.58    1.69
  -2  -7   2   12.36    2.24
   2   7  -2   13.75    2.14
   2  -7  -2   10.73    2.08
   2  -7  -2   10.37    1.99
   2   7  -2   10.40    2.26
   2  -7  -2   10.21    1.99
  -1  -7   2  192.59    5.34
   1  -7  -2  180.41    6.78
   1   7  -2  181.74    7.00
   1  -7  -2  187.69    6.08
  -1   7   2  187.69    6.12
  -1  -7   2  177.77    6.94
   1   7  -2  188.94    6.31
   1  -7  -2  186.96    7.02
   0   7  -2  292.82    9.83
   0   7   2  307.20    8.33
   0  -7   2  296.99    8.42
   0  -7  -2  314.72    8.92
   0   7  -2  306.50    8.53
   0   7   2  299.30    9.36
   0  -7   2  293.64    9.45
   0  -7  -2  294.87    9.64
  -1   7  -2  184.16    6.04
   1   7   2  179.09    6.67
   1   7   2  184.86    5.55
  -1  -7  -2  189.67    6.73
  -1  -7  -2  164.50    6.61
   1  -7   2  167.18    6.32
  -1   7  -2  179.16    7.09
   1  -7   2  173.90    6.38
  -2  -7  -2  153.28    6.03
  -2  -7  -2  155.93    6.57
  -2   7  -2  150.85    6.52
  -2   7  -2  146.99    5.84
   2   7   2  147.88    6.32
   2  -7   2  154.48    5.52
   2   7   2  151.87    5.46
   2  -7   2  147.81    6.32
   3   7   2  146.88    6.68
  -3  -7  -2  149.29    7.12
   3  -7   2  139.43    6.72
  -3  -7  -2  150.12    6.01
   3  -7   2  145.56    5.16
  -3   7  -2  152.34    6.58
   3   7   2  152.75    6.24
  -3   7  -2  150.98    6.99
  -4  -7  -2   41.00    3.03
  -4   7  -2   53.59    4.88
   4  -7   2   49.03    4.86
   4   7   2   46.12    4.39
   4  -7   2   49.97    2.41
  -4  -7  -2   50.89    5.13
   4   7   2   40.27    3.87
  -4   7  -2   49.41    4.53
  -5  -7  -2   37.69    2.95
   5  -7   2   42.79    5.08
   5   7   2   35.13    4.46
   5   7   2   38.54    4.40
  -5  -7  -2   43.70    5.45
  -5   7  -2   49.06    5.07
   6  -7   2    8.19    3.09
  -6   7  -2   12.42    3.45
   6   7   2    5.88    2.82
  -6  -7  -2    6.84    3.27
   6  -7   2    5.86    3.05
   6   7   2    6.90    2.89
  -7   7  -2    5.60    3.25
   7   7   2    3.10    2.30
  -7  -7  -2    4.77    2.93
   7  -7   2    0.11    2.40
   7  -7   2    3.17    2.74
   7   7   2    2.35    2.34
   8  -7   2    7.16    3.39
  -8   7  -2    4.56    2.91
   8   7   2   11.17    3.41
   8  -7   2   10.40    3.60
   8   7   2   12.68    3.75
  -8  -7  -2    7.36    3.61
   9  -7   2    6.50    3.41
   9   7   2    1.12    2.59
   9  -7   2    4.99    2.81
  -9  -7  -2    1.67    2.93
  -9   7  -2   -2.29    2.72
   9   7   2    4.73    3.17
 -10   7  -2    2.62    3.29
  10   7   2   15.08    4.14
 -10  -7  -2    6.86    3.69
  10  -7   2    1.02    3.12
  10  -7   2    7.61    3.67
 -11   8   2    6.33    3.83
 -10  -8   2   21.17    5.87
  10   8  -2   11.77    4.59
 -10   8   2   15.11    4.20
  10  -8  -2   16.76    5.15
  -9   8   2    0.26    2.56
   9   8  -2   13.03    3.68
  -9  -8   2    5.67    3.14
   9  -8  -2    4.18    3.03
  -8   8   2    1.88    2.25
   8  -8  -2   -2.76    2.05
  -8  -8   2    1.47    2.55
   8   8  -2    3.08    2.87
   8  -8  -2   -1.30    2.28
   7   8  -2    2.84    2.49
   7  -8  -2    3.58    2.76
  -7   8   2    8.31    2.91
  -7  -8   2    2.07    2.47
   7  -8  -2    4.52    3.12
   6  -8  -2   54.82    6.38
  -6  -8   2   54.72    4.86
   6  -8  -2   48.44    5.34
  -6   8   2   55.01    5.71
  -6  -8   2   50.72    6.02
   6   8  -2   50.87    6.01
  -5  -8   2  186.47    8.12
  -5   8   2  164.20    8.25
   5  -8  -2  184.33    8.43
   5   8  -2  190.57    9.52
  -5  -8   2  190.84    9.35
   5  -8  -2  204.17    9.68
   5  -8  -2  181.60    7.33
   5   8  -2  190.28    6.80
  -4   8   2  245.27    9.51
   4  -8  -2  249.36   10.19
   4   8  -2  265.50    7.72
   4  -8  -2  264.27    9.92
   4   8  -2  249.63   10.40
   4  -8  -2  253.75    9.00
  -4  -8   2  248.09   10.24
  -4  -8   2  249.26    9.57
  -3  -8   2  194.98    7.87
   3  -8  -2  207.57    8.18
   3   8  -2  191.21    8.24
   3  -8  -2  196.94    7.90
   3   8  -2  197.60    5.70
   3  -8  -2  183.29    7.36
   3  -8  -2  194.93    7.39
  -3  -8   2  185.55    7.86
   2   8  -2   63.10    3.72
   2  -8  -2   64.72    3.47
   2   8  -2   61.82    2.48
   2   8  -2   66.02    4.20
  -2  -8   2   60.77    4.08
   2  -8  -2   65.27    4.00
   2  -8  -2   65.18    4.14
   1  -8  -2  512.36   14.78
   1  -8  -2  515.11   13.40
   1   8  -2  506.04   14.83
  -1  -8   2  510.66   12.71
   1   8  -2  530.06   13.80
  -1  -8   2  502.75   14.84
   1  -8  -2  497.42   14.38
  -1   8   2  524.25   13.77
   0   8  -2   86.43    4.93
   0   8   2   83.24    3.60
   0  -8  -2   76.14    4.30
   0  -8  -2   83.22    3.76
   0  -8   2   80.70    4.33
   0  -8   2   85.20    3.68
   0   8   2   81.51    4.22
   0   8  -2   79.92    3.42
  -1   8  -2 1219.65   28.78
  -1  -8  -2 1256.25   29.81
   1   8   2 1240.78   28.76
  -1   8  -2 1238.40   30.83
   1  -8   2 1185.99   29.28
   1  -8   2 1209.55   30.00
   1   8   2 1203.58   29.87
  -1  -8  -2 1154.64   30.23
  -2   8  -2  115.22    5.74
  -2  -8  -2  113.76    5.22
   2   8   2  120.22    5.72
   2  -8   2  109.63    4.71
  -2  -8  -2  107.77    5.38
   2  -8   2  106.53    5.31
  -2   8  -2  110.04    4.81
   2   8   2  109.82    4.64
  -3  -8  -2  151.49    6.32
  -3  -8  -2  156.33    7.33
   3   8   2  150.01    6.89
  -3   8  -2  159.99    6.68
   3  -8   2  162.96    7.30
   3   8   2  142.79    6.23
  -3   8  -2  152.31    7.28
   3  -8   2  153.89    5.58
  -4  -8  -2   72.59    5.58
  -4   8  -2   79.75    5.64
   4   8   2   65.65    4.76
   4  -8   2   66.08    5.05
   4  -8   2   75.31    3.28
  -4   8  -2   81.39    5.17
  -4  -8  -2   67.72    4.09
   4   8   2   71.36    4.70
   5   8   2   34.18    4.47
  -5  -8  -2   30.13    3.05
  -5   8  -2   28.37    4.22
   5   8   2   30.35    4.07
  -5  -8  -2   38.28    5.27
  -5   8  -2   31.97    4.69
   5  -8   2   28.28    4.50
  -6   8  -2   40.99    5.31
  -6  -8  -2   44.59    6.04
   6   8   2   34.40    4.94
   6  -8   2   39.10    5.62
   6   8   2   41.49    5.14
   7   8   2  243.20   11.52
   7   8   2  219.69   10.86
   7  -8   2  237.63   11.79
   7  -8   2  210.66   11.67
  -7  -8  -2  203.72   11.72
  -7   8  -2  204.86   11.09
   8   8   2    9.96    3.47
  -8   8  -2    8.02    3.38
   8   8   2   12.98    3.79
   8  -8   2   18.14    4.58
  -8  -8  -2   16.63    4.46
   8  -8   2   10.63    3.85
  -9  -8  -2    8.31    3.67
   9  -8   2   26.48    5.22
   9   8   2   15.08    3.77
   9   8   2   18.78    4.46
  -9   8  -2   21.53    5.19
 -10  -8  -2    3.52    3.54
 -10   8  -2   13.85    4.26
  10   8   2    4.04    2.83
  10  -8   2    4.93    3.27
 -10   8  -2   11.16    3.64
 -10   9   2    3.40    2.82
  10  -9  -2   -0.35    2.81
  10   9  -2    8.06    3.82
 -10  -9   2    2.71    3.39
  -9   9   2   10.98    3.45
   9   9  -2    5.56    3.20
  -9  -9   2    9.43    3.68
   9  -9  -2   10.70    3.75
   9  -9  -2   15.38    4.33
  -8   9   2    6.00    2.76
  -8  -9   2   -1.32    2.13
   8  -9  -2    3.83    2.98
   8  -9  -2    0.49    2.61
   8   9  -2   -0.84    2.48
  -7   9   2   11.56    3.06
  -7  -9   2   12.07    3.71
   7  -9  -2   14.64    4.19
   7  -9  -2    8.83    3.14
   7   9  -2   14.27    3.88
   6  -9  -2  143.46    8.65
   6   9  -2  138.10    8.67
   6  -9  -2  116.47    7.42
  -6  -9   2  151.11    7.42
  -6  -9   2  123.55    8.22
  -6   9   2  132.01    7.79
   5  -9  -2  101.20    6.28
   5  -9  -2   85.50    6.32
   5  -9  -2   94.81    5.12
  -5   9   2   92.69    5.86
   5   9  -2  102.26    6.81
   5   9  -2  100.72    4.60
  -5  -9   2  100.92    5.87
  -5  -9   2   94.49    6.43
   4   9  -2    6.58    1.48
   4  -9  -2    6.41    1.91
  -4   9   2    8.17    1.95
   4   9  -2    4.59    2.19
   4  -9  -2    5.88    2.20
   4  -9  -2    5.96    2.49
  -4  -9   2    7.90    2.38
  -4  -9   2    4.80    2.05
   3   9  -2  163.41    5.17
  -3  -9   2  167.74    7.25
   3  -9  -2  162.83    6.56
  -3  -9   2  175.88    7.51
   3  -9  -2  166.86    7.41
   3   9  -2  155.54    7.45
   3  -9  -2  164.03    7.32
   3  -9  -2  175.77    7.10
   2  -9  -2  578.54   16.52
   2  -9  -2  563.60   16.42
   2   9  -2  524.10   16.65
  -2  -9   2  584.60   17.01
   2   9  -2  572.36   16.01
   2  -9  -2  600.13   15.38
  -2   9   2  589.91   16.30
   2   9  -2  588.04   14.05
   1   9  -2  480.83   13.07
  -1  -9   2  471.85   12.31
   1  -9  -2  494.32   14.19
  -1   9   2  484.88   13.29
   1  -9  -2  492.22   12.76
  -1  -9   2  478.66   14.48
   1  -9  -2  481.96   14.43
   1   9  -2  487.69   14.48
   0  -9  -2   15.38    2.49
   0   9   2   21.06    2.56
   0   9  -2   18.72    1.70
   0   9   2   21.77    2.16
   0  -9   2   25.99    2.96
   0  -9   2   16.95    2.06
   0   9  -2   18.17    2.76
   0  -9  -2   23.39    2.15
   1  -9   2   91.94    4.68
  -1  -9  -2   88.51    4.81
  -1  -9  -2   99.40    4.67
   1   9   2   97.20    4.03
   1  -9   2  102.25    4.74
   1   9   2   89.16    4.71
  -1   9  -2   99.85    3.98
  -1   9  -2   98.34    5.43
   2  -9   2   10.77    2.00
  -2   9  -2    6.61    2.05
  -2   9  -2   13.06    1.97
  -2  -9  -2    6.58    2.13
  -2  -9  -2   16.81    2.54
   2   9   2   10.42    2.24
   2  -9   2   14.65    2.51
   2   9   2   10.66    1.82
  -3   9  -2   84.46    4.92
   3   9   2   94.98    4.85
   3  -9   2   92.74    4.32
  -3  -9  -2   88.96    4.86
   3  -9   2   86.20    5.34
  -3  -9  -2   91.02    5.62
  -3   9  -2   96.22    5.74
   3   9   2   94.96    5.31
   4   9   2   13.91    2.97
  -4  -9  -2   14.16    3.24
  -4  -9  -2   12.19    2.38
  -4   9  -2   11.56    2.65
   4   9   2   15.66    2.84
   4  -9   2   12.46    1.78
  -4   9  -2    8.94    2.72
   4  -9   2   11.72    3.06
  -5  -9  -2   -0.93    2.00
  -5   9  -2    1.15    2.13
   5   9   2    2.39    2.09
   5  -9   2   -1.11    1.55
   5   9   2   -0.50    1.77
  -5   9  -2   -3.74    1.84
  -5  -9  -2    3.38    1.77
   6   9   2  107.51    7.18
  -6   9  -2  120.64    8.29
   6   9   2  132.74    7.71
  -6   9  -2  121.64    7.85
   6  -9   2  135.03    8.49
  -6  -9  -2  121.44    8.42
   7   9   2    5.41    2.76
  -7   9  -2    3.80    2.88
  -7  -9  -2    6.20    3.20
  -7   9  -2    9.54    3.44
   7   9   2    6.96    2.76
   7  -9   2   12.46    3.71
  -8   9  -2   14.35    4.07
  -8   9  -2   12.14    4.23
   8   9   2   11.56    3.46
   8  -9   2   13.86    3.81
  -8  -9  -2   10.58    3.90
   8   9   2    5.49    2.93
   9  -9   2    8.47    3.67
  -9   9  -2    9.03    3.06
  -9  -9  -2    1.08    2.79
   9   9   2    8.51    3.34
  -9   9  -2   10.20    3.38
 -10  -9  -2    7.72    4.15
  10   9   2   10.23    3.70
  10  -9   2    6.32    3.74
 -10   9  -2    9.10    3.62
 -10   9  -2    5.14    3.64
  10 -10  -2    6.49    4.13
 -10  10   2    3.34    3.18
  10  10  -2    6.93    3.84
 -10 -10   2    2.97    3.54
   9 -10  -2   41.03    6.93
   9 -10  -2   46.37    6.86
   9  10  -2   63.80    8.40
  -9  10   2   50.23    6.88
  -9 -10   2   40.32    6.84
  -8  10   2   22.25    4.71
   8  10  -2   19.93    4.88
   8 -10  -2   18.25    4.85
   8 -10  -2   29.13    5.33
  -8 -10   2   26.40    5.75
  -7 -10   2    9.88    3.51
   7  10  -2   11.20    3.61
   7 -10  -2    9.51    3.04
  -7  10   2   11.67    3.26
   7 -10  -2   12.20    3.73
  -6  10   2    0.77    1.72
  -6 -10   2    1.23    2.03
  -6 -10   2    0.78    2.05
   6 -10  -2   -1.10    2.17
   6 -10  -2    1.74    2.30
   6  10  -2    4.54    2.58
  -5 -10   2   12.85    3.17
   5 -10  -2    7.64    2.69
   5 -10  -2   10.60    3.55
   5  10  -2   11.38    3.33
  -5 -10   2   11.01    2.74
  -5  10   2   15.93    2.89
   5 -10  -2   10.69    2.46
   4 -10  -2   21.35    3.73
   4 -10  -2   15.96    3.22
   4  10  -2   19.61    2.05
  -4  10   2   17.61    2.74
   4 -10  -2   20.69    2.88
  -4 -10   2   17.42    3.12
  -4 -10   2   16.95    3.05
   4  10  -2   19.07    3.49
   3  10  -2  723.53   17.34
   3  10  -2  692.80   20.76
  -3 -10   2  716.46   20.27
   3 -10  -2  700.01   19.80
   3 -10  -2  729.98   19.21
  -3 -10   2  731.67   20.72
   3 -10  -2  697.62   20.25
   2 -10  -2    1.40    1.01
   2 -10  -2   -0.73    1.20
   2 -10  -2   -0.79    1.35
  -2 -10   2    0.52    1.44
   2  10  -2    0.98    1.55
  -2  10   2    0.32    1.14
   2  10  -2    1.66    0.90
   2  10  -2   -0.08    1.01
   1 -10  -2  217.05    6.65
  -1 -10   2  207.25    6.57
   1  10  -2  212.12    8.34
  -1  10   2  216.00    7.42
   1  10  -2  210.15    6.93
   1 -10  -2  210.15    8.19
  -1 -10   2  203.47    8.20
   1 -10  -2  211.74    8.06
   0 -10   2   51.07    3.07
   0  10  -2   47.63    2.50
   0 -10   2   48.33    3.58
   0  10   2   47.44    3.07
   0 -10  -2   47.46    2.88
   0  10   2   42.82    3.33
   0  10  -2   50.30    4.23
   0 -10  -2   45.40    3.54
  -1  10  -2  190.69    5.98
  -1 -10  -2  175.81    7.47
  -1 -10  -2  194.25    6.94
   1  10   2  195.38    6.52
   1  10   2  184.42    7.36
   1 -10   2  178.30    7.20
  -1  10  -2  192.28    7.97
   1 -10   2  187.62    7.03
  -2 -10  -2  276.45    9.90
   2  10   2  274.22    9.89
   2 -10   2  275.43    9.35
   2  10   2  304.75    9.25
  -2  10  -2  276.88   10.43
  -2 -10  -2  271.67    9.73
   2 -10   2  282.88    9.99
  -2  10  -2  302.28    8.95
   3 -10   2   16.00    3.06
   3 -10   2   15.62    2.26
  -3 -10  -2   14.28    2.90
   3  10   2   10.06    2.25
  -3  10  -2   11.87    2.33
  -3 -10  -2   16.04    2.67
  -3  10  -2   13.94    2.96
   3  10   2   10.19    2.44
  -4 -10  -2    6.55    2.59
  -4  10  -2    6.14    2.18
   4 -10   2    8.31    1.70
   4 -10   2    5.74    2.51
  -4 -10  -2   10.62    2.39
   4  10   2    8.70    2.30
   4  10   2   10.27    2.75
  -4  10  -2    5.31    2.39
  -5  10  -2   18.45    3.96
   5  10   2   14.22    3.47
  -5 -10  -2   18.29    3.03
   5  10   2   16.18    3.39
  -5  10  -2   18.82    3.71
   5 -10   2   15.21    3.82
  -5 -10  -2   18.06    3.95
  -6  10  -2    0.46    2.41
   6  10   2    5.90    2.66
  -6  10  -2    1.24    2.57
  -6 -10  -2    5.28    2.90
   6  10   2    5.89    2.88
   6 -10   2    2.33    2.73
   7 -10   2    7.53    3.30
   7  10   2    2.81    2.51
   7  10   2    6.92    2.73
  -7  10  -2    3.95    2.57
  -7  10  -2    4.53    2.80
  -7 -10  -2   -0.56    2.13
   8  10   2   39.86    5.80
   8 -10   2   51.24    7.15
  -8 -10  -2   43.78    6.90
  -8  10  -2   39.13    6.23
  -8  10  -2   40.31    6.25
   8  10   2   40.60    6.28
   9 -10   2   11.18    3.94
   9  10   2   10.45    3.61
  -9 -10  -2    9.50    3.63
  -9  10  -2   14.13    3.53
  -9  10  -2   10.23    3.88
 -10 -10  -2    0.62    3.22
 -10  10  -2    8.95    3.47
 -10  10  -2    8.40    3.83
  10  10   2   13.77    3.85
  10 -10   2   -5.28    2.42
  10  11  -2    2.68    2.78
  10 -11  -2   -0.38    2.96
 -10 -11   2    3.46    3.25
   9 -11  -2    8.94    3.53
   9  11  -2    8.09    3.51
  -9 -11   2    0.25    2.80
  -9  11   2    5.63    2.90
   9 -11  -2    9.49    3.48
   8 -11  -2   19.07    4.94
  -8  11   2   18.74    4.11
   8  11  -2   16.53    4.25
   8 -11  -2   15.29    4.44
  -8 -11   2   14.28    4.11
   7 -11  -2    7.01    3.02
  -7  11   2   10.07    2.96
   7 -11  -2    4.25    2.99
  -7 -11   2    5.52    3.21
   7  11  -2    9.42    3.13
  -6 -11   2   37.40    5.42
  -6  11   2   33.49    4.61
   6  11  -2   41.73    5.72
  -6 -11   2   33.49    4.50
   6 -11  -2   33.86    5.52
   6 -11  -2   31.77    4.89
  -5 -11   2  229.74   10.84
   5  11  -2  243.46   11.18
  -5 -11   2  248.46   10.16
   5 -11  -2  194.90   10.29
  -5  11   2  243.29    9.89
   5 -11  -2  244.96   10.55
   5 -11  -2  237.47    9.12
   4  11  -2   28.85    2.31
  -4 -11   2   29.71    3.88
   4  11  -2   38.31    4.71
   4 -11  -2   29.01    3.46
  -4  11   2   25.19    3.11
   4 -11  -2   26.89    3.97
  -4 -11   2   26.74    3.86
   4 -11  -2   26.73    4.10
  -3 -11   2   26.97    3.58
  -3 -11   2   25.53    3.27
   3  11  -2   22.14    3.56
  -3  11   2   21.45    3.16
   3 -11  -2   28.63    3.77
   3 -11  -2   23.11    2.59
   3 -11  -2   22.23    3.13
   3  11  -2   26.74    2.16
   2 -11  -2  240.06    7.65
   2 -11  -2  226.03    8.92
   2  11  -2  230.70    9.29
   2  11  -2  248.32    7.25
  -2  11   2  237.95    8.70
   2 -11  -2  250.50    9.38
  -2 -11   2  230.60    9.33
   1 -11  -2  291.82    8.41
  -1 -11   2  292.08   10.47
   1  11  -2  294.22    8.78
  -1  11   2  288.50    9.43
  -1 -11   2  293.70    8.68
   1 -11  -2  292.17   10.23
   1  11  -2  280.30   10.46
   0 -11   2  125.73    6.17
   0  11   2  118.58    5.82
   0  11  -2  130.38    4.48
   0 -11  -2  129.48    4.89
   0 -11   2  123.94    5.26
   0 -11  -2  124.04    6.09
   0  11  -2  123.89    6.40
   0  11   2  125.52    5.31
   1 -11   2   39.62    3.22
  -1 -11  -2   40.14    3.83
   1  11   2   41.41    2.89
  -1 -11  -2   36.62    3.09
  -1  11  -2   40.66    2.32
   1  11   2   45.55    3.93
  -1  11  -2   41.67    4.20
   1 -11   2   39.07    3.59
   2  11   2  156.40    6.96
  -2  11  -2  162.76    5.91
   2 -11   2  156.65    7.02
  -2 -11  -2  158.92    6.84
  -2  11  -2  156.21    7.52
   2 -11   2  149.22    6.44
   2  11   2  153.37    6.19
  -2 -11  -2  153.52    7.04
   3 -11   2    0.82    1.64
   3 -11   2    0.30    1.31
  -3  11  -2   -0.23    1.40
   3  11   2    0.51    1.25
  -3 -11  -2    2.55    1.60
  -3  11  -2    1.61    2.08
  -3 -11  -2    0.24    1.67
   3  11   2   -0.77    1.53
   4 -11   2    4.87    1.68
   4  11   2    4.21    1.95
  -4 -11  -2    3.87    1.97
  -4  11  -2    6.04    2.55
  -4 -11  -2    0.08    1.97
   4  11   2   -0.91    1.73
  -4  11  -2    2.57    2.06
   4 -11   2    5.99    2.41
  -5 -11  -2  200.64    8.46
   5 -11   2  214.03   10.34
  -5  11  -2  216.83    9.59
  -5  11  -2  221.05   10.79
  -5 -11  -2  186.10    9.95
   5  11   2  203.92    9.56
   5  11   2  201.06    9.44
   6  11   2   53.55    5.74
  -6 -11  -2   46.09    6.15
   6 -11   2   55.07    6.56
  -6  11  -2   35.89    5.79
   6  11   2   53.70    5.83
  -6  11  -2   52.57    5.74
  -7  11  -2   26.76    4.69
   7 -11   2   27.57    5.01
   7  11   2   20.73    4.11
  -7  11  -2   29.86    5.50
   7  11   2   34.29    5.10
  -7 -11  -2   17.62    4.43
   8  11   2   -2.32    1.98
   8 -11   2    2.31    2.58
  -8 -11  -2    1.05    2.53
  -8  11  -2   -0.49    2.43
  -8  11  -2    6.78    3.40
   8  11   2   -1.25    2.19
  -9  11  -2   10.49    3.96
   9 -11   2    4.65    3.37
   9  11   2    9.94    3.60
  -9 -11  -2    3.16    2.50
  -9  11  -2    9.40    3.46
 -10  11  -2   15.16    4.21
  10  11   2   11.42    3.64
  10 -11   2    1.92    3.77
 -10 -11  -2    2.60    3.41
  10  12  -2   13.97    4.49
  10 -12  -2   14.88    4.98
 -10 -12   2   21.40    6.23
   9  12  -2    4.73    2.51
  -9  12   2    1.15    2.25
   9 -12  -2    1.14    2.81
   9 -12  -2    1.53    2.91
  -9 -12   2    0.55    2.49
  -8  12   2    4.57    2.68
   8 -12  -2    5.40    2.79
   8  12  -2    3.36    2.61
  -8 -12   2   -0.47    2.25
   8 -12  -2    0.61    2.86
  -7 -12   2   12.85    3.71
  -7  12   2   17.61    3.79
   7 -12  -2   12.83    4.12
   7  12  -2   21.82    4.73
   7 -12  -2   24.67    4.55
  -6  12   2   20.13    3.73
  -6 -12   2   19.33    4.23
   6  12  -2   20.35    4.54
   6 -12  -2   24.47    4.30
   6 -12  -2    7.09    3.53
  -6 -12   2   19.51    3.87
   5  12  -2    6.89    2.77
   5 -12  -2   10.00    3.32
  -5 -12   2    2.43    1.95
  -5 -12   2    9.26    2.86
   5 -12  -2   12.98    2.85
   5 -12  -2    9.87    2.93
  -5  12   2    5.34    2.20
   4 -12  -2  190.20    9.00
  -4  12   2  186.62    7.78
   4 -12  -2  185.79    8.07
   4  12  -2  183.65    9.03
  -4 -12   2  196.54    8.89
   4  12  -2  197.24    6.57
  -4  12   2  183.61    8.97
  -4 -12   2  200.93    8.95
   3 -12  -2   18.89    3.29
   3  12  -2   16.62    3.15
  -3 -12   2   16.51    3.15
   3 -12  -2   19.67    3.09
  -3 -12   2   22.18    3.13
  -3  12   2   19.86    3.20
   3  12  -2   24.53    2.22
  -2 -12   2    5.14    2.09
   2 -12  -2    3.08    1.18
  -2  12   2    2.95    1.61
   2 -12  -2    4.92    2.16
   2  12  -2    6.60    2.27
  -2 -12   2    4.13    1.57
   2 -12  -2    2.59    1.92
   2  12  -2    4.02    1.34
  -1 -12   2  147.86    7.13
   1  12  -2  162.52    5.69
   1 -12  -2  162.29    7.21
   1 -12  -2  158.05    7.20
   1  12  -2  150.98    7.30
   1 -12  -2  161.37    5.35
  -1  12   2  148.02    6.36
  -1 -12   2  146.64    5.71
   0 -12  -2 1792.12   44.70
   0  12  -2 1761.37   44.69
   0 -12  -2 1798.89   41.80
   0  12  -2 1815.31   41.30
   0 -12   2 1762.04   44.47
   0 -12   2 1809.77   42.28
   0  12   2 1810.45   42.99
   1  12   2  459.21   14.47
  -1  12  -2  486.21   12.24
  -1  12  -2  461.38   15.25
   1  12   2  455.07   13.33
   1 -12   2  460.20   14.54
   1 -12   2  486.37   14.21
  -1 -12  -2  489.81   15.15
  -1 -12  -2  492.46   13.66
   2 -12   2   30.26    3.33
   2  12   2   32.68    3.10
  -2  12  -2   27.21    3.81
  -2 -12  -2   27.82    3.27
   2 -12   2   30.00    3.60
  -2  12  -2   29.48    2.55
   2  12   2   30.40    3.58
  -2 -12  -2   32.40    3.78
  -3 -12  -2   -0.25    1.57
   3  12   2   -0.26    1.44
  -3  12  -2    1.33    1.38
   3  12   2    1.39    1.77
  -3 -12  -2    0.37    1.45
   3 -12   2    1.09    1.67
   3 -12   2    3.11    1.57
  -3  12  -2    2.32    1.93
  -4  12  -2   13.07    3.49
  -4 -12  -2   16.70    2.99
  -4  12  -2   11.48    2.73
   4  12   2   15.23    3.27
   4 -12   2   15.52    2.43
  -4 -12  -2   15.99    3.44
   4  12   2   12.49    2.87
   4 -12   2   12.26    3.19
   5  12   2  129.91    7.59
  -5 -12  -2  122.62    6.63
  -5 -12  -2  117.49    7.73
   5 -12   2  129.79    8.05
  -5  12  -2  130.63    8.40
   5  12   2  132.08    7.52
  -5  12  -2  118.31    7.03
   6  12   2  225.17   10.72
  -6  12  -2  216.51   10.55
   6  12   2  226.59   10.76
  -6 -12  -2  217.83   11.56
  -6  12  -2  244.47   12.30
   6 -12   2  231.17   11.60
   7  12   2   20.43    4.12
  -7 -12  -2   16.19    4.29
  -7  12  -2   32.29    5.11
   7  12   2   24.96    4.41
   7 -12   2   23.40    4.79
  -7  12  -2   14.84    4.27
  -8 -12  -2   16.92    4.66
  -8  12  -2   12.09    4.05
   8  12   2   21.20    4.59
   8 -12   2   15.50    4.65
   8  12   2   13.56    3.96
  -8  12  -2   12.39    3.98
  -9  12  -2   11.12    3.46
   9 -12   2    5.84    3.19
   9  12   2    9.88    3.03
  -9 -12  -2    3.18    2.89
  10 -12   2    3.96    3.68
 -10  12  -2    0.94    3.10
 -10 -12  -2    4.44    3.61
  10  12   2    7.42    3.51
  10  13  -2    6.32    4.29
 -10 -13   2   10.44    3.89
   9 -13  -2   16.52    4.35
   9  13  -2   11.66    3.49
  -9 -13   2   13.37    4.35
   9 -13  -2   15.42    4.74
   8 -13  -2    8.04    3.48
   8 -13  -2   13.03    4.20
  -8  13   2   10.94    3.22
   8  13  -2   11.40    4.11
  -8 -13   2   12.08    4.37
  -7 -13   2    3.12    2.54
  -7  13   2   -2.97    1.42
   7 -13  -2   -0.59    2.07
   7 -13  -2    1.69    2.83
   7  13  -2    3.54    2.51
  -6 -13   2   14.43    3.86
  -6  13   2   21.01    3.76
  -6 -13   2   20.42    3.98
   6 -13  -2   20.19    4.12
   6  13  -2   16.65    4.11
   6 -13  -2   22.91    4.84
   5 -13  -2  128.84    6.65
  -5  13   2  137.58    7.02
   5  13  -2  135.60    8.24
  -5  13   2  128.52    8.12
  -5 -13   2  111.62    7.28
   5 -13  -2  134.92    7.85
  -5 -13   2  127.52    7.48
  -4 -13   2    1.87    1.55
  -4 -13   2   -0.23    1.86
   4 -13  -2    2.96    1.93
   4 -13  -2    1.31    2.04
   4  13  -2   -0.50    2.28
   4  13  -2    0.68    1.17
  -4  13   2    0.66    1.25
  -4  13   2    0.99    1.78
   3  13  -2  282.23   11.42
  -3 -13   2  297.62   10.69
  -3  13   2  295.14    9.48
   3  13  -2  311.27    8.98
   3 -13  -2  287.59   11.24
   3 -13  -2  269.33   10.58
  -3  13   2  283.57   11.02
  -3 -13   2  304.45   11.60
   2 -13  -2   35.58    3.98
   2  13  -2   31.31    3.92
  -2  13   2   36.72    3.71
   2  13  -2   33.37    2.52
   2 -13  -2   36.61    4.24
  -2 -13   2   33.13    3.12
   2 -13  -2   34.39    2.41
  -2 -13   2   34.48    4.10
   1  13  -2 1422.27   33.43
   1 -13  -2 1380.97   36.17
  -1 -13   2 1358.12   36.33
   1 -13  -2 1447.16   32.91
   1 -13  -2 1370.66   35.41
   1  13  -2 1404.05   36.44
  -1  13   2 1433.64   35.11
  -1 -13   2 1393.84   33.48
   0  13  -2    1.48    0.84
   0 -13   2   -0.36    1.54
   0  13   2    0.81    1.46
   0 -13  -2    0.64    1.73
   0  13   2    2.15    1.63
   0  13  -2   -0.16    1.83
   0 -13   2   -0.44    1.28
   0 -13  -2    1.14    1.00
   1 -13   2   69.81    4.35
  -1 -13  -2   73.05    4.10
  -1  13  -2   67.99    2.98
   1  13   2   68.47    4.02
   1  13   2   72.02    4.69
  -1  13  -2   70.75    5.23
   1 -13   2   68.67    4.69
  -1 -13  -2   59.68    4.57
   2  13   2    2.98    1.61
   2 -13   2    2.84    1.80
  -2  13  -2    0.89    1.93
  -2 -13  -2    2.90    1.73
  -2  13  -2    2.52    1.29
   2  13   2    0.73    1.54
  -2 -13  -2    0.87    1.65
   2 -13   2    1.14    1.55
  -3 -13  -2  147.89    7.36
  -3  13  -2  167.65    8.47
  -3  13  -2  155.20    6.37
   3  13   2  151.84    6.88
  -3 -13  -2  160.13    7.60
   3 -13   2  150.17    7.77
   3 -13   2  149.90    6.76
   3  13   2  158.15    7.59
  -4  13  -2   16.60    3.07
   4 -13   2   18.58    2.80
  -4 -13  -2   19.64    3.82
  -4 -13  -2   17.14    3.13
  -4  13  -2   15.35    3.82
   4  13   2   18.74    3.30
   4  13   2   17.38    3.59
   4 -13   2   13.44    3.26
   5  13   2  218.09   10.06
  -5 -13  -2  210.18   10.63
  -5  13  -2  222.80    9.74
   5 -13   2  215.63   10.89
   5  13   2  226.99   10.24
  -5 -13  -2  212.21    9.25
  -5  13  -2  214.59   11.19
   6  13   2   18.62    3.95
   6  13   2   19.21    3.94
  -6  13  -2   20.50    4.73
   6 -13   2   11.58    3.76
  -6 -13  -2   19.12    4.42
  -6  13  -2   26.22    4.48
   7 -13   2    3.72    3.03
  -7 -13  -2    2.34    2.55
   7  13   2    9.38    3.18
  -7  13  -2    6.04    2.86
  -7  13  -2    9.45    3.53
   7  13   2    7.88    2.90
  -8 -13  -2    1.81    3.08
  -8  13  -2    1.84    2.33
   8  13   2    1.60    2.20
   8 -13   2   -0.28    2.74
   8  13   2    2.15    2.62
   9  13   2   22.45    4.95
  -9 -13  -2   20.03    5.04
   9 -13   2   25.09    5.28
  -9  13  -2   21.51    5.28
  10 -13   2   -0.33    3.38
 -10 -13  -2    2.34    3.76
 -10  13  -2    6.20    3.44
  10  14  -2    9.08    3.72
 -10 -14   2   12.53    4.59
 -10  14   2    9.10    3.46
  -9  14   2    6.97    2.98
  -9 -14   2   -6.30    2.53
   9 -14  -2    6.46    3.33
   9  14  -2    5.07    2.87
   8 -14  -2   26.16    5.35
  -8 -14   2   15.38    4.28
   8  14  -2   23.87    5.15
  -7 -14   2   95.60    8.84
  -7  14   2   82.70    8.46
   7 -14  -2   86.64    7.05
  -7  14   2   88.30    6.61
   7  14  -2   93.08    8.90
  -6 -14   2    3.30    2.61
  -6 -14   2    1.19    2.23
   6 -14  -2   -1.44    2.11
   6  14  -2    3.07    2.64
  -6  14   2    4.91    2.05
  -6  14   2    4.91    2.90
   5  14  -2   19.61    4.03
  -5  14   2   16.46    3.92
  -5  14   2   18.69    3.32
   5 -14  -2   20.94    3.41
  -5 -14   2   27.34    4.52
   5 -14  -2   20.66    4.06
  -5 -14   2   24.11    4.23
  -4 -14   2   16.56    3.63
   4 -14  -2    9.70    2.69
   4  14  -2   16.37    2.28
   4  14  -2   13.58    3.36
  -4  14   2   15.59    2.46
  -4  14   2   13.34    3.26
   4 -14  -2   13.85    3.50
  -4 -14   2   14.99    3.04
   3  14  -2  110.04    4.67
   3  14  -2  101.62    6.42
  -3  14   2   97.39    4.67
   3 -14  -2   97.17    6.16
  -3 -14   2   92.96    6.15
   3 -14  -2  103.83    6.01
  -3  14   2  102.80    6.17
  -3 -14   2   99.19    5.58
  -2 -14   2   43.25    3.23
   2 -14  -2   48.50    2.82
  -2 -14   2   49.55    4.97
   2  14  -2   51.74    5.00
   2 -14  -2   45.71    4.74
  -2  14   2   51.77    4.45
   2  14  -2   46.11    3.01
   2 -14  -2   51.02    4.73
   1 -14  -2   32.45    3.98
   1 -14  -2   30.88    3.88
  -1  14   2   33.21    3.65
  -1 -14   2   37.50    4.42
   1  14  -2   29.75    2.50
  -1 -14   2   33.33    3.06
   1 -14  -2   31.29    2.20
   1  14  -2   32.83    4.17
   0  14   2   49.38    4.46
   0 -14   2   42.45    3.43
   0  14  -2   46.05    2.41
   0 -14   2   50.55    4.71
   0 -14  -2   43.70    2.82
   0  14  -2   42.21    4.63
   0 -14  -2   50.67    4.81
   0  14   2   43.17    3.68
  -1  14  -2  196.05    5.69
   1  14   2  187.93    7.30
  -1  14  -2  186.76    8.81
  -1 -14  -2  183.53    6.94
  -1 -14  -2  180.20    8.38
   1 -14   2  179.97    8.02
   1 -14   2  183.81    7.70
   1  14   2  190.63    8.19
   2 -14   2  534.91   16.66
   2 -14   2  536.67   16.40
  -2 -14  -2  541.85   17.10
  -2  14  -2  543.32   14.08
  -2  14  -2  505.19   17.35
   2  14   2  549.34   15.76
   2  14   2  523.63   16.41
  -2 -14  -2  540.27   15.88
  -3  14  -2   78.60    4.35
  -3  14  -2   78.89    6.05
   3 -14   2   70.34    5.30
  -3 -14  -2   67.22    5.05
  -3 -14  -2   76.74    5.29
   3  14   2   67.18    4.71
   3  14   2   66.20    5.16
   3 -14   2   80.11    4.88
  -4  14  -2    1.28    2.02
  -4  14  -2    5.57    2.69
   4  14   2    3.18    2.37
  -4 -14  -2    0.86    1.90
  -4 -14  -2    0.73    2.15
   4 -14   2    0.52    1.99
   4 -14   2    0.27    1.71
   4  14   2    4.05    2.12
   5 -14   2    6.21    2.85
  -5 -14  -2    7.71    2.73
  -5 -14  -2    4.66    2.59
  -5  14  -2    3.90    3.01
   5  14   2    5.70    2.72
   5  14   2    1.83    2.39
  -5  14  -2    1.47    2.30
  -6  14  -2   69.51    6.29
  -6 -14  -2   59.79    6.86
   6  14   2   57.11    6.13
  -6  14  -2   56.56    7.24
   6  14   2   68.19    6.61
   6 -14   2   59.17    7.10
   7 -14   2   -0.93    2.16
  -7  14  -2    3.76    2.88
   7  14   2    0.15    2.30
  -7 -14  -2    2.62    2.89
   7  14   2    2.77    2.23
   8 -14   2   24.38    5.48
   8  14   2   14.82    3.92
  -8  14  -2   19.04    4.57
  -8 -14  -2    9.65    3.47
   9  14   2    2.97    2.78
   9 -14   2    7.25    3.52
  -9  14  -2    7.29    3.29
  -9 -14  -2    2.32    2.73
  10 -14   2    1.52    4.02
 -10  15   2    6.65    3.98
  10 -15  -2   19.24    4.73
  10  15  -2    8.69    3.93
 -10 -15   2    8.51    4.69
  -9  15   2   13.05    3.68
  -9 -15   2   21.72    5.53
   9 -15  -2   18.33    4.78
   9  15  -2   14.92    4.62
  -8  15   2   17.72    4.39
   8 -15  -2   18.07    4.50
  -8 -15   2   11.78    4.05
   8  15  -2   17.89    4.25
  -7 -15   2    9.79    3.46
  -7  15   2    7.20    3.33
   7 -15  -2    9.45    3.67
   7  15  -2    9.46    3.54
  -6 -15   2  184.18   10.42
   6 -15  -2  179.22    9.94
  -6  15   2  183.93   10.75
  -6 -15   2  184.52    9.61
   6  15  -2  183.10   10.48
  -5 -15   2   -0.99    1.93
  -5  15   2    4.52    1.87
   5 -15  -2    1.50    2.16
   5 -15  -2    1.15    2.05
   5  15  -2   -0.72    2.10
  -5  15   2    0.14    2.17
  -5 -15   2   -0.66    2.19
   4 -15  -2    6.15    2.44
  -4 -15   2    6.14    2.27
  -4  15   2    4.64    1.71
  -4  15   2    6.94    2.75
   4 -15  -2    8.10    2.69
   4  15  -2    6.24    2.76
  -4 -15   2    4.59    2.64
  -3  15   2    0.90    1.93
  -3 -15   2    3.88    1.63
   3 -15  -2    2.63    2.04
  -3  15   2    3.27    1.28
  -3 -15   2    0.29    1.91
   3 -15  -2    3.65    2.07
   3  15  -2    2.80    1.37
   3  15  -2   -0.69    1.81
   2 -15  -2  119.40    6.81
   2  15  -2  119.69    5.17
  -2  15   2  105.21    5.95
   2 -15  -2  117.91    4.49
  -2 -15   2  119.23    5.42
   2 -15  -2  101.13    6.20
   2  15  -2  104.99    6.62
  -2 -15   2  105.05    6.56
  -1 -15   2  773.75   23.49
   1  15  -2  781.02   23.54
   1 -15  -2  833.87   19.71
  -1 -15   2  816.06   21.20
   1 -15  -2  820.94   23.51
   1 -15  -2  792.18   22.95
  -1 -15   2  815.89   20.40
  -1  15   2  785.44   22.26
   0 -15  -2  273.26   10.92
   0  15   2  268.86   10.52
   0 -15   2  258.59    9.46
   0 -15   2  252.47   10.53
   0  15  -2  276.32    7.66
   0 -15  -2  273.24    8.24
   0  15  -2  282.52   11.39
   0  15   2  274.17    9.96
  -1  15  -2 1206.97   27.74
   1  15   2 1191.96   30.42
   1 -15   2 1165.98   31.68
  -1  15  -2 1186.23   32.67
   1 -15   2 1202.27   30.87
  -1 -15  -2 1192.62   29.51
  -1 -15  -2 1171.49   32.27
   1  15   2 1218.82   31.48
  -2 -15  -2   32.14    4.21
   2 -15   2   31.00    4.15
  -2  15  -2   31.62    2.30
  -2  15  -2   38.83    4.82
   2 -15   2   28.08    3.78
   2  15   2   27.39    3.74
   2  15   2   29.55    3.48
  -2 -15  -2   31.77    3.48
  -3  15  -2   22.70    4.17
   3 -15   2   17.00    3.15
  -3 -15  -2   19.84    3.65
   3 -15   2   15.77    3.38
  -3 -15  -2   15.27    3.24
  -3  15  -2   24.21    2.66
   3  15   2   17.38    3.11
   3  15   2   22.58    3.73
  -4  15  -2    3.56    2.07
   4 -15   2    2.98    2.18
  -4 -15  -2    4.15    2.39
  -4  15  -2    5.09    2.82
   4 -15   2    2.52    2.02
  -4 -15  -2    3.34    2.44
   4  15   2    2.96    2.30
   4  15   2    3.51    2.09
   5  15   2   -1.46    1.70
  -5  15  -2    3.68    3.07
  -5 -15  -2   -1.05    2.11
   5  15   2    4.88    2.49
   5 -15   2   -0.06    1.96
  -5 -15  -2    5.02    2.83
   6  15   2   44.25    5.51
  -6  15  -2   33.03    5.78
   6 -15   2   44.10    6.49
   6  15   2   40.11    5.45
  -6 -15  -2   36.11    5.63
   7  15   2   -3.53    1.91
  -7  15  -2    3.80    3.20
  -7 -15  -2    4.09    2.95
   7 -15   2    2.76    2.83
   7  15   2    5.25    2.52
  -8  15  -2    2.77    2.54
   8  15   2   -2.42    2.11
  -8 -15  -2    0.77    2.58
   8 -15   2    1.77    2.67
  -9  15  -2    5.10    3.33
   9 -15   2    5.05    3.44
   9  15   2    7.05    3.44
  -9 -15  -2   11.40    3.83
 -10 -16   2   -9.19    3.20
  10 -16  -2    6.34    4.21
  10  16  -2    2.43    3.36
   9 -16  -2    9.99    4.10
  -9  16   2   12.59    4.02
  -9 -16   2    2.85    3.01
   9  16  -2   18.84    4.72
   8 -16  -2    0.08    2.91
  -8 -16   2   -0.49    2.41
   8  16  -2    7.16    3.02
  -8  16   2    7.25    3.11
   7  16  -2  111.51    8.52
  -7  16   2  101.83    8.37
   7 -16  -2  103.77    9.16
  -7 -16   2  118.89    8.67
  -6 -16   2   43.86    5.93
  -6  16   2   36.41    5.68
   6 -16  -2   35.64    5.58
  -6 -16   2   30.70    4.91
   6  16  -2   29.34    5.24
  -5 -16   2   57.65    6.15
  -5 -16   2   62.48    6.11
   5 -16  -2   59.90    6.47
   5 -16  -2   61.76    5.10
  -5  16   2   68.95    6.90
   5  16  -2   63.30    6.66
   4  16  -2   23.15    4.28
   4 -16  -2   23.55    3.91
   4 -16  -2   16.79    3.60
  -4 -16   2   24.32    4.46
  -4 -16   2   20.15    3.68
  -4  16   2   23.74    4.25
   3 -16  -2   28.44    4.39
  -3 -16   2   32.06    4.70
   3  16  -2   38.02    3.23
   3  16  -2   29.68    4.45
  -3  16   2   34.86    4.53
   3 -16  -2   31.43    4.42
  -3 -16   2   38.26    3.92
  -3  16   2   30.19    2.48
   2 -16  -2   12.04    2.94
   2 -16  -2    9.75    2.82
  -2  16   2   11.92    2.84
   2 -16  -2   13.61    1.57
  -2 -16   2    5.36    2.50
  -2 -16   2   11.12    2.20
   2  16  -2   13.18    3.19
   2  16  -2   13.50    2.29
   1  16  -2   12.47    3.26
  -1 -16   2   12.63    2.41
   1 -16  -2   18.02    1.66
  -1 -16   2    8.67    2.78
  -1 -16   2   12.40    1.80
   1 -16  -2   13.88    3.07
  -1  16   2   11.50    2.83
   1 -16  -2   17.06    3.53
   0  16  -2   70.45    5.67
   0 -16  -2   73.59    5.50
   0 -16  -2   79.84    3.73
   0 -16   2   77.53    4.77
   0 -16   2   76.93    5.44
   0  16   2   80.66    5.10
   0  16  -2   82.10    3.20
   0  16   2   69.25    5.06
  -1  16  -2  200.36    9.76
  -1  16  -2  212.99    5.94
  -1 -16  -2  213.17    7.61
  -1 -16  -2  220.18    9.70
   1  16   2  204.64    8.29
   1 -16   2  198.36    8.53
   1 -16   2  206.01    9.18
   1  16   2  212.50    9.25
  -2 -16  -2   13.16    2.66
  -2 -16  -2   13.51    3.04
  -2  16  -2   11.40    3.29
   2 -16   2   18.30    3.30
  -2  16  -2   15.74    1.66
   2 -16   2   12.22    2.93
   2  16   2   12.63    2.71
   2  16   2   14.68    3.27
   3  16   2   11.06    2.68
   3  16   2    7.76    2.78
  -3 -16  -2    9.12    2.62
   3 -16   2    8.89    2.80
  -3 -16  -2   12.47    3.18
  -3  16  -2    5.80    2.90
   3 -16   2    9.03    2.62
  -4 -16  -2    2.45    2.28
  -4  16  -2    3.21    2.71
   4 -16   2    0.04    1.79
   4  16   2    1.33    2.28
   4  16   2   -2.13    1.65
  -4 -16  -2    0.61    2.37
   4 -16   2    2.06    2.14
  -5 -16  -2  120.05    7.28
   5  16   2  122.95    7.55
   5  16   2  126.46    7.69
  -5 -16  -2  140.74    8.63
  -5  16  -2  127.14    8.87
   5 -16   2  128.43    8.40
   6  16   2    0.21    2.24
  -6  16  -2    4.31    3.12
   6 -16   2    2.83    2.39
  -6 -16  -2    0.62    2.44
   6  16   2    4.21    2.33
   7  16   2   96.44    7.36
  -7  16  -2   83.75    9.19
   7  16   2   89.07    7.15
  -7 -16  -2   91.09    8.93
   7 -16   2   89.81    9.22
   8 -16   2   24.24    5.46
  -8  16  -2   20.02    4.93
   8  16   2   25.64    5.00
  -8 -16  -2   19.51    4.76
   9 -16   2   11.12    4.57
  -9  16  -2   15.16    4.73
  -9 -16  -2   21.04    5.64
  10 -17  -2   11.58    4.85
   9  17  -2    4.13    2.54
  -9  17   2    1.89    2.64
   9 -17  -2    2.32    3.26
  -9 -17   2   -4.64    2.46
  -8 -17   2   46.88    7.54
   8 -17  -2   35.55    6.44
   8  17  -2   37.75    6.51
  -8  17   2   39.95    6.49
   7 -17  -2   74.29    8.14
  -7 -17   2   65.53    7.70
   7  17  -2   88.04    8.67
  -7  17   2   84.38    8.69
  -6 -17   2   40.64    5.68
  -6  17   2   30.33    5.53
   6  17  -2   25.12    4.87
   6 -17  -2   24.34    4.87
  -6 -17   2   30.61    5.13
   5  17  -2    3.22    2.58
  -5 -17   2   -0.41    1.74
   5 -17  -2    6.50    2.57
  -5 -17   2    0.74    2.43
   5 -17  -2    3.28    2.75
  -5  17   2    6.02    3.29
  -4  17   2    4.72    2.82
  -4 -17   2    5.00    2.15
   4 -17  -2    6.19    2.83
  -4 -17   2    6.05    2.79
   4  17  -2   -0.57    2.02
   4 -17  -2    9.31    2.88
   3  17  -2    2.18    2.37
   3 -17  -2    4.63    2.38
  -3 -17   2    2.26    2.44
   3 -17  -2    2.31    2.30
   3  17  -2    4.10    1.75
  -3 -17   2    7.01    1.93
  -3  17   2    4.59    2.36
  -2 -17   2   57.83    3.76
   2 -17  -2   58.92    5.78
   2 -17  -2   67.07    5.38
   2  17  -2   59.98    3.96
  -2  17   2   61.15    4.97
  -2 -17   2   57.83    5.80
   2  17  -2   60.49    5.79
   1 -17  -2    2.74    0.96
  -1 -17   2   -1.43    1.84
  -1  17   2    2.74    2.14
  -1 -17   2    2.80    1.53
   1 -17  -2   -0.75    1.71
  -1 -17   2    2.67    1.11
   1 -17  -2    1.32    1.79
   1  17  -2    3.00    2.46
   0  17   2  157.08    8.08
   0  17   2  164.93    7.76
   0 -17   2  160.17    8.28
   0 -17  -2  172.93    8.72
   0 -17  -2  180.92    6.00
   0 -17   2  165.67    7.41
   0  17  -2  177.33    9.03
   1  17   2   57.04    5.23
   1 -17   2   53.90    4.41
   1  17   2   50.16    4.13
   1 -17   2   58.61    5.39
  -1  17  -2   66.84    6.23
  -1 -17  -2   52.13    5.39
  -1 -17  -2   62.02    3.84
  -2 -17  -2    1.72    2.33
  -2  17  -2    0.85    2.35
   2  17   2    0.42    1.84
   2 -17   2    2.03    2.09
   2 -17   2    1.15    1.69
   2  17   2    1.89    1.87
  -2 -17  -2    0.65    1.70
   3 -17   2  165.07    7.84
  -3  17  -2  145.12    8.69
  -3 -17  -2  142.46    7.52
   3  17   2  151.23    7.97
   3 -17   2  142.25    8.20
   3  17   2  157.17    7.54
  -3 -17  -2  136.14    7.90
   4 -17   2  404.26   13.75
  -4  17  -2  438.49   16.64
   4  17   2  406.74   14.77
  -4 -17  -2  377.55   14.75
   4 -17   2  382.22   15.35
  -4 -17  -2  407.59   15.04
   4  17   2  383.80   14.23
   5 -17   2   30.67    5.18
   5  17   2   23.72    4.16
  -5  17  -2   18.14    4.67
   5  17   2   20.06    4.17
  -5 -17  -2   28.96    4.45
  -5 -17  -2   17.07    4.21
  -6 -17  -2   22.56    4.71
   6  17   2   20.98    4.28
   6  17   2   25.03    4.41
  -6  17  -2   29.07    5.64
   6 -17   2   21.03    5.00
  -7  17  -2   20.96    5.20
   7 -17   2   22.74    5.12
   7  17   2   22.64    4.63
   7  17   2   26.13    4.87
  -7 -17  -2   16.45    4.75
   8  17   2    4.75    2.61
   8 -17   2    2.80    2.92
  -8  17  -2   -1.53    2.52
  -8 -17  -2    0.34    2.40
  -9 -17  -2    9.06    4.60
  -9  17  -2    4.79    3.47
   9 -17   2    7.75    3.89
  10 -18  -2   13.15    5.11
   9  18  -2   25.55    5.32
  -9 -18   2   21.47    5.43
  -9  18   2   26.15    5.85
   9 -18  -2   31.27    5.99
  -8 -18   2   10.98    4.28
   8  18  -2   10.55    3.44
  -8  18   2   20.59    4.87
   8 -18  -2   13.20    4.19
   7 -18  -2    1.73    2.96
  -7  18   2    3.62    3.15
  -7 -18   2    5.26    2.96
   7  18  -2   -1.35    2.09
   6  18  -2   30.71    5.40
  -6 -18   2   35.04    5.40
  -6  18   2   24.89    5.26
  -6 -18   2   32.13    5.33
   6 -18  -2   32.85    5.54
   5  18  -2  123.81    8.36
  -5 -18   2  118.69    7.69
   5 -18  -2  114.07    7.00
  -5 -18   2  122.35    8.07
  -5  18   2  112.17    8.24
   5 -18  -2  125.60    8.33
  -4 -18   2  111.35    7.48
  -4 -18   2  108.15    6.74
   4 -18  -2  124.95    7.82
  -4  18   2  114.58    7.80
   4 -18  -2  110.67    6.98
   4  18  -2   98.77    7.27
   3 -18  -2    2.09    2.28
   3  18  -2    1.01    2.31
   3 -18  -2    3.24    2.39
  -3  18   2    1.00    2.09
  -3 -18   2    2.79    1.85
   3  18  -2    3.71    1.91
  -3 -18   2    3.91    2.46
  -2  18   2   -0.74    1.77
   2  18  -2   -0.88    1.94
  -2 -18   2   -0.23    1.10
   2 -18  -2   -2.57    1.78
  -2 -18   2   -0.17    2.04
   2  18  -2   -1.78    1.24
   2 -18  -2   -0.11    1.80
  -1  18   2   17.30    3.39
   1 -18  -2   15.17    3.46
  -1 -18   2   16.82    1.99
  -1 -18   2   10.93    3.31
   1  18  -2    7.95    3.12
   1 -18  -2   15.10    3.40
  -1 -18   2   17.96    2.89
   0 -18   2    2.03    2.24
   0 -18   2    2.09    1.53
   0  18  -2    3.56    2.61
   0  18   2    1.38    1.87
   0 -18  -2    0.25    0.89
   0 -18  -2    2.29    2.21
   0  18   2    0.19    1.97
   1 -18   2  129.18    7.38
   1  18   2  111.05    6.86
  -1  18  -2  129.63    8.06
  -1 -18  -2  129.08    5.67
   1  18   2  130.42    6.81
   1 -18   2  130.16    6.91
  -1 -18  -2  140.39    7.82
   2  18   2    9.16    2.69
   2 -18   2    7.41    2.64
   2  18   2    4.11    2.22
  -2 -18  -2   10.00    3.43
  -2  18  -2   12.38    3.63
   2 -18   2    4.88    2.42
  -2 -18  -2   11.99    2.60
   3  18   2   84.49    5.91
   3 -18   2   88.10    5.88
  -3 -18  -2   71.57    5.84
  -3 -18  -2   74.90    5.48
  -3  18  -2   78.93    6.59
   3  18   2   79.24    5.50
   3 -18   2   85.59    6.25
  -4  18  -2   13.99    4.01
   4 -18   2   20.66    4.42
   4 -18   2   18.36    3.47
  -4 -18  -2   16.27    3.84
  -4 -18  -2   17.81    3.75
   4  18   2   13.44    3.48
   4  18   2   12.37    3.36
  -5 -18  -2  246.65   11.12
  -5 -18  -2  242.68   11.68
   5 -18   2  244.87   12.36
   5  18   2  248.22   11.17
   5  18   2  238.46   11.07
  -5  18  -2  203.96   12.01
   6 -18   2    5.31    3.27
  -6 -18  -2    4.69    3.25
  -6  18  -2    2.75    3.30
   6  18   2    8.86    3.09
   6  18   2    1.34    1.97
   7  18   2   41.75    6.09
  -7 -18  -2   29.30    5.79
   7  18   2   37.54    5.82
  -7  18  -2   40.52    7.25
   7 -18   2   36.44    6.39
  -8  18  -2    6.54    3.86
   8 -18   2    2.62    3.10
  -8 -18  -2    0.35    2.87
   9 -18   2   39.13    7.41
  -9 -18  -2   19.54    5.06
  -9  18  -2   29.51    6.78
   9  19  -2   12.78    4.34
   9 -19  -2   19.97    5.50
  -9  19   2   21.02    5.25
  -9 -19   2   10.71    4.23
   8 -19  -2    2.00    3.00
  -8  19   2    8.40    3.46
   8  19  -2    8.04    3.15
  -8 -19   2    3.46    2.67
  -7  19   2    7.11    3.29
   7 -19  -2    0.55    2.73
   7  19  -2    4.40    2.76
  -7 -19   2    0.46    2.21
  -6 -19   2   37.29    5.66
  -6 -19   2   40.45    5.97
   6  19  -2   37.64    5.90
   6 -19  -2   35.24    6.00
  -6  19   2   47.71    6.81
   5  19  -2   84.79    7.91
   5 -19  -2   89.61    7.27
  -5  19   2   86.06    8.11
   5 -19  -2   86.73    6.17
  -5 -19   2   78.82    7.63
  -5 -19   2   79.10    6.26
   4  19  -2    3.10    2.58
  -4 -19   2    6.20    2.51
   4 -19  -2    3.64    2.57
   4 -19  -2    1.92    2.36
  -4 -19   2   -0.16    2.33
  -4  19   2   -0.07    2.52
   3 -19  -2    3.60    2.43
  -3  19   2   -0.12    1.98
  -3 -19   2    0.45    1.60
   3  19  -2    0.18    1.51
   3 -19  -2   -0.18    2.05
   3  19  -2    2.76    2.78
  -3 -19   2   -2.83    1.88
   2  19  -2   18.80    3.00
  -2 -19   2   25.53    4.45
   2 -19  -2   27.31    4.53
  -2 -19   2   27.79    3.05
  -2  19   2   20.16    3.97
   2 -19  -2   27.40    4.50
   2  19  -2   17.46    4.16
   1  19  -2   10.21    3.23
   1 -19  -2    5.50    2.80
  -1 -19   2    6.06    2.13
  -1  19   2    5.20    2.59
  -1 -19   2    5.51    2.88
   0  19   2  112.93    6.98
   0  19   2  105.39    6.45
   0 -19   2   97.07    6.72
   0 -19   2  105.12    6.06
   0  19  -2  109.38    7.46
   0 -19  -2  104.96    7.00
  -1 -19  -2   39.77    5.12
   1  19   2   40.04    4.88
  -1 -19  -2   35.79    3.27
   1 -19   2   34.93    4.86
  -1  19  -2   34.39    5.23
   1 -19   2   30.16    4.28
   1  19   2   37.56    4.28
   2 -19   2   34.85    4.74
  -2  19  -2   29.17    5.10
   2 -19   2   37.50    4.79
  -2 -19  -2   28.20    4.62
   2  19   2   28.98    4.26
   2  19   2   32.28    4.12
  -2 -19  -2   37.97    3.88
   3  19   2   21.07    4.01
  -3 -19  -2   37.76    5.19
   3 -19   2   37.42    4.73
   3  19   2   37.30    4.51
   3 -19   2   34.59    4.93
  -3 -19  -2   36.52    4.55
  -3  19  -2   32.60    5.36
  -4  19  -2   36.65    5.75
   4 -19   2   26.09    4.70
  -4 -19  -2   25.56    4.64
   4  19   2   26.36    4.52
   4  19   2   22.37    3.99
  -4 -19  -2   29.45    4.71
   4 -19   2   29.16    4.25
   5  19   2   78.54    6.19
  -5 -19  -2   73.58    7.09
  -5  19  -2   76.86    8.36
  -5 -19  -2   67.08    6.61
   5 -19   2   77.92    8.05
   5  19   2   68.20    5.66
  -6 -19  -2  122.60    8.70
   6 -19   2  101.47    8.29
  -6  19  -2  112.40    9.11
   6  19   2  143.38    8.59
   6  19   2  120.58    8.13
   7 -19   2    5.96    3.11
  -7 -19  -2    0.93    2.62
   7  19   2    0.16    2.36
  -7  19  -2    9.31    3.65
  -8  19  -2    1.53    3.34
   8 -19   2    2.05    2.96
  -8 -19  -2    8.16    3.56
  -9 -19  -2   10.13    4.21
  -9  19  -2   12.12    4.82
   9 -19   2    9.59    4.36
   9  20  -2    4.85    3.67
  -9 -20   2   -0.80    3.67
   9 -20  -2    6.42    3.91
  -9  20   2    2.83    3.40
   8 -20  -2    3.38    2.85
  -8  20   2    7.45    3.49
   8  20  -2    1.56    2.56
  -8 -20   2    4.86    3.20
   7 -20  -2    9.34    4.45
   7  20  -2   11.92    3.70
  -7 -20   2   15.05    4.77
  -7  20   2   13.45    4.30
   6 -20  -2   83.51    8.30
  -6  20   2   71.35    8.13
   6  20  -2   62.40    7.38
  -6 -20   2   72.02    7.61
  -6 -20   2   61.79    7.06
  -5 -20   2   27.91    4.72
   5 -20  -2   35.85    5.81
  -5  20   2   34.79    5.84
  -5 -20   2   36.50    5.53
   5  20  -2   27.15    5.35
   5 -20  -2   30.17    4.67
   4 -20  -2   -0.68    2.46
  -4  20   2   -0.70    2.61
  -4 -20   2    6.09    2.51
   4  20  -2    0.37    2.33
   4 -20  -2    7.61    3.05
  -4 -20   2    3.68    2.70
  -3 -20   2   -1.14    1.41
   3  20  -2    2.53    2.82
  -3 -20   2   -1.75    1.94
  -3  20   2   -0.63    2.13
   3 -20  -2    0.44    2.29
   3 -20  -2    1.33    2.11
   2  20  -2   27.27    4.92
   2  20  -2   33.54    3.81
  -2  20   2   34.39    4.86
   2 -20  -2   29.98    4.82
   2 -20  -2   34.58    5.07
  -2 -20   2   22.90    4.43
  -1  20   2   91.70    6.50
  -1  20   2   78.78    6.09
  -1 -20   2   87.57    6.76
   1 -20  -2   91.69    6.67
  -1 -20   2   97.99    5.65
   1  20  -2   89.66    7.03
   0  20  -2   35.46    5.38
   0  20   2   35.85    4.57
   0 -20   2   30.24    4.87
   0  20   2   36.92    4.91
   0 -20  -2   37.74    5.31
   0 -20   2   39.33    4.41
   1 -20   2  103.36    6.96
  -1 -20  -2  102.31    7.02
   1  20   2  110.80    7.13
   1  20   2  103.09    6.45
  -1  20  -2   95.74    7.39
   1 -20   2   97.87    6.37
   2 -20   2   10.99    3.09
   2 -20   2    9.24    2.72
   2  20   2    8.67    3.03
   2  20   2   13.48    3.30
  -2  20  -2   11.43    3.86
  -2 -20  -2   15.17    2.97
  -2 -20  -2    8.14    3.01
  -3 -20  -2   62.55    6.57
  -3  20  -2   46.94    6.46
  -3 -20  -2   61.48    5.08
   3 -20   2   61.63    6.52
   3  20   2   63.71    5.97
   3  20   2   54.38    5.38
   3 -20   2   61.63    5.88
   4 -20   2    3.74    2.74
  -4 -20  -2    3.59    2.74
   4  20   2    0.38    2.34
  -4 -20  -2    4.20    2.87
  -4  20  -2    0.43    3.05
   4 -20   2   -0.68    2.08
   4  20   2    2.49    2.49
  -5 -20  -2   47.92    6.01
   5  20   2   41.89    5.25
  -5  20  -2   48.34    6.99
   5  20   2   44.43    5.67
  -5 -20  -2   43.80    5.66
   5 -20   2   42.72    6.51
   6  20   2   25.87    4.56
  -6  20  -2   18.97    5.23
  -6 -20  -2   11.73    4.13
   6  20   2   19.69    4.37
   6 -20   2   21.31    4.87
   7  20   2   11.91    3.55
  -7 -20  -2    5.66    3.44
  -7  20  -2   12.70    3.90
   7 -20   2   12.73    3.98
  -8  20  -2   -0.34    3.07
   8 -20   2    4.75    3.12
  -8 -20  -2    9.14    3.77
  -9 -20  -2    8.22    4.42
   9 -20   2    6.87    4.31
  -9  20  -2    6.77    4.19
   9 -21  -2    4.38    3.81
  -9  21   2    6.36    4.09
  -9 -21   2    6.79    3.91
   9  21  -2    1.80    3.27
  -8  21   2   11.91    3.98
   8 -21  -2    9.78    3.75
  -8 -21   2    8.89    3.46
   8  21  -2   11.91    3.54
  -7 -21   2   -3.13    2.21
   7 -21  -2    6.84    2.87
  -7  21   2    0.32    2.98
   7  21  -2    2.83    2.69
  -6 -21   2   73.04    7.84
  -6 -21   2   68.60    7.24
  -6  21   2   76.03    8.49
   6 -21  -2   60.74    7.57
   6  21  -2   71.05    7.79
   5 -21  -2    7.95    3.24
  -5  21   2   13.06    4.03
  -5 -21   2    8.42    3.60
   5 -21  -2    6.77    2.94
   5  21  -2    3.08    2.43
  -5 -21   2    6.67    2.54
   4 -21  -2   20.65    4.36
   4  21  -2   27.46    5.11
  -4 -21   2   33.56    4.47
   4 -21  -2   25.33    4.50
  -4 -21   2   34.00    5.83
  -4  21   2   22.01    4.73
   3  21  -2   14.88    4.14
  -3 -21   2   16.45    4.19
   3 -21  -2   14.07    3.79
   3 -21  -2   16.72    4.07
  -3  21   2   12.95    3.81
   2  21  -2   41.21    5.84
  -2 -21   2   50.35    6.20
   2 -21  -2   48.69    5.88
   2 -21  -2   45.10    5.75
   2  21  -2   33.35    4.03
  -2  21   2   52.32    5.72
  -1  21   2    1.97    2.60
   1 -21  -2    2.67    2.60
  -1  21   2    6.90    2.83
  -1 -21   2    6.36    2.41
   1  21  -2    9.43    3.81
  -1 -21   2    8.02    3.19
   0 -21   2   81.54    5.65
   0 -21   2   82.81    6.52
   0  21   2   90.28    6.60
   0 -21  -2   87.78    6.71
   0  21  -2   83.24    7.55
   0  21   2   85.72    6.22
   1 -21   2   12.66    3.15
   1 -21   2   15.96    3.98
  -1 -21  -2   12.19    3.47
   1  21   2   11.09    3.26
   1  21   2   14.13    3.44
  -1  21  -2    8.99    3.94
   2  21   2   33.87    4.80
   2 -21   2   40.17    5.16
  -2  21  -2   38.82    5.98
   2 -21   2   32.49    5.01
  -2 -21  -2   39.06    5.63
   2  21   2   45.96    5.03
  -3 -21  -2    7.11    2.85
   3  21   2    0.84    2.25
   3  21   2   -1.03    2.12
   3 -21   2    0.92    2.40
  -3 -21  -2    1.11    2.37
  -3  21  -2   -0.57    2.89
   3 -21   2    3.15    2.37
   4  21   2    8.62    3.15
  -4  21  -2    6.30    3.54
   4  21   2   13.10    3.20
  -4 -21  -2    8.85    3.30
  -4 -21  -2    7.91    3.19
   4 -21   2    6.43    3.04
   4 -21   2   10.90    3.38
   5  21   2   40.71    5.59
  -5 -21  -2   54.72    6.37
   5  21   2   52.02    5.85
   5 -21   2   35.94    5.64
  -5  21  -2   43.81    7.06
  -5 -21  -2   49.30    6.09
  -6 -21  -2   36.22    6.04
   6 -21   2   38.80    6.09
  -6  21  -2   43.89    7.19
   6  21   2   37.66    5.63
   6  21   2   43.59    6.05
  -7  21  -2    5.03    3.80
  -7 -21  -2    2.47    2.93
   7 -21   2    5.08    3.40
  -8  21  -2   16.74    5.13
   8 -21   2    8.72    4.27
  -8 -21  -2    3.31    3.65
  -9 -21  -2    9.68    4.70
  -9 -22   2    5.12    4.11
   9 -22  -2    2.09    3.81
  -9  22   2    9.06    4.50
   9  22  -2    3.32    3.22
   8 -22  -2    6.00    3.65
  -8  22   2    7.70    3.80
   8  22  -2    7.99    3.17
  -8 -22   2    1.73    3.25
  -7  22   2    9.28    3.72
   7 -22  -2    8.50    3.26
   7  22  -2    3.07    2.81
  -7 -22   2    0.33    2.79
   6  22  -2   42.69    6.42
  -6 -22   2   34.67    6.03
   6 -22  -2   42.44    6.70
  -6 -22   2   35.78    6.13
  -6  22   2   42.03    6.99
  -5 -22   2    5.82    3.06
   5 -22  -2    3.05    2.70
  -5 -22   2    4.80    2.25
  -5  22   2   -2.35    2.93
   5 -22  -2    4.31    2.68
   5  22  -2    1.02    2.17
   4 -22  -2  311.95   13.55
   4 -22  -2  314.95   14.12
  -4 -22   2  293.97   14.04
   4  22  -2  312.54   14.15
  -4  22   2  288.12   13.66
   3 -22  -2  221.72   11.39
   3 -22  -2  239.79   11.86
  -3  22   2  251.11   11.82
   3  22  -2  216.87   11.61
  -3 -22   2  238.38   12.10
   2  22  -2  183.49   10.38
  -2 -22   2  170.84   10.09
   2 -22  -2  193.76   10.34
  -2  22   2  172.92    9.68
   2  22  -2  181.98    8.38
   2 -22  -2  192.85   10.15
   1 -22  -2   -0.49    2.36
  -1  22   2    0.27    2.57
  -1  22   2    1.64    2.09
  -1 -22   2    1.12    2.59
   1  22  -2    1.95    3.25
   0  22   2   36.84    4.98
   0 -22  -2   35.90    5.51
   0 -22   2   30.71    5.21
   0  22   2   38.92    5.27
   0  22  -2   45.15    6.26
   0 -22   2   36.20    4.74
   1 -22   2   -0.16    1.99
  -1  22  -2    3.24    3.39
   1  22   2   -0.93    1.94
  -1 -22  -2    1.45    2.57
   1 -22   2    1.49    2.51
   1  22   2    2.24    2.54
  -2  22  -2   11.99    4.42
   2 -22   2   10.43    3.55
   2 -22   2    8.45    2.87
   2  22   2    7.93    2.84
   2  22   2    8.35    2.90
  -2 -22  -2   10.39    3.45
   3  22   2  109.89    7.31
  -3 -22  -2   93.51    7.23
  -3  22  -2   85.87    8.46
   3 -22   2   97.46    6.81
   3  22   2  109.49    6.98
   3 -22   2  107.23    7.37
   4 -22   2   70.22    7.54
  -4  22  -2   75.50    8.15
   4 -22   2   79.29    5.94
   4  22   2   77.42    6.11
   4  22   2   70.26    6.95
  -4 -22  -2   72.78    7.30
   5  22   2    3.18    2.48
  -5 -22  -2    5.51    3.23
  -5 -22  -2    8.87    3.27
  -5  22  -2    4.85    3.41
   5 -22   2   11.07    3.26
   5  22   2    5.96    2.54
   6  22   2   28.06    5.05
  -6  22  -2   23.11    5.73
   6  22   2   31.27    5.36
  -6 -22  -2   24.93    5.14
   6 -22   2   33.44    5.87
  -7 -22  -2   41.98    6.54
   7 -22   2   46.01    7.74
  -7  22  -2   34.96    7.01
   8 -22   2    8.02    4.40
  -8 -22  -2    4.33    3.43
  -8  22  -2    5.22    3.74
  -9 -22  -2    1.87    3.63
   9 -23  -2   14.86    5.04
  -9 -23   2    9.95    4.98
  -8 -23   2   12.82    4.57
   8  23  -2   26.46    5.36
  -8  23   2    4.73    4.01
   8 -23  -2   18.56    5.10
  -7  23   2    3.97    3.44
   7 -23  -2    3.76    3.22
  -7 -23   2    8.07    3.19
   6  23  -2   56.53    7.45
  -6  23   2   49.44    7.42
  -6 -23   2   71.19    8.27
   6 -23  -2   58.57    7.62
  -5 -23   2    4.49    3.21
  -5  23   2    6.51    3.55
   5  23  -2    6.99    3.17
   5 -23  -2   13.18    3.43
   5 -23  -2    6.69    3.15
  -4 -23   2   45.48    6.63
  -4  23   2   43.26    6.13
   4 -23  -2   49.82    6.28
   4 -23  -2   58.01    7.16
   4  23  -2   38.65    5.99
   3  23  -2  412.14   17.13
  -3  23   2  432.05   16.86
   3 -23  -2  427.42   16.91
   3 -23  -2  417.38   16.86
  -3 -23   2  411.48   17.30
  -2 -23   2   10.13    3.75
   2  23  -2    5.94    3.41
   2 -23  -2    2.34    2.65
   2 -23  -2    1.63    2.54
   2  23  -2    7.90    2.72
  -2  23   2    9.50    3.65
   1  23  -2  208.68    9.65
  -1  23   2  207.92   10.88
  -1  23   2  213.74   10.59
   1  23  -2  235.10   12.26
   1 -23  -2  206.35   11.09
   0  23   2  232.45   11.29
   0 -23   2  226.57   11.66
   0  23  -2  236.41   12.16
   0 -23   2  224.59   10.22
   0 -23  -2  238.15   11.88
   0  23   2  223.53   10.65
   1 -23   2   30.07    4.58
   1  23   2   37.85    5.01
  -1  23  -2   30.14    5.71
   1 -23   2   38.24    5.68
   1  23   2   26.42    4.80
  -1 -23  -2   27.89    5.08
   2  23   2  205.39   10.52
   2 -23   2  214.99   10.87
  -2 -23  -2  215.75   11.30
   2  23   2  226.87   10.51
  -2  23  -2  219.53   12.25
   2 -23   2  219.18   10.81
   3 -23   2    3.81    2.68
   3 -23   2    6.25    2.58
   3  23   2    2.88    2.47
  -3  23  -2    2.18    3.44
   3  23   2    1.94    2.43
  -3 -23  -2    5.23    3.11
  -4  23  -2    3.83    3.39
   4  23   2   10.84    3.04
   4 -23   2   14.42    3.69
   4 -23   2   19.43    4.08
   4  23   2   12.00    3.75
  -4 -23  -2   13.38    3.49
  -5  23  -2   13.20    4.55
   5  23   2   16.73    4.01
  -5 -23  -2   21.14    4.53
   5  23   2   10.72    3.34
   5 -23   2   14.73    4.08
  -6  23  -2   10.28    4.06
  -6 -23  -2    0.27    2.74
   6 -23   2    2.14    2.70
   7 -23   2   30.68    6.15
  -7  23  -2   27.83    6.22
  -7 -23  -2   25.80    5.39
   8 -23   2    9.64    4.28
  -8 -23  -2    4.53    3.52
  -8  23  -2    4.42    4.60
  -8  24   2    5.20    3.72
   8 -24  -2    1.02    3.15
   8  24  -2   10.11    4.16
   7 -24  -2   14.24    4.14
  -7  24   2   14.18    4.22
   7  24  -2   24.12    4.97
  -6 -24   2    5.63    3.48
  -6  24   2    5.61    3.78
   6 -24  -2    2.34    2.78
   6  24  -2    1.38    2.35
  -5  24   2   40.72    6.36
   5  24  -2   40.35    6.45
   5 -24  -2   43.08    6.45
  -5 -24   2   45.88    6.97
   4  24  -2   10.43    3.94
  -4 -24   2    9.04    3.83
   4 -24  -2    6.22    3.31
  -4  24   2    9.56    3.85
   4 -24  -2   20.41    4.49
   3  24  -2  102.28    8.99
  -3  24   2   91.27    7.51
   3 -24  -2  107.96    8.02
   3 -24  -2   99.99    7.72
  -3 -24   2  102.14    8.09
  -2  24   2   17.73    4.55
   2 -24  -2   20.95    4.53
  -2 -24   2   19.36    4.74
   2  24  -2   21.05    3.86
   2 -24  -2   22.32    4.60
   2  24  -2   10.71    4.25
  -1  24   2   34.78    5.52
   1  24  -2   52.04    5.38
   1  24  -2   45.34    6.76
  -1  24   2   50.76    6.11
   1 -24  -2   65.57    7.36
  -1 -24   2   55.88    7.10
   0  24   2  349.00   14.04
   0  24   2  355.24   14.69
   0  24  -2  358.70   15.48
   0 -24   2  302.02   12.98
   0 -24   2  331.19   14.96
   0 -24  -2  365.32   15.45
  -1 -24  -2   13.11    3.95
   1 -24   2   10.93    3.93
   1 -24   2   14.04    3.35
   1  24   2   14.15    3.79
   1  24   2   13.43    3.69
  -1  24  -2   18.95    5.31
   2  24   2   83.07    6.44
   2 -24   2   80.87    6.88
   2 -24   2   81.04    6.36
  -2 -24  -2   87.59    8.15
   2  24   2   80.43    6.73
  -2  24  -2  105.63    9.39
   3 -24   2  153.17    9.39
   3  24   2  159.49    9.02
  -3  24  -2  159.63   10.52
   3 -24   2  159.79    9.20
   3  24   2  175.40    9.61
  -3 -24  -2  160.93    9.96
   4 -24   2    5.17    2.94
   4  24   2    6.14    2.65
  -4 -24  -2    6.55    3.16
  -4  24  -2   16.07    4.64
   4  24   2    6.14    3.05
  -5  24  -2    0.53    2.71
   5 -24   2    5.23    2.54
  -5 -24  -2    4.27    2.91
   5  24   2    1.81    2.67
   6 -24   2   37.98    6.29
  -6  24  -2   37.11    6.86
  -7  24  -2    5.53    3.90
   7 -24   2    1.30    3.06
   8 -24   2    4.31    4.07
  -8  24  -2   -1.75    3.78
   8  25  -2    6.56    3.39
  -8  25   2   11.80    5.06
   8 -25  -2   -4.29    3.29
   7 -25  -2   31.49    6.16
  -7  25   2   22.51    5.47
   7  25  -2   27.15    4.89
   6  25  -2   16.81    4.23
   6 -25  -2   16.83    4.58
  -6 -25   2   16.35    4.31
  -6  25   2   12.51    4.69
  -5 -25   2   -1.41    2.83
   5 -25  -2    6.58    3.36
  -5  25   2   -3.53    2.55
   5  25  -2    4.28    2.60
   4 -25  -2    4.33    2.97
  -4  25   2    4.86    3.29
   4  25  -2    0.97    2.70
  -4 -25   2    4.62    3.36
   4 -25  -2    0.88    2.75
  -3  25   2    1.59    2.84
   3  25  -2    7.80    3.52
   3 -25  -2    4.19    2.75
  -3 -25   2    3.89    3.13
   3 -25  -2    4.50    2.97
  -2  25   2   50.38    6.31
   2  25  -2   43.89    6.58
   2 -25  -2   44.89    6.22
   2 -25  -2   39.26    6.03
  -2 -25   2   37.80    6.21
  -1 -25   2  126.31    8.92
   1  25  -2  105.98    7.06
  -1  25   2  117.59    8.26
   1 -25  -2  117.88    8.54
   1  25  -2  117.12    8.93
  -1  25   2  121.74    8.39
   0 -25   2   80.06    8.05
   0 -25  -2   88.98    8.52
   0  25   2   82.09    6.80
   0  25  -2   71.15    7.83
   0  25   2   84.37    7.01
   0 -25   2   71.59    5.95
   1  25   2  123.11    8.31
   1 -25   2  117.75    8.38
  -1 -25  -2  110.90    8.34
  -1  25  -2  128.12    9.53
   1  25   2  103.26    7.38
   1 -25   2  116.64    7.52
  -2 -25  -2   76.19    7.83
   2 -25   2   64.37    6.91
   2  25   2   76.04    7.28
  -2  25  -2   85.41    8.79
   2  25   2   69.43    6.69
   2 -25   2   75.41    7.46
  -3 -25  -2    6.90    3.01
  -3  25  -2   -0.59    3.20
   3 -25   2    5.04    2.65
   3 -25   2    1.78    2.59
   3  25   2    4.79    2.53
   3  25   2    6.62    2.92
   4  25   2    1.27    2.35
   4 -25   2    9.18    3.05
  -4 -25  -2    1.12    2.42
  -4  25  -2   -0.01    3.02
   4  25   2    9.37    3.27
   5  25   2   10.43    3.44
   5 -25   2   13.97    3.88
  -5  25  -2    7.46    3.91
  -5 -25  -2   10.26    3.44
   6 -25   2    6.36    3.46
  -6  25  -2    2.81    3.50
  -7  25  -2    8.64    4.29
   7 -25   2    7.34    3.62
   8  26  -2    4.80    3.33
  -8  26   2    2.49    4.07
   8 -26  -2    9.67    4.28
   7 -26  -2   20.23    4.95
   7  26  -2   21.02    4.38
  -7  26   2   21.05    5.23
  -6 -26   2    6.23    3.42
   6  26  -2    8.64    2.68
   6 -26  -2    0.36    3.25
  -6  26   2    2.75    3.49
  -5 -26   2   59.54    7.84
  -5  26   2   65.65    8.32
   5  26  -2   68.56    8.04
   5 -26  -2   73.53    8.58
   4 -26  -2   28.41    5.50
  -4 -26   2   35.30    6.32
   4  26  -2   27.12    5.47
  -4  26   2   27.50    5.63
   4 -26  -2   33.24    5.86
  -3 -26   2   17.14    4.53
  -3  26   2   24.75    5.35
   3 -26  -2   22.64    4.74
   3 -26  -2   29.12    5.56
   3  26  -2   22.02    5.04
   2  26  -2   20.53    4.90
  -2  26   2   16.17    4.28
   2 -26  -2   20.12    4.77
   2 -26  -2   18.31    4.36
  -2 -26   2   18.89    4.94
   1  26  -2   73.70    8.26
  -1  26   2   68.28    7.49
  -1  26   2   82.97    7.68
  -1 -26   2   60.60    7.66
   1 -26  -2   78.64    8.26
   1  26  -2   74.86    5.99
   0  26   2   19.05    4.70
   0  26  -2   17.42    4.93
   0 -26  -2   26.24    5.53
   0  26   2   17.01    4.21
   0 -26   2   18.84    3.82
   0 -26   2   19.86    5.01
   1 -26   2  157.10    8.92
   1  26   2  119.47    8.41
  -1  26  -2  146.57   10.09
   1 -26   2  136.70    9.16
   1  26   2  142.00    8.68
  -1 -26  -2  151.38    9.81
   2 -26   2   45.36    6.18
  -2  26  -2   37.04    6.65
   2 -26   2   44.55    5.93
   2  26   2   40.97    5.56
   2  26   2   41.15    5.82
  -2 -26  -2   32.31    5.72
   3  26   2   35.24    5.25
   3  26   2   34.58    5.46
   3 -26   2   27.83    5.00
  -3 -26  -2   33.07    5.61
   3 -26   2   21.48    4.52
  -3  26  -2   23.43    5.51
   4  26   2   21.37    4.76
   4 -26   2   16.96    4.25
  -4 -26  -2   10.10    3.80
  -4  26  -2   15.45    5.15
  -5  26  -2    5.83    3.69
   5  26   2    5.51    3.21
   5 -26   2    8.47    2.94
  -5 -26  -2    3.21    3.01
   6 -26   2    9.33    3.59
  -6  26  -2    0.50    3.55
  -7  26  -2    0.86    3.80
   7 -26   2    7.57    3.70
   8  27  -2   10.21    3.83
  -8  27   2    8.51    3.91
   7  27  -2   61.30    8.28
   7 -27  -2   73.94    9.35
  -7  27   2   54.56    8.62
   6 -27  -2    6.05    3.30
  -6  27   2    6.22    3.75
   6  27  -2    6.32    2.91
  -6 -27   2    2.41    2.99
  -5 -27   2   76.98    8.87
   5  27  -2   76.63    8.46
   5 -27  -2   71.77    8.75
  -5  27   2   55.74    7.79
  -4  27   2   16.96    4.91
   4 -27  -2   17.11    4.62
  -4 -27   2   11.20    3.86
   4 -27  -2   11.91    3.72
   4  27  -2   15.96    4.49
   3  27  -2   -1.03    2.57
  -3  27   2    0.45    3.20
   3 -27  -2    8.26    3.23
  -3 -27   2    5.28    3.12
   3 -27  -2    0.33    2.51
   2 -27  -2   -0.08    2.94
  -2  27   2   -5.78    2.39
  -2 -27   2   -2.70    2.70
   2  27  -2   -0.13    2.84
   1  27  -2   12.05    4.23
   1 -27  -2   12.29    4.06
  -1 -27   2   17.36    4.51
   1  27  -2   12.29    3.27
  -1  27   2   12.00    3.78
  -1  27   2   11.51    4.14
   0 -27   2    5.74    2.64
   0  27   2    2.57    3.14
   0  27   2    3.13    2.78
   0 -27  -2    2.87    3.23
   0 -27   2    3.25    2.82
   0  27  -2   10.42    4.59
  -1  27  -2    6.27    4.10
   1 -27   2   11.93    3.27
   1  27   2   13.96    4.04
  -1 -27  -2   14.44    4.02
   1  27   2   10.57    3.50
   1 -27   2    8.35    3.73
   2 -27   2  119.47    8.76
   2  27   2  134.71    8.96
   2  27   2  141.93    8.89
   2 -27   2  142.93    8.90
  -2 -27  -2  138.30    9.65
  -2  27  -2  124.56    9.62
   3  27   2    1.12    2.51
   3  27   2   -0.26    2.23
  -3 -27  -2    4.84    2.85
   3 -27   2    0.32    2.70
  -3  27  -2    4.18    3.55
   3 -27   2   -1.44    1.99
   4  27   2   28.86    5.27
  -4 -27  -2   37.06    6.07
  -4  27  -2   28.89    6.04
   4 -27   2   44.49    6.52
  -5 -27  -2    1.14    3.00
   5 -27   2   13.03    3.84
  -5  27  -2    5.02    3.81
   5  27   2    4.29    3.05
   6 -27   2   21.30    4.45
  -6  27  -2   17.79    5.53
  -7  27  -2    2.82    4.25
   7 -27   2   -1.77    2.96
   7  28  -2    0.97    2.65
   7 -28  -2    4.86    4.08
  -7  28   2    8.71    4.66
   6 -28  -2    5.12    3.20
  -6  28   2    5.71    3.44
  -6 -28   2   10.24    4.27
  -5  28   2    1.37    3.17
  -5 -28   2    4.52    3.29
   5 -28  -2    2.53    2.93
   5  28  -2    7.65    2.94
   4  28  -2   52.02    7.60
  -4 -28   2   55.33    7.68
   4 -28  -2   49.97    7.28
  -4  28   2   46.95    7.29
   4 -28  -2   65.76    7.97
  -3  28   2  100.49    8.46
   3  28  -2  100.79    8.46
  -3 -28   2  104.05    8.66
   3 -28  -2  105.20    8.23
   3 -28  -2  104.56    8.69
   2  28  -2   53.20    7.50
  -2  28   2   44.68    6.59
  -2 -28   2   45.84    6.99
   2 -28  -2   51.72    7.25
  -1  28   2    6.02    3.39
   1  28  -2    4.97    3.73
   1 -28  -2    3.27    2.99
  -1  28   2    2.14    2.74
  -1 -28   2   -1.82    2.63
   1  28  -2   -0.27    2.14
   0  28   2   12.32    3.84
   0  28   2    8.92    3.75
   0 -28  -2   11.81    4.16
   0  28  -2   11.03    4.42
   0 -28   2    4.97    3.25
   0 -28   2   20.42    3.98
  -1  28  -2  398.57   18.05
  -1 -28  -2  397.40   17.70
   1  28   2  414.12   16.58
   1 -28   2  401.97   16.25
   1 -28   2  409.64   17.70
   1  28   2  422.95   17.41
   2  28   2   23.95    5.08
  -2 -28  -2   19.45    4.54
   2  28   2   21.57    4.75
  -2  28  -2   15.99    5.06
   2 -28   2   22.08    5.07
   2 -28   2   22.49    4.53
  -3  28  -2    5.54    3.82
   3 -28   2    2.31    2.99
  -3 -28  -2    3.48    2.72
   3  28   2    2.56    2.72
   3 -28   2    1.03    2.39
   4  28   2    4.19    3.10
   4 -28   2    2.77    2.48
  -4 -28  -2    0.88    2.89
  -4  28  -2    4.35    3.30
  -5 -28  -2   14.20    4.32
   5 -28   2   20.25    4.47
  -5  28  -2    8.07    4.67
   6 -28   2   14.91    4.15
  -6  28  -2    8.27    4.37
   7 -28   2   10.32    4.44
  -7  28  -2   12.71    5.52
  -7  29   2   12.22    5.05
   7 -29  -2   10.14    4.46
   7  29  -2    7.75    3.91
  -6 -29   2   36.42    6.59
   6 -29  -2   34.32    6.97
   6  29  -2   26.74    5.25
  -6  29   2   31.73    6.11
  -5 -29   2   30.32    5.91
   5 -29  -2   23.42    5.45
   5  29  -2   31.28    5.44
  -5  29   2   26.87    5.49
   4  29  -2   26.23    5.43
   4 -29  -2   18.13    4.50
  -4 -29   2   22.19    4.99
   4 -29  -2   14.07    4.29
  -4  29   2   13.68    5.14
   3  29  -2   15.22    4.64
   3 -29  -2   23.95    5.57
   3 -29  -2   25.38    5.39
  -3 -29   2   16.68    4.70
  -3  29   2   16.96    5.10
  -2  29   2    7.69    3.54
  -2 -29   2    9.23    3.78
   2 -29  -2   15.40    4.59
  -2  29   2   14.90    4.60
   2  29  -2   14.51    4.95
  -1  29   2   45.31    6.52
   1  29  -2   47.40    7.28
  -1  29   2   36.60    5.98
   1  29  -2   45.53    5.82
  -1 -29   2   59.20    8.02
   1 -29  -2   42.41    6.75
   0  29   2   12.20    3.90
   0 -29  -2   12.52    4.27
   0  29  -2    8.82    4.28
   0  29   2   21.22    4.81
   0 -29   2   18.38    4.83
   0 -29   2   15.57    4.01
  -1 -29  -2   10.76    3.66
  -1  29  -2    0.93    3.20
   1  29   2    5.71    2.98
   1 -29   2    7.52    3.86
   1 -29   2    3.57    2.45
   1  29   2    3.33    3.10
  -2  29  -2   63.61    8.52
   2 -29   2   74.85    7.76
   2 -29   2   63.12    7.73
   2  29   2   84.49    8.23
  -2 -29  -2   76.84    8.73
   3  29   2    5.18    3.16
  -3 -29  -2    6.61    3.13
   3 -29   2    1.55    2.65
  -3  29  -2    1.52    3.36
   3 -29   2    3.55    2.57
   4  29   2   62.52    7.32
  -4 -29  -2   59.75    7.98
   4 -29   2   61.00    7.79
  -4  29  -2   50.47    8.00
  -5 -29  -2   19.46    4.44
   5 -29   2   20.58    4.53
  -5  29  -2   15.03    5.01
  -6  29  -2   -0.52    3.79
   6 -29   2    5.11    3.36
   7  30  -2    7.19    3.59
  -7  30   2    3.42    4.30
  -6 -30   2   15.18    5.01
  -6  30   2   21.70    5.44
   6 -30  -2   27.10    6.41
   6  30  -2   24.68    4.89
  -5  30   2   19.88    5.42
  -5 -30   2   29.59    6.21
   5 -30  -2   19.62    5.06
   5  30  -2   20.80    4.48
   4 -30  -2   16.76    4.90
   4 -30  -2   27.45    5.37
   4  30  -2   13.93    4.02
  -4  30   2   13.27    4.65
  -4 -30   2   15.76    4.30
   3 -30  -2   28.06    5.72
   3  30  -2   34.98    6.70
  -3  30   2   32.70    6.21
   3 -30  -2   43.54    6.65
  -3 -30   2   47.23    7.39
   2  30  -2    6.52    3.98
  -2  30   2    3.97    2.96
  -2  30   2   14.96    4.56
  -2 -30   2    6.12    3.40
   2 -30  -2    9.69    4.02
   1  30  -2    6.99    3.94
   1 -30  -2    5.65    3.47
  -1  30   2   11.84    4.01
  -1 -30   2    9.78    3.97
  -1  30   2    9.37    4.17
   0  30  -2   27.14    6.22
   0 -30  -2   24.28    5.46
   0  30   2   24.46    5.29
   0 -30   2   31.14    6.47
   0  30   2   24.66    5.18
   1  30   2   46.33    6.86
  -1  30  -2   38.04    6.95
  -1 -30  -2   32.31    6.00
   1  30   2   43.22    6.30
   1 -30   2   38.11    6.68
   1 -30   2   47.84    6.45
  -2 -30  -2   -1.33    2.43
   2 -30   2    6.08    2.82
   2 -30   2    4.24    3.25
  -2  30  -2   -0.76    3.88
   2  30   2    1.22    2.80
   3  30   2   10.07    3.64
   3 -30   2    8.35    3.70
   3 -30   2   12.15    3.62
  -3  30  -2   11.48    4.83
  -3 -30  -2   15.45    4.26
  -4  30  -2    4.79    4.07
   4  30   2    8.89    3.54
  -4 -30  -2   12.42    4.22
   4 -30   2    8.77    3.54
   5 -30   2    3.08    2.81
  -5  30  -2    6.47    4.53
  -5 -30  -2    9.86    4.19
  -6  30  -2   10.44    5.54
   6 -30   2    6.75    4.11
  -6  31   2   37.95    7.58
   6 -31  -2   42.39    7.91
  -6 -31   2   44.47    7.49
   6  31  -2   43.56    7.29
  -5 -31   2    5.20    4.01
  -5  31   2    7.86    3.87
   5 -31  -2    2.35    3.49
  -4 -31   2   32.14    6.24
   4  31  -2   20.65    4.74
   4 -31  -2   19.96    4.68
  -4  31   2   28.69    6.16
   4 -31  -2   25.85    5.83
  -3 -31   2   12.97    4.31
  -3  31   2   12.75    4.24
   3  31  -2    1.63    3.10
   3 -31  -2    5.68    3.64
   3 -31  -2   14.89    4.42
  -2 -31   2    2.58    3.00
   2 -31  -2    5.25    3.78
  -2  31   2   -0.57    2.50
   2  31  -2    7.62    3.92
  -2  31   2    1.75    3.47
   1  31  -2   63.12    8.35
  -1 -31   2   61.31    8.55
   1 -31  -2   79.06    9.19
  -1  31   2   63.02    7.91
  -1  31   2   57.19    7.41
   0  31  -2   88.88    8.00
   0  31   2   69.38    8.18
   0 -31   2   76.66    9.07
   0  31  -2   72.77    9.03
   0  31   2   80.12    8.27
   0 -31  -2   80.40    9.34
   1 -31   2   20.34    4.49
   1  31   2   15.63    4.47
  -1  31  -2   15.22    4.99
  -1 -31  -2   21.82    5.19
   1 -31   2   29.37    5.85
   2  31   2    0.23    2.99
  -2  31  -2    4.06    3.47
  -2 -31  -2    9.79    3.66
   2 -31   2    2.90    2.58
   2 -31   2    0.22    2.95
   3  31   2    3.65    2.91
  -3  31  -2   10.67    4.27
  -3 -31  -2    7.62    3.29
   3 -31   2   -0.24    3.16
   3 -31   2    3.32    3.04
   4 -31   2   14.86    3.91
  -4 -31  -2   10.94    3.84
  -4  31  -2    4.42    3.78
   4  31   2    5.52    3.20
  -5 -31  -2   11.52    3.70
  -5  31  -2   -2.74    3.85
   5 -31   2    6.66    3.05
   6 -31   2   12.37    4.66
  -6  31  -2    2.39    4.36
  -6 -32   2   15.69    5.14
  -6  32   2   16.49    5.42
   6  32  -2    8.90    3.81
   5 -32  -2   13.09    4.13
  -5  32   2   16.05    5.21
  -5 -32   2   17.68    4.70
   5  32  -2   15.25    4.33
   4 -32  -2    0.61    3.46
   4 -32  -2    5.62    2.91
  -4  32   2    7.71    3.87
  -4 -32   2    8.05    4.23
   4  32  -2    2.06    3.13
   3 -32  -2   31.37    6.51
  -3  32   2   39.49    7.00
   3  32  -2   41.13    6.89
  -3 -32   2   36.23    6.88
  -2 -32   2   14.05    4.22
   2  32  -2   10.55    4.21
  -2  32   2    7.66    4.20
  -2  32   2    7.37    3.11
   2 -32  -2   11.71    4.12
  -1 -32   2    6.01    3.24
   1  32  -2    2.38    3.87
  -1  32   2    4.26    2.64
  -1  32   2    2.81    3.34
   1 -32  -2    4.65    3.01
   0  32   2   32.04    5.93
   0 -32  -2   25.60    5.45
   0  32  -2   28.22    5.33
   0 -32   2   23.64    5.61
   0  32  -2   30.24    6.27
  -1 -32  -2    8.89    3.50
  -1  32  -2    5.70    4.37
   1  32   2    5.80    3.13
   1 -32   2    3.36    2.56
   1 -32   2    7.80    4.15
   2  32   2   10.11    4.11
   2 -32   2   21.83    4.47
  -2  32  -2   18.07    5.51
   2 -32   2    2.35    3.65
  -2 -32  -2   15.23    4.28
   3  32   2    3.55    2.82
  -3 -32  -2   13.64    4.27
  -3  32  -2    5.83    4.40
   3 -32   2   15.72    4.04
   3 -32   2   10.71    4.01
   4 -32   2    8.34    3.10
  -4 -32  -2    5.37    3.34
  -4  32  -2    8.37    4.34
  -5  32  -2    4.41    4.61
   5 -32   2    5.14    3.71
  -5 -32  -2   12.10    4.07
   6  33  -2   13.43    4.33
  -6 -33   2   17.91    5.20
  -6  33   2   15.72    6.06
   5  33  -2    1.16    2.97
  -5 -33   2    5.45    4.07
   5 -33  -2   14.41    4.88
  -5  33   2   16.05    5.47
   4  33  -2    5.51    3.54
   4 -33  -2   10.53    4.37
  -4 -33   2    9.36    3.79
  -4  33   2    4.96    3.73
   4 -33  -2    5.82    3.35
   3  33  -2   11.54    3.81
  -3 -33   2   11.50    4.22
  -3  33   2    7.48    3.88
   3 -33  -2   13.93    4.72
  -2 -33   2   33.48    6.45
  -2  33   2   25.41    5.78
   2 -33  -2   27.37    5.60
  -2  33   2   22.03    4.92
   2  33  -2   35.97    7.20
  -1  33   2    8.33    3.45
   1  33  -2   18.79    5.15
  -1 -33   2    3.63    3.40
   1 -33  -2    9.14    3.55
  -1  33   2    6.79    3.73
   0  33  -2    2.98    2.60
   0  33  -2    5.54    3.93
   0 -33   2    3.30    2.99
   0  33   2    7.16    3.07
   0 -33  -2    2.19    3.41
   1 -33   2   10.96    3.16
   1 -33   2    5.56    3.22
  -1  33  -2    4.25    3.85
  -1 -33  -2   15.79    4.23
   1  33   2    6.92    3.77
  -2  33  -2   13.39    4.87
   2 -33   2    4.08    3.50
  -2 -33  -2   11.57    3.78
   2 -33   2   20.65    4.41
   2  33   2    0.32    3.04
   3 -33   2    4.16    3.51
  -3  33  -2   13.34    4.82
  -3 -33  -2    7.85    3.81
   3 -33   2    4.54    3.12
   3  33   2    5.12    3.39
  -4  33  -2    8.04    4.95
   4 -33   2   12.49    3.81
  -4 -33  -2   15.99    4.40
   5 -33   2    5.52    3.28
  -5 -33  -2    3.38    3.64
  -5  33  -2    8.69    5.59
   5  34  -2    6.97    3.62
  -5  34   2   16.90    5.37
  -5 -34   2   14.22    4.85
  -4 -34   2    6.62    3.98
  -4  34   2    2.25    3.58
   4  34  -2    9.64    4.15
   4 -34  -2    7.02    3.07
   4 -34  -2    8.86    4.40
   3 -34  -2    9.70    4.15
   3  34  -2   13.48    4.28
  -3  34   2    8.99    4.34
  -3  34   2    2.74    2.93
  -3 -34   2    4.19    3.31
  -2  34   2    4.64    3.81
   2 -34  -2    2.37    3.66
  -2 -34   2   14.71    4.43
   2  34  -2   14.50    3.92
  -2  34   2    8.72    3.71
   1  34  -2   22.79    5.74
  -1 -34   2   20.57    5.54
  -1  34   2   33.64    6.02
   1 -34  -2   28.59    6.31
   0  34  -2    6.91    3.43
   0 -34  -2    8.53    3.96
   0 -34   2    2.63    3.59
   0  34   2    9.00    3.09
  -1  34  -2   19.18    5.65
   1 -34   2   11.95    3.88
  -1 -34  -2   12.58    4.00
   1 -34   2    9.85    4.00
   1  34   2    7.53    3.96
   2 -34   2   12.38    4.29
   2 -34   2   17.02    4.31
   2  34   2    2.57    3.18
  -2 -34  -2   12.05    4.40
  -2  34  -2   14.53    4.91
  -3  34  -2    3.61    3.90
   3 -34   2    5.78    4.20
  -3 -34  -2   15.54    4.34
   3  34   2   -1.06    3.06
   3 -34   2    2.01    2.58
  -4  34  -2    4.15    5.16
  -4 -34  -2    9.46    3.76
   4 -34   2    7.61    3.84
  -5 -34  -2   19.33    4.95
   5  35  -2    8.74    4.49
  -5  35   2    2.23    3.99
  -4 -35   2    6.99    4.10
   4 -35  -2   10.89    5.04
   4  35  -2    0.97    2.72
  -4  35   2   11.58    4.56
   4 -35  -2    8.62    3.87
   3  35  -2    4.84    3.46
  -3  35   2    5.01    3.77
  -3  35   2    6.93    3.55
  -3 -35   2    4.29    3.75
   3 -35  -2    4.68    4.11
  -2  35   2    7.00    3.48
  -2 -35   2   -0.16    3.04
   2 -35  -2    6.81    4.20
   2  35  -2   11.84    4.14
  -1  35   2    4.62    3.22
   1 -35  -2   15.35    4.66
  -1 -35   2   22.78    5.39
   1  35  -2   21.96    5.47
   0  35   2    8.19    3.38
   0 -35  -2    7.24    3.80
   0  35  -2   18.69    5.06
   0 -35   2    6.68    4.11
  -1  35  -2   19.41    5.56
  -1 -35  -2   14.82    4.75
   1  35   2    8.57    3.66
   1 -35   2   20.42    5.20
   2 -35   2    9.75    3.48
   2  35   2    3.83    3.85
  -2 -35  -2   12.52    4.30
  -2  35  -2    3.58    3.31
   2 -35   2   14.03    4.87
  -3 -35  -2   14.50    4.74
   3 -35   2    2.65    3.40
   3  35   2    0.48    3.16
   3 -35   2    7.97    4.18
  -3  35  -2    4.83    4.76
  -4  35  -2    8.99    5.61
  -4 -35  -2   11.45    4.24
   4 -35   2    1.79    3.31
   4  36  -2    0.01    3.51
   4 -36  -2   19.15    6.11
  -3 -36   2    3.35    3.92
   3 -36  -2    9.80    5.08
  -3  36   2    6.24    3.42
   3  36  -2   -1.13    3.21
  -2 -36   2   25.61    6.10
   2 -36  -2   17.89    5.77
  -2  36   2   26.75    6.08
   2  36  -2   30.72    6.04
   1 -36  -2   11.47    4.53
   1  36  -2    7.65    3.80
  -1  36   2    8.40    3.73
  -1 -36   2    1.67    3.46
   0  36  -2   21.97    5.62
   0 -36   2   31.37    6.46
   0 -36  -2   22.13    6.03
   0  36   2   25.46    5.72
   1 -36   2   17.65    5.12
   1  36   2   11.58    3.86
  -1  36  -2    9.98    4.97
  -1 -36  -2   10.27    4.50
   2  36   2    4.19    3.74
   2 -36   2   10.92    4.99
  -2 -36  -2   10.97    4.54
  -2  36  -2    4.72    4.58
   2 -36   2   12.65    3.63
  -3  36  -2    1.77    4.53
  -3 -36  -2    1.21    3.49
   3 -36   2    9.48    4.38
   3 -36   2    7.60    3.89
   4 -36   2   15.78    5.00
   3  37  -2    1.06    3.45
   3 -37  -2   11.08    5.35
   2 -37  -2    4.11    4.16
  -2 -37   2    7.79    4.14
   2  37  -2    4.64    3.79
  -2  37   2    4.93    3.20
   1  37  -2    5.24    3.26
  -1  37   2   10.00    3.90
   1 -37  -2    9.86    4.74
  -1 -37   2    8.29    4.68
   0  37  -2    8.64    4.38
   0  37   2    9.53    4.48
   0 -37   2    5.14    4.76
   0 -37  -2    8.85    4.68
   1  37   2   21.85    5.50
   1 -37   2   14.07    5.23
  -1 -37  -2   22.23    5.75
  -1  37  -2    6.24    5.02
   2  37   2    2.12    3.82
   2 -37   2    8.59    3.37
   2 -37   2    6.04    4.71
  -2 -37  -2    2.24    3.84
  -2  37  -2    2.48    4.32
   3 -37   2    5.47    4.20
   3 -37   2    5.81    3.75
   2  38  -2    4.87    4.00
   1 -38  -2    7.92    4.72
  -1  38   2    4.86    4.12
   1  38  -2    4.10    3.96
   0  38   2    5.94    3.98
   0  38  -2    2.85    4.20
   0 -38   2   11.88    5.47
   1 -38   2    6.29    4.93
  -1  38  -2    3.91    4.59
   1  38   2    3.18    4.14
   2 -38   2   55.95    9.03
   2  38   2   65.03    9.07
   2 -38   2   72.94    9.42
   0  39   2    4.80    3.56
   1  39   2   61.79    9.34
 -10   0   3    3.14    3.10
  10   0  -3    0.74    3.62
   9   0  -3    4.04    3.03
  -9   0   3    4.43    2.86
   8   0  -3   -1.34    2.44
  -8   0   3   -2.10    1.99
  -7   0   3   21.03    4.59
   7   0  -3   25.05    4.85
   6   0  -3    0.14    1.63
   6   0  -3   -4.44    1.78
  -6   0   3    1.83    1.68
  -6   0   3   -2.65    1.61
   5   0  -3  154.50    6.34
   5   0  -3  152.76    8.23
  -5   0   3  160.43    8.42
  -5   0   3  156.35    6.78
   4   0  -3   -0.07    1.39
   4   0  -3    0.65    1.56
  -4   0   3    0.58    1.24
   4   0  -3    0.84    1.10
   3   0  -3 1680.93   41.03
  -3   0   3 1659.29   40.82
   3   0  -3 1686.09   38.27
   3   0  -3 1661.46   41.35
  -2   0   3    1.60    0.78
  -2   0   3    0.45    1.22
   2   0  -3   -1.68    1.06
   2   0  -3   -1.18    0.95
  -1   0   3 4150.45   88.63
  -1   0   3 3979.48   92.09
   1   0  -3 3846.45   91.11
   1   0  -3 4097.49   90.46
   0   0  -3    0.51    1.29
   0   0   3    0.62    1.05
   0   0  -3   -0.93    0.87
   0   0   3    1.08    1.08
  -1   0  -3 1178.29   27.26
   1   0   3 1181.05   28.34
  -1   0  -3 1127.89   29.02
   1   0   3 1149.42   28.04
   2   0   3   -0.48    0.90
  -2   0  -3    0.41    0.94
   2   0   3   -0.71    1.11
  -2   0  -3   -1.25    1.30
   3   0   3 2139.62   50.98
   3   0   3 2113.15   51.33
  -3   0  -3 2144.21   52.54
   3   0   3 2206.78   49.72
  -4   0  -3    2.73    2.14
   4   0   3    0.81    1.78
   4   0   3    1.63    0.85
   4   0   3    0.78    1.46
   5   0   3  143.83    7.45
  -5   0  -3  140.07    8.35
   5   0   3  143.99    7.88
   6   0   3    0.76    2.25
   6   0   3    3.30    2.49
  -6   0  -3    0.16    2.57
  -7   0  -3  226.43   12.40
   7   0   3  266.91   12.17
   7   0   3  254.35   12.10
  -8   0  -3    8.55    3.35
   8   0   3    0.13    2.40
   8   0   3    6.97    2.73
  -9   0  -3    1.64    2.87
   9   0   3    4.59    2.71
   9   0   3    4.45    2.97
  10   0   3    4.82    3.31
 -10   0  -3    3.76    3.27
  10   0   3    6.50    3.36
  10   1  -3   10.22    4.23
 -10   1   3   14.31    4.39
  10  -1  -3   11.66    4.32
 -10  -1   3   16.79    4.80
  -9  -1   3    4.62    2.70
   9   1  -3    6.49    3.23
   9  -1  -3    4.43    2.95
  -9   1   3    5.02    2.67
   8  -1  -3   30.96    5.80
   8   1  -3   40.86    6.48
  -8  -1   3   45.47    6.95
  -8   1   3   44.93    6.82
  -7  -1   3   -1.20    2.16
   7   1  -3    1.46    2.47
  -7   1   3    1.74    1.92
   7  -1  -3    1.88    2.71
   6  -1  -3    1.29    2.39
  -6   1   3    1.48    2.18
  -6   1   3    2.53    1.77
   6  -1  -3    0.25    1.85
   6   1  -3    2.09    1.69
   6   1  -3   -2.55    2.07
  -6  -1   3    3.36    1.86
  -6  -1   3    0.99    1.93
  -5   1   3    3.81    2.16
   5   1  -3    4.72    1.72
  -5  -1   3    7.70    1.92
  -5  -1   3    3.49    1.97
  -5   1   3    4.59    1.68
   5  -1  -3    5.07    2.73
   5   1  -3    4.65    2.33
   5  -1  -3    4.89    1.83
   4  -1  -3   71.18    4.95
   4  -1  -3   81.97    5.41
   4   1  -3   84.00    5.27
  -4  -1   3   78.65    4.55
   4   1  -3   80.00    5.36
  -4   1   3   76.36    4.39
   4   1  -3   71.56    3.56
   4  -1  -3   72.14    3.93
   3   1  -3  474.59   14.97
   3   1  -3  507.29   12.40
   3  -1  -3  514.61   13.03
  -3  -1   3  482.27   14.41
  -3   1   3  463.02   14.21
   3  -1  -3  473.57   14.50
   3  -1  -3  503.63   15.12
   3   1  -3  482.44   14.74
  -2  -1   3  227.43    8.08
  -2  -1   3  236.73    6.22
   2   1  -3  219.48    7.73
   2  -1  -3  233.95    7.75
  -2   1   3  220.85    8.07
   2  -1  -3  226.28    8.24
   2   1  -3  221.00    8.23
  -2   1   3  239.71    6.86
  -1   1   3 1101.21   25.34
  -1  -1   3 1024.44   26.98
   1   1  -3 1050.17   26.80
  -1  -1   3 1115.21   24.88
   1   1  -3 1086.91   26.00
  -1   1   3 1080.99   27.18
   1  -1  -3 1090.52   25.63
   0   1   3    1.27    1.13
   0  -1   3   -0.16    1.16
   0   1  -3    2.88    1.41
   0  -1  -3   -1.10    1.19
   0  -1  -3    0.14    1.19
   0  -1  -3   -0.72    0.71
   0  -1   3    1.56    1.02
   0   1  -3    0.19    1.02
   1   1   3 1112.22   27.81
  -1  -1  -3 1149.84   26.75
  -1  -1  -3 1151.34   28.95
   1  -1   3 1165.12   28.10
  -1   1  -3 1180.06   27.38
  -1  -1  -3 1144.31   28.19
   1  -1   3 1139.95   27.84
  -1   1  -3 1163.72   28.90
   2  -1   3   16.86    1.88
  -2   1  -3   12.42    1.83
   2   1   3   18.53    1.93
  -2  -1  -3   15.84    1.88
  -2   1  -3   15.30    2.65
   2  -1   3   12.18    2.26
  -2  -1  -3   17.12    2.76
   2   1   3    9.12    2.03
   3  -1   3  261.99    9.15
   3  -1   3  279.64    7.73
  -3  -1  -3  267.05   10.32
   3  -1   3  246.39    9.62
  -3   1  -3  262.89   10.13
   3   1   3  259.12    8.86
  -3  -1  -3  261.14    7.77
   3   1   3  257.33    9.64
   4  -1   3  184.38    8.05
   4  -1   3  201.71    5.59
  -4   1  -3  209.56    9.44
   4  -1   3  185.31    8.49
   4   1   3  180.55    8.40
   4   1   3  200.93    5.93
  -4  -1  -3  169.91    8.75
   4   1   3  181.58    7.84
  -5   1  -3  115.17    7.41
   5  -1   3  108.31    6.46
   5  -1   3  110.00    6.84
   5   1   3  116.81    6.54
  -5  -1  -3  106.85    7.30
   5   1   3  108.80    6.82
  -6  -1  -3    2.55    2.55
   6   1   3    1.93    2.27
   6  -1   3    1.04    1.99
  -6   1  -3    2.42    2.78
   6  -1   3   -0.09    2.10
   6   1   3    5.97    2.80
  -7   1  -3   22.94    5.05
   7   1   3   20.25    4.23
   7  -1   3   17.12    3.95
  -7  -1  -3   18.75    4.77
   7   1   3   19.53    4.27
   7  -1   3   23.28    4.72
  -8  -1  -3  118.98    9.22
   8  -1   3  135.46    8.96
   8   1   3  123.57    8.49
  -8   1  -3  107.65    8.87
   8  -1   3  129.80    8.81
   8   1   3  135.13    8.95
   9  -1   3   23.87    4.80
  -9   1  -3   13.83    4.51
   9   1   3   28.22    5.25
   9   1   3   27.17    5.47
   9  -1   3   23.40    5.32
  -9  -1  -3   11.04    4.16
 -10  -1  -3    1.82    3.12
  10  -1   3    4.69    3.41
  10  -1   3    9.69    3.65
  10   1   3    3.79    3.40
 -10   1  -3    5.24    3.80
  10   1   3    5.10    3.47
  10   2  -3    4.56    3.32
 -10  -2   3    1.46    2.74
  10  -2  -3    4.81    3.43
 -10   2   3    5.46    3.25
  -9  -2   3    6.17    3.00
   9  -2  -3    1.72    2.68
   9   2  -3    2.68    2.90
  -9   2   3    3.76    2.40
   8  -2  -3   -2.28    2.14
  -8  -2   3   -1.44    1.99
  -8   2   3    0.22    2.09
   8   2  -3    3.88    2.84
   7  -2  -3   59.13    6.88
  -7   2   3   38.04    5.68
  -7  -2   3   45.68    6.40
   7   2  -3   45.09    6.34
  -6  -2   3  185.08    7.85
  -6   2   3  186.02    7.63
   6  -2  -3  188.89    9.86
   6   2  -3  172.87    9.71
   6  -2  -3  172.60    7.90
  -6  -2   3  170.76    9.71
   5   2  -3    8.48    1.89
  -5   2   3   10.73    2.94
   5  -2  -3   10.05    2.26
   5  -2  -3   10.81    2.89
  -5  -2   3    6.83    2.42
  -5  -2   3   11.74    2.42
   5   2  -3    7.72    2.73
  -5   2   3   11.32    2.37
   4  -2  -3  253.96   10.00
   4   2  -3  252.88    7.68
   4  -2  -3  261.64    8.54
   4  -2  -3  256.84   10.28
  -4   2   3  257.36    9.19
   4   2  -3  253.10   10.14
   4   2  -3  256.44   10.39
  -4  -2   3  250.11    9.26
   3   2  -3  226.06    8.93
  -3   2   3  228.53    8.31
   3  -2  -3  232.52    8.61
   3   2  -3  232.35    8.77
   3  -2  -3  228.61    8.90
   3  -2  -3  226.99    7.46
  -3  -2   3  230.50    8.48
   3   2  -3  244.81    6.51
   2   2  -3 4368.95   99.73
   2  -2  -3 4376.49   99.07
   2  -2  -3 4390.76   96.63
   2   2  -3 4376.04   99.52
  -2  -2   3 4473.79   96.30
   2  -2  -3 4291.08   99.52
  -2  -2   3 4371.81  100.44
  -2   2   3 4340.18  100.30
   1  -2  -3 3222.69   74.49
   1  -2  -3 3330.80   73.44
   1   2  -3 3373.78   74.17
  -1  -2   3 3221.43   71.69
   1   2  -3 3192.43   74.51
  -1  -2   3 3176.72   75.21
   1  -2  -3 3198.21   75.35
  -1   2   3 3306.88   72.50
   0  -2   3 1097.62   25.43
   0  -2   3 1064.05   26.73
   0  -2  -3 1060.07   26.81
   0  -2  -3 1077.04   24.88
   0   2  -3 1075.68   25.78
   0   2  -3 1049.06   26.63
   0  -2  -3 1105.99   27.08
   0   2   3 1101.55   25.91
  -1  -2  -3  796.53   20.67
  -1  -2  -3  812.67   19.02
   1  -2   3  786.98   20.33
  -1   2  -3  827.37   20.18
   1  -2   3  833.59   20.56
  -1  -2  -3  789.53   21.27
   1   2   3  816.55   20.70
  -2  -2  -3   70.31    3.45
   2  -2   3   69.23    4.13
  -2   2  -3   71.44    4.44
   2   2   3   60.09    3.97
  -2   2  -3   73.33    3.75
   2   2   3   69.79    3.29
   2  -2   3   67.41    3.30
  -2  -2  -3   66.14    4.45
   3   2   3  101.58    5.56
   3  -2   3   99.49    3.88
  -3   2  -3   95.00    5.75
   3   2   3   96.58    4.74
   3  -2   3   99.24    5.53
  -3  -2  -3  100.98    4.13
  -3  -2  -3  100.88    5.94
   4  -2   3   77.25    5.39
  -4   2  -3   77.44    5.62
   4   2   3   78.32    5.28
   4  -2   3   83.86    3.01
  -4  -2  -3   83.30    5.88
  -4  -2  -3   85.06    3.50
   4  -2   3   76.86    5.08
   4   2   3   86.76    5.08
  -5  -2  -3   99.29    7.09
  -5   2  -3  116.84    7.40
   5  -2   3  103.05    6.51
   5  -2   3  111.04    6.96
   5   2   3  107.25    6.72
   5   2   3  111.90    6.53
  -6   2  -3   30.52    5.32
   6  -2   3   42.47    5.54
   6  -2   3   35.69    5.00
   6   2   3   29.58    4.50
   6   2   3   32.96    4.98
  -6  -2  -3   36.97    5.59
   7   2   3   29.09    4.95
   7   2   3   31.90    4.86
  -7  -2  -3   27.94    5.22
  -7   2  -3   30.00    5.51
   7  -2   3   27.95    5.00
   7  -2   3   36.52    5.35
   8   2   3   38.71    5.84
  -8  -2  -3   46.63    7.05
   8  -2   3   48.78    6.69
  -8   2  -3   51.90    7.34
   8  -2   3   46.99    6.67
   8   2   3   48.69    6.66
  -9   2  -3   33.70    6.39
   9  -2   3   32.01    5.71
  -9  -2  -3   27.30    5.83
   9  -2   3   26.86    5.37
   9   2   3   26.10    5.46
   9   2   3   36.99    5.98
  10   2   3    8.51    3.72
  10  -2   3    0.34    2.82
 -10  -2  -3    0.53    3.76
  10   2   3   15.54    3.89
 -10   2  -3   -0.84    2.72
  10  -2   3    9.36    3.55
  10  -3  -3   21.72    5.62
  10   3  -3   23.52    5.61
 -10   3   3   27.20    5.95
 -10  -3   3   26.00    5.74
  -9  -3   3    2.56    2.75
  -9   3   3    5.00    3.02
   9  -3  -3    3.75    2.97
   9   3  -3    1.48    2.50
  -8  -3   3   56.00    7.67
   8   3  -3   57.48    7.51
  -8   3   3   63.34    7.78
   8  -3  -3   55.06    7.25
   7  -3  -3    1.78    2.52
   7   3  -3    1.17    2.56
  -7   3   3   -2.13    1.52
   7  -3  -3   -0.15    2.02
  -7  -3   3    4.25    2.40
  -6  -3   3   -0.05    1.60
   6  -3  -3   -1.74    2.11
  -6  -3   3    3.99    2.34
  -6   3   3    1.77    2.25
   6   3  -3    0.50    2.26
   6  -3  -3    0.70    1.84
  -5  -3   3  366.71   12.29
   5   3  -3  349.21   13.69
   5  -3  -3  368.65   11.89
  -5   3   3  359.76   11.87
   5   3  -3  378.18   10.71
   5  -3  -3  354.10   13.63
  -5  -3   3  361.65   13.98
  -5   3   3  360.33   13.75
   4   3  -3    2.51    1.08
   4  -3  -3    1.71    1.40
  -4   3   3    1.52    1.44
   4  -3  -3    0.45    1.67
   4   3  -3    0.63    1.45
  -4  -3   3    0.37    1.36
   4  -3  -3    1.02    1.47
   4   3  -3    0.58    1.73
   3  -3  -3  876.43   23.17
   3  -3  -3  881.30   23.64
   3   3  -3  812.69   19.95
   3   3  -3  867.31   23.55
   3  -3  -3  891.62   21.87
   3   3  -3  876.31   23.83
  -3   3   3  899.79   23.16
  -3  -3   3  868.30   23.30
   2  -3  -3  932.70   24.42
   2   3  -3  961.55   24.48
   2  -3  -3  929.16   24.17
  -2  -3   3  931.72   24.47
   2   3  -3  928.86   24.00
   2  -3  -3  948.54   23.55
   2  -3  -3  929.44   22.79
   1  -3  -3  142.86    5.82
  -1  -3   3  151.32    4.29
   1  -3  -3  151.97    4.84
  -1   3   3  153.73    5.38
   1  -3  -3  148.21    6.09
   1   3  -3  143.47    5.86
   1   3  -3  131.00    5.43
  -1  -3   3  137.38    5.94
   0   3  -3   68.74    3.41
   0  -3  -3   66.65    3.79
   0  -3  -3   66.51    3.90
   0  -3   3   60.95    3.59
   0   3   3   65.31    3.50
   0  -3   3   70.39    3.17
   0   3  -3   67.13    3.73
  -1  -3  -3   39.08    3.50
  -1   3  -3   32.28    3.05
   1  -3   3   35.25    2.64
   1   3   3   34.92    2.89
  -1   3  -3   32.84    2.68
  -1  -3  -3   35.33    1.59
   1  -3   3   35.03    2.68
  -1  -3  -3   31.12    2.64
  -2   3  -3 2056.00   49.01
  -2  -3  -3 2030.75   47.94
  -2   3  -3 2050.57   48.14
   2  -3   3 2066.83   47.52
   2  -3   3 2019.25   48.02
   2   3   3 2086.08   47.01
   2   3   3 1971.50   47.94
  -2  -3  -3 2013.50   49.18
   3  -3   3   81.15    5.06
  -3   3  -3   75.91    5.07
   3   3   3  101.91    5.62
  -3  -3  -3   86.38    5.58
   3  -3   3   87.93    3.58
  -3   3  -3   87.14    4.84
   3   3   3   87.28    4.42
  -3  -3  -3   89.27    3.96
   4   3   3   35.82    3.60
   4  -3   3   31.20    4.11
   4  -3   3   28.21    3.68
   4   3   3   32.99    4.08
  -4  -3  -3   30.38    4.33
  -4  -3  -3   33.02    2.23
  -4   3  -3   26.83    4.09
   4  -3   3   24.00    1.68
  -5   3  -3  264.22   11.83
   5   3   3  278.14   10.91
  -5  -3  -3  277.81   12.30
   5   3   3  280.19   11.55
   5  -3   3  291.75   11.65
   5  -3   3  260.64   11.26
   6  -3   3   10.22    3.38
   6   3   3   12.31    3.52
   6   3   3    9.22    3.25
   6  -3   3    7.09    2.91
  -6   3  -3    7.68    3.32
  -6  -3  -3   14.59    4.01
  -7  -3  -3   99.02    8.01
   7   3   3   95.71    7.15
   7  -3   3   95.10    7.33
   7   3   3   97.55    7.26
  -7   3  -3   98.87    7.97
   7  -3   3   93.80    7.34
  -8   3  -3   13.30    4.21
   8   3   3   20.06    4.35
  -8  -3  -3   24.93    5.26
   8  -3   3   20.18    4.78
   8  -3   3   11.25    3.93
   8   3   3   28.70    5.16
  -9  -3  -3    0.56    2.70
   9  -3   3    5.67    3.19
   9   3   3    6.09    2.80
   9   3   3    3.96    3.00
  -9   3  -3    3.77    3.02
   9  -3   3   -1.52    2.64
  10   3   3    0.82    2.63
  10   3   3   12.81    4.09
 -10  -3  -3   13.95    4.84
 -10   3  -3    7.46    3.61
  10  -3   3    8.52    3.72
  10  -3   3    7.41    3.63
 -11   4   3    4.42    3.53
  10   4  -3    6.71    3.75
  10  -4  -3    6.78    4.08
 -10   4   3   11.40    3.78
 -10  -4   3   10.16    3.62
  -9   4   3    6.35    3.22
  -9  -4   3   12.28    4.16
   9  -4  -3   10.53    4.44
   9   4  -3   10.26    3.59
  -8  -4   3   -1.25    1.95
  -8   4   3   -0.73    2.10
   8   4  -3   -1.62    2.36
   8  -4  -3   -6.29    1.70
  -7   4   3   77.78    7.57
  -7  -4   3   77.29    7.99
   7   4  -3   78.95    8.02
   7  -4  -3   71.85    7.40
   7  -4  -3   73.41    5.55
   6   4  -3   64.10    6.63
   6  -4  -3   72.48    5.13
   6  -4  -3   72.71    6.09
  -6  -4   3   65.85    6.81
  -6  -4   3   76.29    5.05
  -6   4   3   64.42    6.44
  -5   4   3    1.52    1.48
   5   4  -3    0.45    1.12
  -5  -4   3    0.50    1.66
   5   4  -3    1.75    1.91
  -5  -4   3    1.02    1.57
  -5   4   3    0.19    1.68
   5  -4  -3    0.90    1.59
   5  -4  -3   -1.02    1.91
   4   4  -3   72.91    3.06
  -4   4   3   77.08    4.43
   4  -4  -3   67.16    4.80
  -4  -4   3   70.50    4.52
   4   4  -3   75.66    5.29
   4   4  -3   70.10    5.15
   4  -4  -3   75.60    4.42
   4  -4  -3   72.29    5.10
   3  -4  -3   44.36    3.18
   3  -4  -3   46.17    3.64
  -3  -4   3   44.66    3.61
   3   4  -3   43.11    1.76
   3  -4  -3   45.13    3.38
   3   4  -3   47.06    3.76
   3   4  -3   41.61    4.03
   3  -4  -3   44.15    3.83
   2  -4  -3   67.86    3.76
   2  -4  -3   71.93    3.71
   2   4  -3   72.43    4.18
  -2  -4   3   72.54    4.27
   2  -4  -3   66.29    3.93
   2   4  -3   73.20    4.29
   2  -4  -3   61.51    3.97
   1   4  -3    4.82    1.61
  -1   4   3    3.54    1.31
   1  -4  -3    4.93    1.81
  -1  -4   3    5.21    1.63
   1   4  -3    6.10    1.61
   1  -4  -3    5.56    1.21
   1  -4  -3    3.43    1.40
  -1  -4   3    5.34    0.89
   0  -4   3  109.72    5.00
   0  -4  -3  108.95    5.14
   0   4  -3  104.11    4.67
   0  -4  -3  108.52    5.07
   0  -4   3  114.64    4.23
   0   4  -3  106.02    4.82
   0   4   3  109.50    4.74
   1   4   3  428.37   10.38
   1  -4   3  444.30   12.33
   1  -4   3  428.82   12.21
   1   4   3  442.74   12.69
  -1  -4  -3  418.80   12.91
  -1  -4  -3  435.86   12.62
  -1   4  -3  426.12   12.60
  -1   4  -3  429.82   12.43
  -2  -4  -3  311.35    9.68
   2  -4   3  332.83    9.37
   2  -4   3  306.68   10.29
  -2   4  -3  296.90    9.93
  -2   4  -3  306.84   10.36
   2   4   3  330.03    8.91
   2   4   3  295.18   10.29
  -2  -4  -3  305.94   10.80
  -3  -4  -3  140.88    5.46
  -3   4  -3  149.25    6.61
  -3  -4  -3  134.85    7.18
   3  -4   3  141.94    4.91
   3   4   3  130.00    6.62
  -3   4  -3  135.29    6.82
   3  -4   3  133.29    6.63
   3   4   3  132.09    5.63
  -4   4  -3  667.90   20.29
   4  -4   3  663.91   16.02
  -4  -4  -3  653.33   17.16
   4   4   3  648.33   19.69
   4  -4   3  660.49   19.81
   4   4   3  658.10   18.80
  -4  -4  -3  663.25   20.76
  -5   4  -3   10.54    3.30
   5  -4   3   15.43    3.56
   5  -4   3   19.36    3.89
  -5  -4  -3   13.76    3.61
   5   4   3   17.55    3.74
   5   4   3   14.58    3.10
  -6  -4  -3  376.14   15.58
   6  -4   3  339.80   14.20
   6  -4   3  353.83   14.29
  -6   4  -3  371.68   15.25
   6   4   3  355.33   13.79
   6   4   3  363.59   14.44
  -7   4  -3   14.71    4.21
   7  -4   3   13.25    3.66
  -7  -4  -3   10.49    3.98
   7  -4   3   22.13    4.35
   7   4   3   12.09    3.39
   7   4   3   13.55    3.64
  -8   4  -3   17.37    4.41
  -8  -4  -3   15.71    4.25
   8   4   3   20.33    4.46
   8  -4   3   10.26    3.60
   8  -4   3    8.67    3.32
   8   4   3   12.36    4.00
  -9   4  -3   45.36    7.16
   9  -4   3   50.90    7.06
   9   4   3   51.48    6.96
  -9  -4  -3   39.02    7.14
   9  -4   3   39.22    6.38
   9   4   3   46.83    6.58
  10  -4   3    6.78    3.24
 -10   4  -3   12.29    4.27
  10  -4   3    4.92    3.34
 -10  -4  -3    3.81    3.19
  10   4   3    7.89    3.94
  10   4   3    9.05    3.86
 -11   5   3   23.04    5.61
  10  -5  -3    9.70    3.81
 -10   5   3    0.98    3.01
 -10  -5   3    4.03    3.21
  10   5  -3   -1.68    2.31
  -9   5   3   16.02    4.31
  -9  -5   3   12.18    3.87
   9   5  -3   10.40    3.58
   9  -5  -3   10.63    3.91
  -8   5   3   12.67    3.94
   8  -5  -3   13.42    4.24
   8   5  -3   13.71    3.83
  -8  -5   3   11.74    3.86
   7  -5  -3   38.74    4.78
   7   5  -3   40.94    6.11
  -7  -5   3   26.08    4.95
   7  -5  -3   35.73    5.89
  -7   5   3   34.03    5.36
   6   5  -3    6.34    3.18
   6  -5  -3    6.93    3.13
  -6   5   3    5.41    2.55
  -6  -5   3    8.13    2.58
  -6  -5   3    9.78    2.99
   6  -5  -3   10.19    2.84
  -5   5   3  119.66    7.08
   5  -5  -3  117.47    7.08
  -5  -5   3  113.90    6.17
   5   5  -3  109.78    7.10
  -5   5   3  119.27    5.76
   5  -5  -3  118.55    6.19
  -5  -5   3  124.58    7.50
   4  -5  -3   -0.02    1.46
   4   5  -3    1.40    0.78
   4   5  -3    1.40    1.76
  -4  -5   3    0.18    1.25
   4  -5  -3    0.43    1.46
   4  -5  -3    0.12    1.55
   3   5  -3  445.96   14.12
   3  -5  -3  448.37   12.97
   3  -5  -3  438.98   13.55
   3   5  -3  425.91   13.94
   3  -5  -3  437.84   13.74
  -3  -5   3  424.81   13.66
   3  -5  -3  444.65   13.63
   2   5  -3   63.30    4.10
  -2  -5   3   58.96    3.92
   2   5  -3   60.01    3.91
   2  -5  -3   62.75    3.59
   2  -5  -3   64.55    3.85
   2  -5  -3   61.66    3.94
   2  -5  -3   55.68    3.50
  -1  -5   3 1191.46   29.84
   1  -5  -3 1208.66   27.67
   1  -5  -3 1186.85   29.86
   1  -5  -3 1111.69   28.80
  -1   5   3 1143.05   28.35
   1   5  -3 1180.20   29.07
   1   5  -3 1188.94   29.23
  -1  -5   3 1191.12   26.63
   0   5  -3    0.23    1.24
   0  -5   3   -0.31    1.09
   0   5   3   -0.85    1.06
   0  -5   3    0.49    0.89
   0  -5  -3    1.36    1.36
   0  -5  -3   -1.17    1.07
   0   5  -3    1.15    1.14
   1  -5   3  781.37   20.36
   1  -5   3  808.16   20.79
  -1   5  -3  800.09   21.01
   1   5   3  835.53   18.80
   1   5   3  795.70   20.90
  -1   5  -3  798.10   20.86
  -1  -5  -3  801.46   21.18
  -1  -5  -3  804.26   21.41
  -2  -5  -3   65.28    4.46
   2  -5   3   66.00    4.07
   2   5   3   66.86    3.13
  -2   5  -3   68.78    4.17
   2   5   3   72.88    4.45
  -2  -5  -3   70.66    3.85
  -2   5  -3   65.57    4.25
   2  -5   3   63.31    3.43
   3   5   3    3.78    1.92
   3  -5   3    7.36    1.42
   3   5   3    6.60    1.76
  -3   5  -3    4.62    1.90
  -3  -5  -3    5.65    1.62
   3  -5   3    6.81    2.24
  -3   5  -3    6.96    2.27
  -3  -5  -3    2.52    1.96
  -4  -5  -3   57.23    3.35
  -4  -5  -3   65.56    6.00
   4   5   3   57.24    4.08
  -4   5  -3   61.98    5.06
   4   5   3   61.55    4.79
  -4   5  -3   68.18    4.84
   4  -5   3   61.35    4.82
   4  -5   3   58.28    2.66
   5  -5   3   60.06    5.88
  -5   5  -3   69.90    6.34
   5   5   3   71.91    5.04
  -5  -5  -3   66.08    6.54
   5   5   3   71.43    5.63
   6   5   3    8.60    3.24
  -6   5  -3    3.43    3.14
   6   5   3    2.08    2.37
   6  -5   3    5.38    2.76
   6  -5   3    2.90    2.65
  -6  -5  -3    6.53    3.14
  -7   5  -3    6.47    3.37
   7   5   3    6.03    2.70
   7  -5   3   -0.11    2.18
  -7  -5  -3    2.16    2.72
   7   5   3    3.60    2.75
   7  -5   3    4.90    2.99
  -8  -5  -3   25.43    5.53
  -8   5  -3   27.30    5.75
   8  -5   3   27.65    5.11
   8   5   3   33.66    5.55
   8   5   3   30.28    5.32
   8  -5   3   28.50    5.39
   9   5   3   17.85    4.08
   9   5   3   20.14    4.69
   9  -5   3   21.25    5.03
  -9   5  -3   16.20    4.90
  -9  -5  -3   19.08    5.15
   9  -5   3   15.41    4.49
  10  -5   3   13.02    4.45
 -10   5  -3   11.64    4.50
  10   5   3   15.22    3.87
 -10  -5  -3   -1.55    3.29
  10   5   3    8.85    3.84
 -11   6   3    2.75    3.40
  10   6  -3   27.88    5.94
 -10  -6   3   24.55    5.82
 -10   6   3   26.14    5.72
  10  -6  -3   15.87    5.00
  -9  -6   3   24.86    5.40
   9  -6  -3   16.75    4.45
  -9   6   3   35.03    6.18
   9   6  -3   17.65    4.72
  -8  -6   3   31.36    5.85
  -8   6   3   32.43    5.88
   8   6  -3   26.86    5.42
   8  -6  -3   30.18    5.70
   7  -6  -3   52.31    5.52
   7   6  -3   52.67    6.83
  -7   6   3   65.80    6.82
   7  -6  -3   65.28    7.26
  -7  -6   3   54.38    7.01
  -6  -6   3    3.56    2.17
  -6   6   3    0.37    1.87
   6  -6  -3    1.92    2.21
   6  -6  -3    0.34    2.07
   6   6  -3    2.34    2.40
  -6  -6   3    2.55    2.27
  -5  -6   3   76.58    5.87
  -5   6   3   76.44    4.60
   5  -6  -3   65.46    4.75
  -5   6   3   69.44    5.29
  -5  -6   3   76.90    5.10
   5   6  -3   78.24    6.09
   5  -6  -3   84.18    5.97
   4  -6  -3  111.90    5.77
   4   6  -3  111.76    3.74
  -4  -6   3  115.30    6.09
   4  -6  -3  116.09    6.31
   4  -6  -3  111.32    5.73
   4  -6  -3  112.25    6.30
   4   6  -3  114.49    6.58
  -4  -6   3  104.05    6.39
   3  -6  -3    5.07    1.89
   3  -6  -3    0.48    1.37
  -3  -6   3    2.59    1.68
   3   6  -3    1.52    1.52
   3  -6  -3   -1.43    1.12
   3   6  -3    3.34    1.73
   3  -6  -3    2.62    1.67
   2   6  -3   70.36    4.18
   2  -6  -3   66.54    3.71
   2  -6  -3   73.71    4.11
  -2  -6   3   59.34    4.11
   2  -6  -3   58.14    3.67
   2  -6  -3   65.78    4.20
   2   6  -3   69.22    4.26
   1  -6  -3  100.60    5.03
   1  -6  -3   93.90    4.54
   1   6  -3  102.72    4.63
  -1  -6   3   88.39    4.80
   1  -6  -3   93.07    3.69
   1   6  -3   96.00    4.87
  -1   6   3   92.78    4.52
  -1  -6   3   95.19    3.17
   0   6  -3  655.80   17.30
   0  -6   3  652.96   18.00
   0   6  -3  639.34   17.70
   0  -6  -3  662.17   17.63
   0   6   3  647.78   17.50
   0   6   3  660.83   15.51
   0  -6  -3  651.72   18.17
   0  -6   3  674.77   16.46
  -1   6  -3   44.40    3.40
   1   6   3   37.44    3.16
  -1   6  -3   42.56    3.20
   1  -6   3   34.74    2.90
   1   6   3   41.73    1.79
   1  -6   3   43.17    3.16
  -1  -6  -3   36.94    3.14
  -1  -6  -3   41.55    3.39
   2  -6   3  856.38   22.64
  -2  -6  -3  839.90   22.34
   2  -6   3  847.19   21.67
   2   6   3  872.04   22.92
  -2   6  -3  844.29   22.61
  -2  -6  -3  867.95   23.37
  -2   6  -3  845.28   22.76
   2   6   3  858.58   20.85
   3   6   3  147.76    5.85
  -3  -6  -3  145.54    7.48
  -3  -6  -3  145.17    5.96
  -3   6  -3  124.38    6.53
   3   6   3  135.25    6.74
   3  -6   3  141.90    5.15
  -3   6  -3  144.31    6.82
   3  -6   3  131.00    6.69
   4  -6   3  315.60   11.95
  -4   6  -3  315.98   12.00
   4   6   3  301.94   11.74
  -4  -6  -3  311.84   12.48
  -4   6  -3  308.18   11.89
   4  -6   3  313.56    8.64
  -4  -6  -3  305.80    9.81
   4   6   3  303.78   10.68
   5   6   3  126.79    6.77
   5  -6   3  105.56    7.00
   5   6   3  122.25    7.29
  -5   6  -3  130.07    7.83
  -5   6  -3  124.23    7.55
  -5  -6  -3  122.14    7.91
   6   6   3    2.37    2.20
   6   6   3    1.78    2.31
  -6  -6  -3   -3.54    2.04
   6  -6   3    1.19    2.29
  -6   6  -3   -0.61    2.59
   7  -6   3   26.31    5.00
   7   6   3   29.88    4.86
  -7   6  -3   35.20    5.89
  -7  -6  -3   18.35    4.70
   7   6   3   36.01    5.50
  -8  -6  -3   30.93    5.96
   8   6   3   32.04    5.31
   8  -6   3   27.00    5.18
   8   6   3   32.83    5.44
  -8   6  -3   25.07    5.77
   9  -6   3   24.19    5.23
   9   6   3   33.31    5.57
   9   6   3   20.92    4.67
  -9   6  -3   41.54    6.91
  -9  -6  -3   29.42    6.28
  10   6   3   51.14    7.20
 -10   6  -3   40.97    7.63
 -10   6  -3   54.54    7.89
  10   6   3   48.86    7.37
  10  -6   3   46.77    7.50
 -10  -6  -3   38.15    7.85
 -11   7   3   13.05    4.45
  10   7  -3    9.81    3.81
  10  -7  -3    6.12    3.82
 -10  -7   3   -1.04    2.80
 -10   7   3   16.04    4.14
  -9  -7   3   89.27    9.85
   9  -7  -3   66.61    8.28
   9   7  -3   72.78    8.72
  -9   7   3   68.66    8.30
   8  -7  -3   10.53    3.97
  -8   7   3   16.77    4.39
   8   7  -3   16.01    4.62
  -8  -7   3   21.02    4.94
  -7   7   3   91.19    7.08
  -7  -7   3   89.12    7.54
   7   7  -3  100.24    7.74
   7  -7  -3   95.00    8.42
   7  -7  -3   84.70    6.29
  -6  -7   3   -2.28    1.63
   6  -7  -3    0.77    2.33
   6  -7  -3    0.07    1.91
  -6  -7   3    4.29    2.13
  -6   7   3    3.64    2.17
   6   7  -3    2.01    2.28
  -5   7   3   39.74    3.75
  -5  -7   3   36.14    4.90
   5  -7  -3   37.48    4.22
  -5   7   3   39.49    4.62
  -5  -7   3   46.58    4.55
   5   7  -3   31.20    4.76
   5  -7  -3   33.47    4.72
   4  -7  -3   80.17    4.84
   4  -7  -3   72.61    5.23
   4  -7  -3   71.85    4.81
  -4  -7   3   80.35    5.09
   4  -7  -3   78.46    5.19
   4   7  -3   76.33    5.46
  -4  -7   3   73.91    5.45
   4   7  -3   78.24    2.90
  -3  -7   3  469.68   14.69
   3   7  -3  446.34   14.47
   3  -7  -3  445.87   13.78
   3  -7  -3  482.76   14.30
   3  -7  -3  459.95   14.28
   3   7  -3  439.60   14.57
   3  -7  -3  459.02   14.12
   2   7  -3  265.48    9.65
   2  -7  -3  263.81    8.73
   2  -7  -3  271.91    9.71
  -2  -7   3  264.94    9.76
   2  -7  -3  263.25    8.98
   2   7  -3  269.64    9.36
   2  -7  -3  280.21    9.28
   1   7  -3  402.53   12.06
  -1  -7   3  412.37   10.24
  -1   7   3  411.36   12.29
   1   7  -3  405.87   12.50
   1  -7  -3  412.24   11.98
  -1   7   3  423.13   11.05
   1  -7  -3  409.99   12.90
  -1  -7   3  391.59   12.78
   0  -7   3   94.17    3.90
   0  -7  -3   92.07    4.83
   0   7   3   88.68    3.15
   0   7  -3   92.57    5.00
   0  -7  -3   91.66    4.63
   0  -7   3   92.92    4.81
   0   7   3   83.18    4.56
   0   7  -3   91.47    4.33
  -1  -7  -3   41.29    3.37
   1  -7   3   38.62    3.04
  -1  -7  -3   42.49    3.58
   1   7   3   41.59    1.96
  -1   7  -3   40.63    3.05
   1  -7   3   38.54    3.07
  -1   7  -3   43.91    3.71
   1   7   3   38.75    3.54
  -2  -7  -3  367.21   11.65
   2   7   3  386.72   10.30
   2   7   3  376.69   12.17
  -2   7  -3  377.74   11.72
  -2  -7  -3  361.23   12.34
   2  -7   3  356.74   10.99
   2  -7   3  365.38   11.94
  -2   7  -3  369.14   12.08
   3   7   3  365.12   12.41
   3   7   3  340.13   10.61
  -3  -7  -3  353.71   11.15
  -3  -7  -3  348.39   12.68
  -3   7  -3  350.69   12.28
  -3   7  -3  352.79   12.00
   3  -7   3  328.75   10.11
   3  -7   3  350.65   12.26
   4  -7   3   43.88    2.67
  -4   7  -3   47.19    4.73
   4   7   3   50.96    3.83
   4   7   3   57.86    5.31
  -4  -7  -3   56.11    5.67
  -4  -7  -3   52.11    3.45
  -4   7  -3   46.02    4.77
   4  -7   3   47.27    5.10
   5  -7   3    0.25    2.14
   5   7   3    2.78    1.92
  -5   7  -3    0.09    2.30
  -5   7  -3   -0.06    1.81
   5   7   3    2.27    2.46
  -5  -7  -3    2.19    2.43
   6  -7   3   28.40    4.86
  -6  -7  -3   24.12    5.03
  -6   7  -3   18.16    4.06
   6   7   3   27.13    4.33
   6   7   3   24.79    4.46
  -6   7  -3   21.74    4.53
  -7   7  -3  234.30   12.24
   7   7   3  218.78   11.26
   7  -7   3  235.10   11.86
   7   7   3  219.03   10.90
  -7   7  -3  249.71   12.55
  -7  -7  -3  232.01   12.63
  -8   7  -3   -1.30    2.21
   8   7   3    1.29    2.36
  -8   7  -3    6.53    3.29
   8   7   3    7.42    2.86
   8  -7   3    1.09    2.48
  -8  -7  -3    5.37    3.08
   9   7   3   24.14    4.78
   9   7   3   13.76    3.84
  -9   7  -3   24.96    4.73
  -9   7  -3   19.86    4.80
   9  -7   3   24.83    5.09
  -9  -7  -3   23.18    5.37
 -10  -7  -3    1.46    3.63
 -10   7  -3   15.89    4.40
  10   7   3    5.02    3.13
 -10   7  -3   11.64    4.06
  10  -7   3    6.71    3.95
  10  -8  -3   15.12    4.80
 -10  -8   3   19.14    5.56
  10   8  -3   24.14    5.64
 -10   8   3   22.80    5.07
   9  -8  -3    1.04    2.93
  -9  -8   3    7.38    3.23
  -9   8   3    2.10    2.43
   9   8  -3    2.67    2.50
   8  -8  -3    2.41    2.83
  -8   8   3    1.89    2.42
   8   8  -3    6.35    3.19
   8  -8  -3    6.25    2.80
  -8  -8   3   -0.30    2.24
   7  -8  -3    8.48    3.36
  -7  -8   3    8.72    3.43
   7   8  -3   16.89    4.15
   7  -8  -3    6.28    2.81
  -7   8   3   10.18    3.15
   6  -8  -3   86.88    7.60
   6  -8  -3   86.23    6.13
  -6  -8   3   96.89    7.28
   6   8  -3   84.43    6.94
  -6   8   3   93.42    6.56
  -6  -8   3   94.69    6.23
  -5   8   3   26.61    3.87
   5   8  -3   17.24    3.75
  -5  -8   3   25.68    4.40
   5  -8  -3   24.76    3.47
   5  -8  -3   35.06    4.23
  -5  -8   3   25.97    3.80
   5  -8  -3   23.91    4.31
   4  -8  -3   26.72    3.42
   4  -8  -3   26.41    3.81
   4   8  -3   26.50    4.04
   4   8  -3   27.14    1.64
   4  -8  -3   34.90    3.93
   4  -8  -3   25.10    3.44
  -4  -8   3   26.90    3.64
  -4  -8   3   21.67    3.60
   3  -8  -3  102.53    5.31
   3  -8  -3   90.00    5.24
   3   8  -3   96.75    5.77
  -3  -8   3   96.33    5.55
   3   8  -3   97.40    5.55
   3  -8  -3   94.83    5.31
   3  -8  -3   97.28    5.39
  -2  -8   3  489.48   15.26
   2  -8  -3  487.74   14.18
   2  -8  -3  485.91   15.02
   2   8  -3  475.12   15.09
   2   8  -3  505.12   14.77
   2  -8  -3  505.82   14.69
   2  -8  -3  512.47   14.16
   1  -8  -3  681.48   18.30
  -1   8   3  694.52   17.53
  -1   8   3  676.36   18.82
   1  -8  -3  700.97   19.51
   1   8  -3  698.45   18.52
   1   8  -3  700.33   19.33
  -1  -8   3  721.92   16.76
  -1  -8   3  694.65   19.63
   0  -8   3  820.68   22.41
   0  -8  -3  833.18   21.66
   0  -8  -3  829.18   22.62
   0   8  -3  824.93   21.19
   0   8  -3  860.41   22.61
   0   8   3  835.62   19.98
   0   8   3  841.30   22.03
   0  -8   3  841.51   20.65
   1  -8   3  920.16   23.99
   1   8   3  888.43   23.96
  -1   8  -3  954.56   23.44
  -1  -8  -3  915.84   24.45
   1  -8   3  908.90   23.34
   1   8   3  946.30   21.82
  -1   8  -3  926.97   24.65
  -1  -8  -3  893.73   23.99
   2   8   3   48.04    3.92
   2  -8   3   48.01    4.19
   2  -8   3   54.70    3.42
  -2   8  -3   43.95    3.51
  -2   8  -3   47.06    3.88
  -2  -8  -3   49.88    4.04
   2   8   3   49.85    2.85
  -2  -8  -3   50.40    3.60
   3  -8   3   85.24    4.12
   3  -8   3   78.26    5.19
   3   8   3   81.60    5.33
  -3  -8  -3   88.76    5.75
  -3   8  -3   84.37    5.49
  -3  -8  -3   82.16    4.69
  -3   8  -3   88.59    5.23
   3   8   3   82.55    4.36
  -4  -8  -3   -1.26    1.89
  -4   8  -3    3.22    2.10
   4   8   3    1.12    1.59
   4  -8   3    1.86    1.92
  -4   8  -3    1.71    1.85
   4  -8   3    1.33    1.18
  -4  -8  -3    2.54    1.37
   4   8   3    2.60    2.05
  -5  -8  -3   35.66    5.34
   5   8   3   38.14    4.29
  -5   8  -3   28.09    4.57
   5   8   3   37.46    4.90
  -5   8  -3   28.65    4.68
   5  -8   3   33.32    4.96
  -6  -8  -3  247.20   12.38
   6  -8   3  225.54   11.22
  -6   8  -3  247.18   12.01
  -6   8  -3  212.42   11.11
   6   8   3  220.53   10.36
   6   8   3  209.19   10.56
   7   8   3   42.19    5.70
   7   8   3   49.94    5.85
  -7  -8  -3   40.53    6.70
   7  -8   3   33.06    5.53
  -7   8  -3   39.02    6.03
  -7   8  -3   44.13    6.22
   8   8   3   23.42    4.83
   8   8   3   29.48    5.09
  -8  -8  -3   23.20    5.54
  -8   8  -3   27.02    5.45
  -8   8  -3   28.54    5.55
   8  -8   3   20.42    4.69
  -9   8  -3    7.32    3.88
   9  -8   3    8.81    3.58
   9   8   3    6.43    3.05
  -9  -8  -3    3.46    3.11
  -9   8  -3   11.87    3.60
   9   8   3    4.36    2.75
 -10   8  -3   10.18    3.47
 -10  -8  -3    5.94    3.91
  10  -8   3   10.17    4.07
 -10   8  -3    6.39    3.73
 -10   9   3    8.14    3.60
 -10  -9   3    2.07    3.07
  10   9  -3    2.50    3.41
  10  -9  -3    0.71    2.97
  -9   9   3    6.52    2.99
   9  -9  -3    4.71    3.47
   9   9  -3   10.31    3.91
  -9  -9   3    5.00    3.10
   8   9  -3   24.63    5.18
  -8   9   3   18.09    4.26
  -8  -9   3   17.91    4.58
   8  -9  -3   18.88    4.78
   8  -9  -3   19.75    4.46
   7  -9  -3   25.64    4.32
  -7   9   3   26.43    4.75
   7   9  -3   29.27    5.26
   7  -9  -3   15.49    4.28
  -7  -9   3   15.15    4.08
  -6   9   3  144.22    8.38
  -6  -9   3  169.77    8.44
   6  -9  -3  145.80    8.90
   6  -9  -3  159.80    8.42
  -6  -9   3  163.37    9.42
   6   9  -3  149.46    9.27
  -5  -9   3   30.16    4.68
   5   9  -3   33.31    4.88
   5  -9  -3   32.78    4.36
   5  -9  -3   38.01    4.10
  -5  -9   3   42.23    4.64
  -5   9   3   28.51    4.10
   5  -9  -3   36.05    4.89
  -4  -9   3    1.98    1.73
   4  -9  -3    4.60    2.08
  -4  -9   3    4.07    1.97
   4  -9  -3    4.46    1.96
   4  -9  -3    3.26    2.16
   4  -9  -3    0.91    1.59
   4   9  -3    4.99    2.40
   3  -9  -3  172.19    7.43
   3  -9  -3  157.80    7.22
  -3  -9   3  162.61    7.60
   3   9  -3  171.07    7.55
   3   9  -3  145.56    7.54
   3  -9  -3  166.16    7.32
   3  -9  -3  163.22    6.99
   2   9  -3   46.87    1.91
   2  -9  -3   52.26    3.43
   2   9  -3   43.78    3.46
  -2  -9   3   42.40    4.15
   2  -9  -3   46.99    3.71
  -2   9   3   42.52    3.17
   2   9  -3   46.91    3.95
   2  -9  -3   50.32    4.37
   1  -9  -3   74.85    3.89
  -1  -9   3   64.89    4.41
  -1   9   3   56.56    3.94
   1   9  -3   69.49    3.81
  -1   9   3   69.76    3.44
   1  -9  -3   65.97    4.40
  -1  -9   3   68.92    3.02
   1   9  -3   60.23    4.23
   0  -9   3  138.26    6.37
   0   9   3  135.66    6.20
   0  -9   3  143.60    5.34
   0  -9  -3  130.76    6.40
   0   9   3  145.20    4.80
   0  -9  -3  139.53    5.84
   0   9  -3  130.46    6.43
   0   9  -3  135.02    5.37
   1  -9   3    6.28    1.86
  -1   9  -3   10.34    1.87
   1  -9   3    7.17    2.03
  -1  -9  -3   12.10    2.35
  -1   9  -3    7.14    2.32
   1   9   3    7.84    2.07
   1   9   3   10.63    1.37
  -1  -9  -3   11.90    2.41
   2  -9   3 1599.99   39.68
   2   9   3 1635.67   40.26
  -2   9  -3 1593.51   40.84
   2  -9   3 1649.51   40.05
  -2  -9  -3 1636.03   40.68
   2   9   3 1658.06   38.43
  -2  -9  -3 1636.23   40.69
  -2   9  -3 1646.46   39.66
   3  -9   3  278.27    9.03
   3  -9   3  270.38   10.65
  -3  -9  -3  299.57   11.31
   3   9   3  259.18    9.07
  -3   9  -3  289.15   10.30
  -3   9  -3  279.60   10.90
   3   9   3  279.58   10.86
  -3  -9  -3  283.38   10.09
  -4  -9  -3   23.54    4.35
   4  -9   3   23.49    3.83
   4  -9   3   27.84    2.53
  -4   9  -3   29.43    4.03
  -4   9  -3   34.97    4.53
   4   9   3   20.95    3.13
  -4  -9  -3   35.51    3.57
   4   9   3   28.50    4.17
  -5  -9  -3    7.85    3.09
   5  -9   3    6.68    2.93
  -5   9  -3    6.28    2.83
   5   9   3    3.60    2.32
  -5   9  -3    3.75    2.75
   5   9   3    6.10    2.29
  -6   9  -3   40.03    5.89
   6   9   3   55.68    6.16
   6   9   3   54.95    5.64
  -6   9  -3   41.04    5.89
  -6  -9  -3   50.60    6.77
   6  -9   3   56.08    6.59
   7   9   3    0.16    2.14
  -7   9  -3    1.37    2.71
  -7  -9  -3    0.20    2.35
   7   9   3    2.02    1.93
   7  -9   3    1.17    2.40
  -7   9  -3    0.97    2.45
  -8   9  -3   19.00    4.43
  -8  -9  -3   10.03    3.80
   8   9   3   19.95    4.38
  -8   9  -3   22.76    5.14
   8   9   3   22.96    4.57
   8  -9   3   13.95    4.02
  -9  -9  -3    3.80    3.23
   9   9   3   13.46    3.58
  -9   9  -3   12.89    3.84
   9   9   3   14.08    3.99
  -9   9  -3   11.20    4.06
   9  -9   3   15.96    4.25
 -10   9  -3   12.12    4.09
 -10   9  -3    4.37    3.35
  10  -9   3    0.52    3.29
 -10  -9  -3    1.96    3.41
  10 -10  -3    2.87    3.51
 -10  10   3    1.84    2.97
 -10 -10   3    0.28    3.17
  10  10  -3    5.41    3.10
   9 -10  -3   27.65    5.47
   9  10  -3   28.73    5.85
  -9 -10   3   10.68    4.07
  -9  10   3   29.19    5.14
   8 -10  -3   56.86    6.65
  -8  10   3   41.82    6.16
  -8 -10   3   62.25    7.98
   8  10  -3   52.06    7.06
   8 -10  -3   42.21    6.58
  -7 -10   3    4.60    2.83
   7 -10  -3    5.49    3.05
   7  10  -3    8.17    3.12
   7 -10  -3    7.76    2.77
  -7  10   3    8.26    2.79
   6  10  -3    9.32    3.31
  -6  10   3   12.38    3.05
   6 -10  -3    5.73    3.18
  -6 -10   3   13.88    3.46
   6 -10  -3    7.98    2.85
  -6 -10   3   10.71    3.24
  -5  10   3    8.56    2.57
   5  10  -3    6.99    2.92
   5 -10  -3   11.29    2.81
   5 -10  -3   10.24    3.24
  -5 -10   3    7.35    2.59
   5 -10  -3   12.90    3.17
  -5 -10   3    8.27    2.89
   4 -10  -3   -0.36    1.48
   4 -10  -3   -0.13    1.41
   4  10  -3    3.01    2.19
   4 -10  -3    2.16    1.73
  -4 -10   3    1.45    1.68
  -4 -10   3    0.73    1.58
   4 -10  -3    1.12    1.93
   3  10  -3  208.79    9.30
  -3 -10   3  217.81    9.24
   3 -10  -3  214.01    8.78
   3  10  -3  217.27    5.70
   3  10  -3  231.39    9.14
   3 -10  -3  220.38    8.74
   3 -10  -3  221.46    8.37
   3 -10  -3  215.80    8.88
  -2  10   3   80.31    4.42
   2 -10  -3   88.19    5.25
   2  10  -3   81.02    5.31
  -2 -10   3   86.68    5.29
   2  10  -3   84.56    4.69
   2 -10  -3   83.91    5.04
   2 -10  -3   84.53    4.39
   2  10  -3   86.40    3.06
  -1  10   3   30.77    3.39
  -1 -10   3   32.77    2.22
  -1  10   3   36.85    2.65
   1  10  -3   37.37    3.86
   1 -10  -3   35.70    3.80
   1 -10  -3   34.55    2.73
  -1 -10   3   36.44    3.99
   1  10  -3   32.76    2.72
   0 -10   3 1563.01   36.62
   0 -10   3 1523.54   39.00
   0  10  -3 1560.37   37.08
   0 -10  -3 1567.48   37.61
   0  10   3 1556.63   38.31
   0  10   3 1582.02   36.61
   0 -10  -3 1541.89   39.22
   0  10  -3 1568.63   39.27
   1  10   3  515.12   13.11
   1 -10   3  495.03   15.06
  -1  10  -3  510.33   13.97
  -1 -10  -3  487.72   15.42
   1 -10   3  481.23   14.32
  -1  10  -3  516.23   15.85
  -1 -10  -3  501.52   14.78
   1  10   3  483.58   15.07
  -2  10  -3    6.28    2.34
   2  10   3    5.96    2.16
   2 -10   3    4.93    1.93
  -2 -10  -3    2.80    2.03
  -2  10  -3    8.93    2.04
   2  10   3    5.11    1.46
   2 -10   3    5.53    2.02
  -2 -10  -3    3.97    2.02
  -3 -10  -3  116.90    6.71
   3  10   3  117.12    6.55
  -3  10  -3  119.61    6.12
   3 -10   3  112.09    5.32
  -3 -10  -3  124.36    6.11
   3 -10   3  120.95    6.65
   3  10   3  119.15    5.45
  -3  10  -3  116.98    6.69
   4  10   3   76.86    4.85
   4 -10   3   68.56    5.50
  -4  10  -3   79.36    6.14
  -4 -10  -3   79.00    6.26
  -4 -10  -3   83.67    5.04
   4  10   3   83.79    5.93
   4 -10   3   89.25    4.31
  -4  10  -3   85.42    5.70
  -5 -10  -3   -0.94    2.17
  -5  10  -3    1.80    2.55
   5  10   3    2.01    2.34
  -5  10  -3    6.54    2.81
   5  10   3    6.00    2.38
   5 -10   3    1.68    2.33
   6  10   3   56.67    5.78
   6 -10   3   72.02    7.48
  -6 -10  -3   78.48    7.97
   6  10   3   75.90    7.06
  -6  10  -3   70.77    6.80
  -6  10  -3   65.33    7.22
  -7  10  -3   -1.38    2.30
   7 -10   3    3.98    2.77
   7  10   3    6.47    2.58
  -7  10  -3    4.35    3.20
  -7 -10  -3    2.88    2.65
   7  10   3    1.89    2.60
  -8  10  -3    3.83    3.10
  -8 -10  -3    0.49    2.66
   8  10   3    4.18    2.48
   8  10   3    6.42    3.31
  -8  10  -3    8.35    3.44
   8 -10   3    2.91    3.58
  -9  10  -3   10.49    3.61
   9  10   3    5.73    2.65
   9 -10   3    6.15    3.24
  -9  10  -3    5.23    3.04
  -9 -10  -3    8.29    3.73
  10 -10   3    1.41    3.83
 -10 -10  -3    4.32    3.94
 -10  10  -3    8.04    4.19
 -10  10  -3    1.02    4.06
 -10  11   3   12.34    3.84
  10 -11  -3    9.04    4.48
 -10 -11   3   -3.01    3.37
  10  11  -3    1.97    3.04
  -9  11   3    7.66    3.26
  -9 -11   3    6.23    3.27
   9 -11  -3   11.79    3.95
   9  11  -3   10.39    3.50
  -8  11   3   28.97    5.20
  -8 -11   3   27.00    5.62
   8 -11  -3   21.35    5.06
   8  11  -3   36.33    6.03
   8 -11  -3   29.44    5.35
   7 -11  -3    3.28    2.40
   7  11  -3    2.80    2.36
  -7  11   3    1.26    1.79
  -7 -11   3    2.02    2.60
   7 -11  -3    0.28    2.48
  -6  11   3  173.35    9.26
  -6 -11   3  196.70    9.60
   6 -11  -3  191.19   10.45
   6  11  -3  198.00   10.71
  -6 -11   3  195.07   10.67
   6 -11  -3  204.67    9.97
  -5 -11   3  120.34    7.47
   5 -11  -3  107.03    7.41
   5  11  -3  115.17    7.66
  -5  11   3  121.94    6.91
   5 -11  -3  124.96    6.63
  -5 -11   3  123.79    7.41
   5 -11  -3  111.33    7.10
  -4 -11   3    3.30    2.16
   4 -11  -3    7.56    2.55
   4 -11  -3    7.86    2.76
   4 -11  -3    6.78    2.31
   4  11  -3    5.30    2.48
  -4 -11   3    7.75    2.47
   4 -11  -3    6.84    2.16
   3 -11  -3   19.07    3.35
   3 -11  -3   25.33    3.61
  -3 -11   3   19.93    3.47
   3  11  -3   22.28    3.19
  -3  11   3   22.42    3.18
   3  11  -3   21.15    3.57
   3 -11  -3   17.51    2.70
   3  11  -3   18.67    1.47
   2 -11  -3  124.59    6.54
  -2  11   3  127.93    5.83
   2  11  -3  121.69    6.80
   2  11  -3  139.77    4.42
   2 -11  -3  128.80    5.53
   2  11  -3  118.48    5.75
   2 -11  -3  130.85    6.66
  -2 -11   3  129.23    6.77
  -1  11   3    0.02    1.09
   1 -11  -3    1.72    1.63
   1  11  -3   -2.63    1.56
   1  11  -3   -0.35    0.83
  -1  11   3    0.66    1.30
  -1 -11   3    2.76    1.92
  -1 -11   3   -0.15    0.94
   1 -11  -3    0.12    1.02
   0 -11  -3   15.65    2.97
   0  11  -3   23.27    3.50
   0  11   3   14.85    1.98
   0  11   3   14.33    2.68
   0  11  -3   16.35    2.05
   0 -11  -3   15.71    2.30
   0 -11   3   14.91    2.86
   0 -11   3   17.40    2.31
   1  11   3    6.18    1.44
  -1 -11  -3    8.52    2.12
   1 -11   3    7.29    2.18
   1 -11   3    7.53    1.99
  -1  11  -3    6.97    1.57
  -1 -11  -3    4.89    1.94
  -1  11  -3   11.57    2.93
   1  11   3    9.23    2.34
   2  11   3    1.98    1.21
   2 -11   3    0.42    1.55
  -2  11  -3    3.49    1.62
  -2  11  -3    2.28    2.12
   2 -11   3    1.53    1.59
  -2 -11  -3    0.43    1.66
   2  11   3    1.67    1.85
  -2 -11  -3    3.98    1.91
   3 -11   3   65.03    5.09
   3  11   3   66.90    5.04
  -3 -11  -3   72.51    4.86
  -3 -11  -3   74.01    5.35
   3  11   3   71.18    4.21
  -3  11  -3   66.76    4.56
  -3  11  -3   74.47    5.53
   3 -11   3   69.07    4.27
  -4 -11  -3  150.54    7.23
  -4  11  -3  145.60    7.57
   4  11   3  155.73    8.13
   4 -11   3  147.89    8.20
  -4 -11  -3  151.29    8.48
   4 -11   3  152.52    6.19
  -4  11  -3  148.11    8.49
   4  11   3  143.47    6.90
  -5 -11  -3   -2.23    1.96
   5  11   3   -1.49    1.80
  -5  11  -3    2.37    2.47
   5  11   3    2.53    2.34
  -5 -11  -3   -0.93    1.74
   5 -11   3   -0.23    1.93
  -5  11  -3   -1.76    1.83
   6  11   3   20.43    4.17
  -6  11  -3   11.50    3.82
  -6 -11  -3   10.85    3.96
   6 -11   3   19.22    4.33
   6  11   3   12.52    3.23
  -6  11  -3   18.22    4.36
   7  11   3    3.68    2.41
  -7  11  -3    7.04    3.11
   7  11   3    6.91    2.78
   7 -11   3    2.32    2.73
  -7  11  -3    7.22    3.07
  -7 -11  -3    7.42    3.43
  -8 -11  -3    4.40    3.07
  -8  11  -3   -1.66    2.87
   8  11   3    1.19    2.68
  -8  11  -3    6.25    2.81
   8 -11   3   -0.29    2.03
   8  11   3    4.60    2.38
  -9  11  -3    4.22    3.10
   9  11   3    7.21    3.23
   9 -11   3    3.54    3.06
  -9  11  -3    6.71    3.41
  -9 -11  -3    7.12    3.44
  10 -11   3   -5.64    2.84
 -10  11  -3    2.74    3.35
 -10 -12   3    1.95    3.20
  10 -12  -3    1.27    3.86
  10  12  -3    6.08    3.34
   9  12  -3    5.22    3.06
  -9  12   3    5.45    2.82
  -9 -12   3    2.30    2.92
   9 -12  -3   -1.82    2.70
  -8  12   3    6.20    2.64
   8 -12  -3    4.56    3.20
   8 -12  -3    7.37    3.05
  -8 -12   3   -2.11    2.08
   8  12  -3    4.13    2.82
  -7 -12   3   18.96    4.57
   7 -12  -3   12.52    4.03
   7 -12  -3   17.55    4.00
  -7  12   3   16.43    3.74
   7  12  -3   11.79    3.71
  -6 -12   3    2.64    2.42
   6  12  -3    6.07    2.82
  -6  12   3    5.22    2.26
   6 -12  -3    0.25    2.25
   6 -12  -3    2.19    2.70
  -6 -12   3    1.18    2.11
   5 -12  -3 1143.15   31.81
  -5 -12   3 1056.79   30.92
  -5 -12   3 1085.08   31.67
   5 -12  -3 1071.31   30.58
   5  12  -3 1073.69   32.01
   5 -12  -3 1129.69   30.16
  -5  12   3 1118.15   30.29
   4 -12  -3   63.49    4.54
  -4 -12   3   61.09    5.11
   4  12  -3   62.34    6.04
   4 -12  -3   62.38    5.02
  -4 -12   3   61.03    5.57
   4 -12  -3   58.59    4.59
  -3 -12   3  232.06    9.98
   3 -12  -3  206.03    9.18
   3  12  -3  238.71   10.10
   3 -12  -3  231.26    9.65
   3  12  -3  241.41    6.53
   3 -12  -3  219.61    8.36
  -3  12   3  222.24    9.21
   2  12  -3  594.19   18.45
   2 -12  -3  594.15   16.32
   2  12  -3  605.16   14.89
  -2 -12   3  567.53   18.46
  -2  12   3  583.82   17.00
   2  12  -3  587.06   16.94
   2 -12  -3  608.20   18.13
   2 -12  -3  597.45   18.28
   1 -12  -3  345.53   10.30
  -1  12   3  337.94   10.51
  -1 -12   3  336.98    9.77
   1 -12  -3  319.96   11.94
  -1 -12   3  326.20   12.07
   1  12  -3  331.37   10.35
   1  12  -3  325.03   12.11
  -1  12   3  339.15   11.89
   0 -12  -3  312.57   11.56
   0  12  -3  308.17   11.64
   0 -12  -3  322.64   10.05
   0 -12   3  315.51    9.95
   0  12   3  318.99    9.66
   0  12   3  297.07   10.99
   0  12  -3  312.04    9.50
   0 -12   3  287.68   11.14
   1  12   3    1.30    1.24
  -1  12  -3    2.50    2.21
   1 -12   3    0.40    1.33
   1 -12   3   -1.02    1.35
  -1  12  -3    2.27    1.25
  -1 -12  -3   -0.91    1.31
   1  12   3    0.33    1.48
  -1 -12  -3   -0.46    1.49
  -2 -12  -3   21.14    3.20
   2 -12   3   19.00    3.25
  -2 -12  -3   20.95    3.44
   2 -12   3   28.92    3.39
  -2  12  -3   18.86    3.60
   2  12   3   21.84    2.47
   2  12   3   15.92    3.15
  -2  12  -3   23.58    2.68
  -3 -12  -3  746.47   21.96
   3 -12   3  755.34   22.01
  -3  12  -3  699.79   22.12
  -3 -12  -3  723.75   21.39
   3  12   3  731.87   21.65
   3 -12   3  722.14   20.19
   3  12   3  727.73   19.97
  -3  12  -3  745.09   20.45
  -4  12  -3   59.28    4.87
  -4  12  -3   65.90    6.31
   4 -12   3   58.54    5.99
   4  12   3   67.91    6.08
   4 -12   3   59.55    4.00
   4  12   3   73.39    4.98
  -4 -12  -3   76.29    6.05
  -4 -12  -3   69.41    4.96
   5  12   3   87.21    5.88
   5  12   3  108.65    7.09
   5 -12   3   90.43    6.85
  -5 -12  -3   79.20    5.43
  -5  12  -3   96.27    7.37
  -5 -12  -3   88.08    7.00
  -5  12  -3   89.38    6.42
   6  12   3   17.70    3.66
  -6  12  -3   18.89    4.40
   6  12   3   13.41    3.71
  -6  12  -3   12.27    3.55
   6 -12   3   18.15    4.40
  -6 -12  -3   15.85    4.29
   7  12   3   15.03    3.83
  -7  12  -3   21.16    4.85
   7  12   3   16.72    3.84
   7 -12   3   15.61    4.25
  -7  12  -3    7.89    3.73
  -7 -12  -3   16.09    4.49
  -8  12  -3    0.28    2.77
   8  12   3    0.46    2.28
  -8  12  -3    7.58    2.54
   8 -12   3    5.78    3.00
   8  12   3    0.20    2.61
  -8 -12  -3    1.14    2.43
   9  12   3   10.58    3.93
  -9  12  -3    8.42    4.11
   9 -12   3    8.06    3.67
  -9 -12  -3    8.77    4.08
 -10  12  -3    4.48    3.90
  10 -12   3    9.31    4.28
 -10 -13   3    3.92    3.95
  10  13  -3    2.91    3.47
  10 -13  -3   11.76    4.53
  -9 -13   3    8.36    3.31
   9 -13  -3    2.87    2.69
   9 -13  -3    1.43    3.25
   9  13  -3    4.18    2.92
  -8 -13   3    3.97    3.14
  -8  13   3    3.06    2.20
   8 -13  -3    0.44    2.63
   8 -13  -3    3.07    3.32
   8  13  -3    5.62    2.84
   7  13  -3   40.13    6.36
   7 -13  -3   45.96    6.57
  -7  13   3   45.36    5.65
  -7 -13   3   57.21    7.19
   7 -13  -3   43.49    6.07
   6  13  -3    5.44    2.89
  -6  13   3    3.15    2.13
  -6 -13   3   -0.09    1.78
   6 -13  -3    4.21    2.49
   6 -13  -3    1.05    2.81
  -6 -13   3    3.79    2.64
  -5 -13   3   52.17    5.78
  -5 -13   3   52.92    5.66
   5 -13  -3   55.43    6.09
   5 -13  -3   57.36    5.77
   5 -13  -3   56.10    4.66
   5  13  -3   52.87    6.09
  -5  13   3   55.64    4.61
  -4 -13   3  216.65   10.08
  -4  13   3  208.26    9.54
   4 -13  -3  208.12    9.17
   4  13  -3  184.31    9.66
  -4 -13   3  223.34    9.83
   4 -13  -3  215.87    9.72
   3  13  -3   46.55    2.59
   3  13  -3   44.94    5.13
  -3 -13   3   52.45    4.61
   3 -13  -3   47.86    3.58
   3 -13  -3   52.35    4.97
  -3  13   3   44.82    4.31
   3 -13  -3   44.25    4.93
  -3 -13   3   58.00    5.52
   2 -13  -3  408.40   14.43
  -2 -13   3  427.16   15.09
   2 -13  -3  440.92   12.73
   2  13  -3  423.39   14.91
  -2  13   3  443.80   13.67
   2  13  -3  437.75   13.42
   2  13  -3  437.37   11.70
   2 -13  -3  443.66   14.74
  -1  13   3    5.43    2.05
   1  13  -3    5.87    1.58
   1  13  -3    4.61    2.42
  -1 -13   3    4.32    1.48
  -1 -13   3    4.53    2.33
   1 -13  -3    7.81    1.70
   1 -13  -3    8.99    2.60
  -1  13   3    5.29    1.77
   0 -13   3  576.71   17.98
   0  13   3  586.13   16.08
   0  13  -3  576.22   18.36
   0 -13  -3  593.08   16.16
   0 -13  -3  602.36   18.35
   0 -13   3  583.74   16.14
   0  13   3  551.47   17.57
   0  13  -3  589.65   15.57
  -1 -13  -3   96.19    5.18
  -1  13  -3   91.91    6.17
   1  13   3   86.96    4.34
   1 -13   3   92.05    5.61
  -1 -13  -3   91.73    5.72
  -1  13  -3   94.85    4.25
   1 -13   3   91.52    5.12
   1  13   3   87.61    5.52
  -2  13  -3  491.31   13.73
   2  13   3  460.04   15.41
   2 -13   3  474.94   15.25
   2  13   3  489.10   13.79
  -2  13  -3  466.63   16.27
  -2 -13  -3  466.94   15.11
   2 -13   3  457.94   14.90
  -2 -13  -3  500.18   15.92
   3 -13   3   59.92    4.94
  -3  13  -3   67.75    4.53
   3  13   3   64.61    5.16
  -3 -13  -3   63.98    4.83
  -3 -13  -3   78.89    5.52
   3 -13   3   63.73    4.41
   3  13   3   69.13    4.39
  -3  13  -3   71.24    5.72
   4  13   3  283.90   10.84
   4  13   3  296.53   12.07
   4 -13   3  274.45   10.02
  -4  13  -3  285.44   12.61
  -4 -13  -3  300.61   11.41
   4 -13   3  302.80   12.42
  -4  13  -3  305.64   11.31
  -4 -13  -3  291.74   12.41
   5  13   3   41.31    4.72
   5 -13   3   30.09    5.26
  -5 -13  -3   40.40    5.84
  -5  13  -3   39.46    5.00
  -5 -13  -3   38.66    4.57
  -5  13  -3   45.88    6.12
   5  13   3   43.69    5.32
  -6  13  -3   -0.76    2.26
  -6  13  -3   -2.96    1.94
  -6 -13  -3    1.11    2.50
   6 -13   3    6.16    3.04
   6  13   3    3.01    2.05
   6  13   3    0.05    2.38
  -7  13  -3    9.54    3.41
  -7 -13  -3    2.41    2.88
  -7  13  -3    2.86    3.15
   7  13   3    7.32    3.50
   7  13   3   10.03    3.13
   7 -13   3    7.01    3.26
   8 -13   3    8.53    3.59
  -8 -13  -3    1.80    3.19
  -8  13  -3    3.79    2.96
   8  13   3    0.77    2.83
  -9 -13  -3   15.62    4.67
   9 -13   3   13.36    4.27
  -9  13  -3   15.22    4.41
  10  14  -3    5.47    3.46
 -10 -14   3   -1.43    4.08
   9  14  -3   24.94    5.45
   9 -14  -3   29.49    5.35
  -9 -14   3   30.50    6.33
   9 -14  -3   14.71    4.94
  -8 -14   3   -1.54    1.92
   8  14  -3   10.20    3.40
   8 -14  -3   -0.30    2.63
   8 -14  -3    0.64    2.82
   7 -14  -3   14.71    4.35
   7 -14  -3   17.92    4.35
  -7 -14   3   19.77    4.80
   7  14  -3   11.97    4.00
  -7  14   3   21.75    4.25
  -6  14   3  148.55    8.11
  -6 -14   3  161.02    8.97
  -6 -14   3  137.18    8.90
   6 -14  -3  140.30    8.69
   6  14  -3  135.97    9.03
   5  14  -3    9.06    3.19
   5 -14  -3    7.08    2.76
  -5 -14   3   10.72    2.93
  -5 -14   3   11.49    3.39
   5 -14  -3   13.85    3.17
  -5  14   3    6.65    2.38
  -5  14   3    4.64    2.67
   4  14  -3    2.41    2.16
  -4  14   3   -1.86    1.46
  -4  14   3   -0.11    1.38
   4 -14  -3    1.22    2.19
  -4 -14   3   -0.47    1.39
   4 -14  -3    1.53    2.05
  -4 -14   3    2.47    2.19
  -3 -14   3   81.53    5.15
   3 -14  -3   73.46    4.38
  -3  14   3   78.47    5.16
   3 -14  -3   76.35    5.42
  -3 -14   3   70.84    5.57
   3  14  -3   64.81    5.53
   3 -14  -3   73.11    5.55
   2  14  -3   14.99    1.86
  -2 -14   3   11.49    2.96
   2  14  -3   17.76    2.66
   2 -14  -3   14.52    2.16
   2  14  -3   18.14    3.60
   2 -14  -3   15.60    3.18
  -2  14   3   16.74    2.85
   2 -14  -3   14.24    3.17
   1 -14  -3    1.98    1.30
   1  14  -3    5.34    2.63
   1  14  -3    0.55    0.96
  -1  14   3    1.11    1.61
  -1 -14   3    3.33    2.30
   1 -14  -3    2.91    2.11
  -1 -14   3    1.03    1.21
  -1  14   3    0.57    1.37
   0  14   3  161.04    7.69
   0 -14   3  142.88    6.31
   0 -14   3  149.10    7.51
   0 -14  -3  150.30    6.13
   0  14  -3  136.81    5.45
   0  14   3  141.63    6.19
   0 -14  -3  151.57    7.75
   0  14  -3  156.78    8.07
   1  14   3  124.85    6.88
  -1  14  -3  131.65    5.17
   1 -14   3  131.05    6.90
   1 -14   3  138.76    6.53
  -1 -14  -3  126.10    7.08
  -1  14  -3  120.00    7.32
  -1 -14  -3  133.38    6.27
   1  14   3  127.71    5.54
  -2  14  -3    1.43    2.20
  -2  14  -3    1.63    1.27
   2  14   3    1.25    1.46
  -2 -14  -3   -0.01    1.79
   2 -14   3    1.00    1.84
  -2 -14  -3    1.80    1.89
   2  14   3    0.20    1.77
   2 -14   3    1.62    1.71
   3 -14   3  311.72   12.36
   3  14   3  342.14   11.12
  -3 -14  -3  329.24   12.34
   3  14   3  318.67   12.48
   3 -14   3  302.30   11.07
  -3  14  -3  326.83   10.95
  -3 -14  -3  314.21   12.29
  -3  14  -3  301.05   12.76
   4 -14   3   55.64    6.03
  -4 -14  -3   53.24    5.30
  -4  14  -3   61.82    6.45
   4  14   3   53.85    4.49
   4  14   3   46.66    5.49
  -4  14  -3   54.30    4.86
   4 -14   3   49.98    3.99
  -4 -14  -3   48.07    5.65
   5 -14   3  226.76   11.33
  -5  14  -3  207.45   11.27
   5  14   3  208.31    9.69
  -5 -14  -3  214.31    9.75
   5  14   3  213.88   10.52
  -5  14  -3  217.48   10.21
  -5 -14  -3  231.22   11.61
   6  14   3   90.78    6.42
   6 -14   3   94.73    8.64
  -6  14  -3   93.96    8.77
  -6  14  -3   80.46    6.51
   6  14   3   73.77    7.29
  -6 -14  -3   93.67    8.63
   7  14   3    1.74    2.15
  -7 -14  -3   -0.95    2.46
   7 -14   3    4.44    2.83
   7  14   3    1.50    2.75
  -7  14  -3    2.84    3.01
   8 -14   3    6.42    3.32
  -8 -14  -3   11.58    4.12
  -8  14  -3    1.94    2.75
   8  14   3    3.82    3.00
  -9  14  -3    2.94    3.45
   9 -14   3    9.94    3.76
  -9 -14  -3    2.25    2.92
 -10  15   3    8.34    3.66
 -10 -15   3    8.76    4.50
  -9  15   3    8.57    2.98
  -9 -15   3    3.17    2.98
   9  15  -3    5.51    3.45
   9 -15  -3    6.53    3.32
   8  15  -3   27.09    5.21
  -8  15   3   37.77    6.16
  -8 -15   3   34.89    6.24
   8 -15  -3   39.11    6.08
   7 -15  -3   20.53    4.50
  -7 -15   3   19.28    4.56
   7  15  -3   16.13    4.43
  -7  15   3   23.20    4.92
  -6 -15   3  113.21    7.96
  -6 -15   3  130.83    8.19
  -6  15   3  106.08    7.85
   6  15  -3   92.95    7.49
   6 -15  -3  111.69    7.68
  -5 -15   3   16.97    3.58
   5 -15  -3   18.81    4.10
   5  15  -3   25.45    4.73
  -5  15   3   20.08    3.42
  -5  15   3   19.96    4.03
  -5 -15   3   27.38    4.63
   5 -15  -3   23.23    3.99
  -4  15   3    1.53    1.97
   4 -15  -3   -0.74    1.90
  -4 -15   3    0.85    1.85
   4 -15  -3    0.50    1.95
   4  15  -3    0.07    2.08
  -4 -15   3   -1.24    1.86
  -4  15   3    0.19    1.24
   3  15  -3   25.45    4.25
   3 -15  -3   34.43    3.23
  -3 -15   3   26.89    3.65
   3 -15  -3   27.27    4.23
  -3  15   3   32.08    4.14
  -3 -15   3   26.69    4.38
   3 -15  -3   35.62    4.85
   2  15  -3   61.06    3.47
   2 -15  -3   63.29    5.74
  -2 -15   3   61.12    5.10
   2  15  -3   62.72    4.05
   2  15  -3   61.80    5.85
   2 -15  -3   64.02    3.67
   2 -15  -3   59.15    5.06
  -2  15   3   55.97    4.24
  -1 -15   3   95.76    6.42
   1 -15  -3   98.74    6.43
   1  15  -3  102.80    6.91
   1  15  -3  109.19    4.89
  -1  15   3  110.38    6.47
   1 -15  -3  106.47    4.75
  -1  15   3  104.92    5.54
  -1 -15   3   99.83    4.86
   0 -15  -3  382.71   11.47
   0 -15   3  376.48   11.97
   0  15  -3  377.23   10.80
   0 -15  -3  360.32   13.61
   0  15  -3  371.88   13.98
   0  15   3  358.97   13.26
   0  15   3  371.36   11.88
   0 -15   3  378.49   13.69
  -1 -15  -3  118.41    6.96
  -1 -15  -3  125.59    6.10
  -1  15  -3  128.46    7.81
   1 -15   3  119.39    6.72
  -1  15  -3  121.33    4.91
   1  15   3  124.07    5.64
   1 -15   3  123.91    6.37
   1  15   3  131.76    7.14
   2 -15   3  509.47   16.46
  -2 -15  -3  513.88   16.12
   2  15   3  507.46   14.98
  -2  15  -3  517.02   17.80
   2  15   3  485.55   16.59
  -2  15  -3  524.59   14.35
   2 -15   3  523.63   16.45
  -2 -15  -3  517.85   17.25
   3  15   3   78.22    5.92
   3 -15   3   81.03    5.18
  -3  15  -3   74.20    4.71
   3 -15   3   74.15    5.87
   3  15   3   79.32    4.88
  -3 -15  -3   83.74    5.76
  -3  15  -3   81.23    7.06
  -3 -15  -3   69.56    5.47
   4 -15   3    4.15    2.57
  -4  15  -3    4.24    2.33
   4 -15   3    4.74    2.15
   4  15   3    4.72    2.68
  -4  15  -3    2.17    2.76
   4  15   3    2.41    2.23
  -4 -15  -3    4.33    2.32
  -4 -15  -3    8.04    3.24
  -5  15  -3   11.08    3.91
   5 -15   3    8.11    3.37
  -5 -15  -3    6.39    3.47
   5  15   3    8.29    3.24
   5  15   3    9.73    3.06
  -5 -15  -3    5.52    2.53
  -6 -15  -3    4.92    3.19
   6  15   3   14.80    3.25
   6 -15   3   10.15    3.43
  -6  15  -3    9.88    3.96
   6  15   3   13.85    3.86
   7 -15   3    9.42    3.73
  -7 -15  -3    9.16    4.06
  -7  15  -3    5.54    3.54
   7  15   3    6.33    3.22
   8  15   3   31.88    5.83
   8 -15   3   33.92    6.12
  -8  15  -3   34.82    6.54
  -8 -15  -3   21.70    5.44
  -9 -15  -3   -0.89    3.29
   9 -15   3    3.08    2.81
  -9  15  -3    5.16    3.41
  -9  16   3   60.01    8.04
   9  16  -3   70.54    9.02
  -9 -16   3   74.08    9.34
   9 -16  -3   82.16    9.20
  -8 -16   3    2.17    2.90
  -8  16   3   10.99    3.89
   8 -16  -3    4.81    3.14
   8  16  -3    3.34    2.72
   7 -16  -3    7.18    3.55
   7  16  -3    8.28    3.20
  -7  16   3    7.42    3.37
  -7 -16   3    8.92    3.41
   6  16  -3   23.16    4.84
  -6 -16   3   39.97    5.64
  -6 -16   3   31.46    5.19
  -6  16   3   29.18    5.25
   6 -16  -3   35.48    5.58
  -5  16   3    1.73    2.40
   5 -16  -3    5.00    2.79
   5  16  -3    1.25    2.43
   5 -16  -3    0.16    2.30
  -5 -16   3    2.64    2.74
  -5 -16   3    4.12    2.34
   4  16  -3   18.26    4.04
  -4 -16   3   31.97    4.32
  -4 -16   3   28.81    4.89
   4 -16  -3   26.36    4.13
  -4  16   3   28.06    3.27
   4 -16  -3   28.57    4.43
  -4  16   3   26.32    4.46
   3 -16  -3   15.50    3.60
  -3 -16   3   18.61    3.10
  -3 -16   3   13.23    3.37
   3 -16  -3   23.92    4.05
   3 -16  -3   18.09    2.52
   3  16  -3   15.00    3.68
  -3  16   3   17.17    3.51
   2 -16  -3    1.80    1.25
  -2  16   3   -0.16    1.68
   2 -16  -3   -0.15    1.91
  -2 -16   3   -0.07    1.82
   2  16  -3    5.36    2.65
   2 -16  -3    3.35    2.48
   2  16  -3    2.32    1.32
  -1  16   3  270.22   10.08
   1  16  -3  265.72   11.61
  -1 -16   3  270.14   11.54
  -1 -16   3  255.40    9.05
   1 -16  -3  273.95    8.65
   1  16  -3  258.84    8.74
   1 -16  -3  277.89   11.42
  -1  16   3  253.75   10.89
   0 -16   3   84.12    4.88
   0 -16  -3   81.22    4.42
   0  16  -3   76.20    3.73
   0  16  -3   82.38    6.19
   0 -16   3   78.22    5.79
   0 -16  -3   75.26    5.63
   0  16   3   79.35    4.91
   0  16   3   83.86    5.79
  -1  16  -3  122.45    7.86
  -1  16  -3  128.33    4.88
  -1 -16  -3  118.06    6.04
   1  16   3  105.15    6.65
   1  16   3  126.48    5.89
  -1 -16  -3  124.02    7.31
   1 -16   3  130.63    7.29
   1 -16   3  129.74    6.50
  -2 -16  -3   79.19    5.97
  -2 -16  -3   83.42    5.54
  -2  16  -3   77.34    6.33
   2 -16   3   72.58    5.26
   2  16   3   80.36    4.81
  -2  16  -3   76.20    3.99
   2  16   3   80.41    5.73
   2 -16   3   77.33    5.48
   3  16   3   12.13    3.19
   3  16   3   12.50    2.65
   3 -16   3   11.81    2.93
  -3 -16  -3   14.69    3.46
  -3 -16  -3   12.67    3.15
   3 -16   3   10.86    3.15
  -3  16  -3    8.49    3.26
  -4 -16  -3  335.52   13.99
   4 -16   3  360.45   14.53
  -4 -16  -3  356.83   13.74
   4  16   3  343.47   12.74
   4  16   3  355.73   13.92
  -4  16  -3  384.77   15.45
   5 -16   3   12.18    3.48
  -5 -16  -3    6.91    2.73
   5  16   3    5.07    2.63
  -5  16  -3    6.49    3.37
   5  16   3    8.33    2.82
  -5 -16  -3    2.88    2.97
  -6  16  -3    1.19    2.78
   6  16   3    4.67    2.39
   6  16   3    3.53    2.26
   6 -16   3    2.86    2.47
  -6 -16  -3    3.66    3.27
   7  16   3    4.77    3.09
  -7 -16  -3    5.09    3.19
  -7  16  -3    1.83    2.94
   7 -16   3    3.83    3.13
  -8 -16  -3   15.52    4.62
  -8  16  -3   10.67    3.79
   8  16   3   18.10    4.36
   8 -16   3   11.04    4.17
  -9  16  -3    8.73    4.02
   9 -16   3    4.74    3.70
  -9 -16  -3    4.70    3.62
  -9  17   3   19.64    4.91
   9 -17  -3   12.78    4.39
  -9 -17   3   15.12    4.59
   9  17  -3   17.53    4.89
  -8  17   3   36.97    6.37
   8  17  -3   28.75    5.80
  -8 -17   3   40.01    7.04
   8 -17  -3   42.77    6.61
  -7 -17   3   43.21    6.69
  -7  17   3   32.80    5.87
   7 -17  -3   46.88    6.69
   7  17  -3   44.97    6.61
  -6 -17   3   54.27    6.57
  -6  17   3   52.86    6.77
   6  17  -3   51.79    6.79
   6 -17  -3   43.73    6.15
  -6 -17   3   66.52    7.13
   5 -17  -3  129.01    8.25
   5 -17  -3  131.82    7.69
  -5 -17   3  137.19    8.36
   5  17  -3  139.93    8.81
  -5 -17   3  120.63    8.23
  -5  17   3  118.22    8.27
   4 -17  -3   51.00    5.84
  -4 -17   3   58.81    4.85
   4 -17  -3   56.21    5.77
   4  17  -3   50.98    6.02
  -4 -17   3   54.42    6.43
  -4  17   3   49.33    5.72
  -3 -17   3   76.33    7.13
   3 -17  -3   78.29    6.06
  -3  17   3   74.59    5.54
   3 -17  -3   79.45    6.90
  -3 -17   3   74.67    5.10
   3  17  -3   67.11    6.54
   2 -17  -3    0.52    2.14
   2 -17  -3    0.39    1.03
   2 -17  -3    0.31    2.13
   2  17  -3    1.01    2.32
   2  17  -3    1.94    1.37
  -2 -17   3   -0.79    1.37
  -2 -17   3   -2.50    1.79
  -2  17   3   -3.21    1.56
  -1  17   3   29.53    4.37
   1  17  -3   31.57    2.81
   1 -17  -3   27.01    2.50
  -1 -17   3   27.41    3.19
   1 -17  -3   30.25    4.67
   1  17  -3   22.35    4.24
  -1 -17   3   27.82    4.68
  -1  17   3   26.81    3.64
   0  17   3   24.41    4.03
   0 -17  -3   19.81    2.47
   0 -17   3   20.95    3.88
   0 -17   3   23.60    3.30
   0  17  -3   27.52    2.37
   0 -17  -3   26.03    4.35
   0  17   3   25.06    3.30
   0  17  -3   25.88    4.53
   1  17   3   -1.80    1.29
  -1  17  -3    0.13    2.45
   1  17   3    0.25    1.79
   1 -17   3    1.98    2.11
  -1 -17  -3    1.87    2.03
   1 -17   3   -0.64    1.47
  -1 -17  -3    0.57    1.65
   2  17   3  153.41    8.11
  -2 -17  -3  157.32    8.55
  -2  17  -3  125.95    8.47
  -2 -17  -3  160.56    7.44
   2 -17   3  153.76    7.99
   2  17   3  159.79    7.03
   2 -17   3  146.55    7.84
  -3 -17  -3    8.09    3.13
   3  17   3   11.57    2.79
   3 -17   3    2.96    2.26
  -3 -17  -3    5.85    2.66
  -3  17  -3    3.31    2.81
   3 -17   3    7.80    2.79
   3  17   3    9.09    2.92
  -4 -17  -3   94.43    6.61
  -4  17  -3   85.18    7.84
   4 -17   3   71.44    7.12
   4  17   3   87.77    6.44
   4  17   3   78.76    5.59
  -4 -17  -3   78.69    6.49
  -5 -17  -3    2.92    2.80
   5 -17   3    6.84    3.01
   5  17   3    7.16    2.92
  -5  17  -3    3.16    3.14
  -5 -17  -3    3.60    2.50
   5  17   3    5.38    2.85
   6  17   3    8.18    3.00
  -6  17  -3    7.04    3.38
   6 -17   3    7.84    3.12
  -6 -17  -3   -2.78    2.02
   7  17   3   48.18    6.57
   7 -17   3   29.78    5.85
  -7  17  -3   43.82    7.42
  -7 -17  -3   38.56    6.75
  -8 -17  -3   15.07    4.76
   8  17   3   23.90    5.03
   8 -17   3   17.55    5.01
  -8  17  -3   23.28    5.60
  -9 -17  -3    4.21    3.99
  -9  17  -3    7.11    4.27
   9 -17   3    1.28    3.51
  -9  18   3   10.32    3.89
   9  18  -3    9.42    4.05
  -9 -18   3    8.41    4.15
   9 -18  -3   11.28    4.26
   8 -18  -3   45.18    6.67
  -8 -18   3   44.57    7.17
   8  18  -3   41.05    6.65
  -8  18   3   41.92    6.50
  -7  18   3   63.75    7.77
   7 -18  -3   83.25    8.44
   7  18  -3   59.10    7.54
  -7 -18   3   46.11    6.84
  -6  18   3   87.79    7.37
  -6 -18   3   92.44    7.55
   6  18  -3   91.10    8.58
  -6 -18   3   85.64    7.17
   6 -18  -3   92.69    7.51
  -5 -18   3    7.15    3.45
   5  18  -3    1.71    2.49
   5 -18  -3    5.30    3.02
   5 -18  -3    7.01    2.99
  -5  18   3    1.94    2.81
  -5 -18   3    2.58    2.39
  -4 -18   3   11.02    3.72
   4 -18  -3    7.39    3.09
  -4  18   3   11.12    3.31
  -4 -18   3   13.95    3.04
   4  18  -3    9.67    3.36
   4 -18  -3    7.02    2.99
  -3 -18   3  121.97    6.54
   3 -18  -3  119.62    7.64
   3  18  -3  110.19    7.75
  -3  18   3  119.08    7.23
  -3 -18   3  111.03    7.74
   3 -18  -3  114.98    7.53
  -2 -18   3    0.43    2.23
   2 -18  -3    2.27    2.31
   2 -18  -3    0.70    1.95
   2  18  -3    1.15    1.57
  -2  18   3   -0.36    1.85
  -2 -18   3   -1.94    1.21
   2  18  -3    2.11    2.60
  -1 -18   3    4.52    2.67
   1  18  -3    3.63    2.82
   1 -18  -3    2.09    2.53
  -1 -18   3    2.14    1.58
   1  18  -3    5.56    1.56
  -1  18   3    1.70    2.05
  -1  18   3    5.17    2.47
   0  18   3   10.28    2.99
   0 -18   3   12.94    2.79
   0 -18  -3   10.90    2.04
   0 -18  -3   11.91    3.21
   0  18   3   16.76    3.11
   0  18  -3   14.80    3.93
   0 -18   3   12.89    3.41
   1  18   3    3.29    2.33
  -1 -18  -3   -0.04    2.06
  -1 -18  -3    1.49    1.71
   1 -18   3   -0.71    1.60
  -1  18  -3   -0.22    2.69
   1  18   3    0.52    1.89
   1 -18   3    3.61    2.26
  -2  18  -3   13.84    3.97
   2 -18   3    3.57    2.33
  -2 -18  -3    2.47    2.25
  -2 -18  -3    7.71    3.01
   2  18   3    7.76    2.45
   2 -18   3    8.62    2.84
   2  18   3    3.78    2.29
   3 -18   3    5.94    2.82
  -3  18  -3    9.89    3.77
  -3 -18  -3    5.19    2.61
  -3 -18  -3   12.37    3.37
   3 -18   3    8.12    2.88
   3  18   3    5.33    2.82
   3  18   3    7.52    2.55
  -4  18  -3  128.10    8.89
   4  18   3  133.27    8.06
   4  18   3  122.98    7.11
  -4 -18  -3  120.81    7.89
  -4 -18  -3  125.88    7.86
   4 -18   3  123.57    8.11
   5 -18   3    8.22    3.28
  -5  18  -3   11.84    4.18
  -5 -18  -3   17.27    3.81
  -5 -18  -3   33.92    5.39
  -6 -18  -3    5.19    3.35
  -6  18  -3    2.43    2.71
   6 -18   3    2.82    2.46
   6  18   3   -0.47    2.15
   7  18   3    3.25    2.96
   7 -18   3    3.42    2.60
  -7  18  -3   -0.18    2.39
  -7 -18  -3   -1.38    2.73
  -8  18  -3    0.59    2.77
   8 -18   3    7.90    3.93
  -8 -18  -3   -0.34    2.91
  -9 -18  -3    5.39    4.09
  -9  18  -3   11.43    4.98
   9 -18   3   10.76    4.16
  -9 -19   3   37.92    7.82
   9 -19  -3   27.58    6.23
  -9  19   3   26.15    6.00
   9  19  -3   30.58    6.28
  -8  19   3   30.40    5.84
  -8 -19   3   32.34    5.75
   8 -19  -3   27.87    5.50
   8  19  -3   28.37    5.72
  -7 -19   3    6.61    3.19
   7  19  -3    4.44    2.82
  -7  19   3   10.01    3.83
   7 -19  -3    7.66    3.53
  -6 -19   3   28.28    5.23
   6 -19  -3   41.53    6.13
  -6 -19   3   54.10    6.80
   6  19  -3   51.73    6.95
  -6  19   3   40.69    6.06
   5 -19  -3   20.60    4.34
   5  19  -3   26.83    4.92
  -5 -19   3   13.24    4.20
   5 -19  -3   28.30    4.61
  -5  19   3   22.36    4.82
  -5 -19   3   28.58    4.69
   4 -19  -3   53.09    6.00
  -4 -19   3   46.77    6.44
  -4 -19   3   51.33    5.31
   4 -19  -3   41.42    5.85
   4  19  -3   36.17    5.64
  -4  19   3   40.78    5.60
   3 -19  -3   91.13    6.70
  -3 -19   3   89.14    7.09
  -3  19   3   98.07    6.74
   3  19  -3   97.87    7.40
  -3 -19   3  100.94    6.00
   3 -19  -3   97.09    7.14
  -2 -19   3   30.23    5.00
  -2  19   3   27.85    4.22
  -2 -19   3   35.99    3.53
   2 -19  -3   26.33    4.52
   2  19  -3   38.54    5.48
   2  19  -3   32.39    3.40
   2 -19  -3   26.16    4.69
  -1  19   3  143.87    7.46
  -1 -19   3  155.10    7.01
  -1 -19   3  137.29    8.39
   1 -19  -3  135.36    8.29
   1  19  -3  133.28    8.67
   0 -19   3   55.02    6.07
   0  19   3   69.00    5.69
   0  19   3   65.49    5.03
   0  19  -3   55.33    6.26
   0 -19  -3   68.79    5.81
   0 -19   3   51.32    4.31
  -1 -19  -3  152.85    7.01
   1 -19   3  161.25    8.60
   1 -19   3  159.05    7.98
   1  19   3  161.20    7.48
  -1  19  -3  163.25    9.46
  -1 -19  -3  159.01    9.00
   1  19   3  166.61    8.84
   2 -19   3   66.64    6.06
   2  19   3   53.86    4.83
  -2  19  -3   60.69    6.80
   2  19   3   52.13    5.62
  -2 -19  -3   54.06    4.92
  -2 -19  -3   57.08    6.21
   2 -19   3   66.94    6.14
  -3 -19  -3   14.03    3.71
   3  19   3   15.14    3.32
  -3  19  -3   17.47    4.51
  -3 -19  -3   17.05    3.86
   3  19   3   23.34    4.31
   3 -19   3   23.35    4.15
   3 -19   3   18.02    3.93
   4  19   3   89.73    6.18
   4  19   3   91.28    6.97
  -4 -19  -3   89.32    6.93
  -4  19  -3   99.93    8.84
  -4 -19  -3   97.04    7.05
   4 -19   3   85.21    7.92
   5  19   3    9.86    3.30
  -5 -19  -3    4.41    2.94
   5 -19   3   10.31    3.48
  -5 -19  -3    9.70    3.04
  -5  19  -3    4.46    3.11
  -6  19  -3   18.80    5.30
   6  19   3    5.64    3.00
  -6 -19  -3   15.33    4.26
   6 -19   3   10.79    3.82
  -7 -19  -3   28.63    5.94
  -7  19  -3   31.06    6.28
   7  19   3   31.31    5.56
   7 -19   3   30.42    5.84
   8 -19   3    0.61    2.69
  -8 -19  -3   -0.85    3.45
  -8  19  -3    2.99    3.11
  -9 -19  -3   26.99    6.75
  -9  20   3   -0.57    3.16
   9 -20  -3    5.04    3.91
   9  20  -3   -0.19    2.35
  -9 -20   3    3.67    4.18
  -8  20   3    4.16    2.93
   8 -20  -3   10.66    3.63
   8  20  -3   11.89    3.84
  -8 -20   3    5.00    3.29
   7  20  -3   10.86    3.56
   7 -20  -3   14.20    4.09
  -7  20   3   12.56    4.36
  -7 -20   3   11.76    3.58
   6 -20  -3  102.05    8.24
  -6 -20   3  110.95    8.35
   6  20  -3  120.77    8.80
  -6  20   3  112.39    8.87
  -6 -20   3  115.78    8.44
  -5  20   3   30.06    5.36
   5 -20  -3   32.31    5.09
   5 -20  -3   25.11    4.69
  -5 -20   3   31.76    5.35
  -5 -20   3   22.53    4.28
   5  20  -3   24.83    5.03
   4 -20  -3   87.46    7.97
  -4 -20   3   92.82    8.41
  -4  20   3   82.00    6.64
   4  20  -3   84.74    7.90
   4 -20  -3   81.36    6.55
  -4 -20   3   87.23    6.12
   3  20  -3   39.00    5.87
   3 -20  -3   42.60    5.91
  -3 -20   3   52.01    4.77
  -3 -20   3   40.67    6.08
   3 -20  -3   48.54    5.95
  -3  20   3   43.40    5.37
   2 -20  -3   29.04    4.94
   2  20  -3   36.27    5.76
   2 -20  -3   33.49    5.11
  -2 -20   3   28.56    4.96
   2  20  -3   36.97    3.75
  -2  20   3   26.87    4.43
  -1  20   3   12.07    3.31
   1 -20  -3   18.45    4.16
  -1 -20   3   18.48    3.16
  -1 -20   3   19.51    4.23
  -1  20   3   21.98    3.95
   1  20  -3   11.67    4.25
   0  20   3   12.82    3.30
   0 -20   3   15.09    3.80
   0 -20  -3    9.62    3.38
   0  20   3   16.08    3.82
   0  20  -3    8.17    3.49
   0 -20   3   13.60    2.93
  -1 -20  -3  218.69   11.05
  -1  20  -3  205.38   11.30
   1 -20   3  229.73   10.08
   1  20   3  225.35   10.78
   1  20   3  235.91    9.62
   1 -20   3  237.09   10.97
   2  20   3    8.28    2.80
  -2  20  -3    5.51    3.26
   2 -20   3   13.29    3.33
  -2 -20  -3    7.02    2.76
   2  20   3    8.37    2.90
   2 -20   3    8.31    3.23
  -2 -20  -3    8.17    3.32
   3  20   3   73.45    6.70
  -3 -20  -3   69.24    7.01
  -3  20  -3   79.74    8.03
   3 -20   3   70.51    5.75
   3  20   3   71.96    5.37
   3 -20   3   78.06    7.16
  -3 -20  -3   75.64    6.03
   4  20   3   10.08    3.51
  -4  20  -3   10.05    4.31
  -4 -20  -3   15.92    3.89
   4 -20   3   20.99    4.52
  -4 -20  -3   15.58    3.80
   5  20   3   61.42    6.75
   5 -20   3   55.37    7.08
  -5  20  -3   64.14    7.87
  -5 -20  -3   63.54    7.01
  -5 -20  -3   73.36    7.08
   6  20   3   36.50    5.83
   6 -20   3   32.49    5.61
  -6 -20  -3   30.36    5.91
  -6  20  -3   36.58    6.47
   7  20   3   12.59    3.99
  -7 -20  -3   14.42    4.72
  -7  20  -3   11.57    3.97
   7 -20   3   10.25    3.69
  -8 -20  -3   29.73    6.36
  -8  20  -3   31.87    6.85
   8 -20   3   25.66    5.99
  -9 -20  -3   15.67    5.22
  -9 -21   3   12.58    5.03
   9 -21  -3    8.09    3.97
  -9  21   3    8.86    4.32
   9  21  -3    9.80    4.12
   8 -21  -3   12.93    4.34
   8  21  -3    7.26    3.11
  -8  21   3   14.63    3.95
  -8 -21   3    8.15    3.85
   7  21  -3  162.99   10.86
  -7 -21   3  163.93   10.77
   7 -21  -3  177.95   11.04
  -7  21   3  174.63   11.64
  -6 -21   3   15.50    4.37
  -6  21   3   10.92    4.12
  -6 -21   3    9.52    3.61
   6 -21  -3   12.26    3.74
   6  21  -3   16.95    4.34
  -5 -21   3   16.06    3.56
   5 -21  -3   15.54    4.31
   5 -21  -3   13.16    3.71
   5  21  -3   17.29    4.23
  -5 -21   3   16.03    4.23
  -5  21   3   11.83    4.00
  -4  21   3    5.26    2.97
   4  21  -3    2.88    2.85
   4 -21  -3    3.49    2.71
   4 -21  -3    2.99    2.61
  -4 -21   3    2.50    2.80
  -4 -21   3    2.66    2.18
   3 -21  -3   45.50    6.18
   3  21  -3   33.66    5.73
   3 -21  -3   44.89    6.05
  -3 -21   3   43.06    6.12
  -3  21   3   35.77    5.22
   2 -21  -3    0.66    2.38
  -2  21   3    1.39    2.53
   2  21  -3    3.22    3.11
  -2 -21   3    2.52    2.63
  -1 -21   3  113.94    6.43
   1  21  -3  114.52    8.43
   1 -21  -3  135.97    8.54
  -1  21   3  111.76    7.09
  -1 -21   3  110.84    7.97
  -1  21   3  118.23    7.84
   0  21   3    7.25    2.82
   0 -21  -3    6.22    3.09
   0  21   3   12.71    3.51
   0 -21   3    8.03    2.59
   0 -21   3    6.84    3.22
   0  21  -3    8.66    3.78
   1 -21   3    2.35    2.58
  -1  21  -3    2.56    3.34
   1  21   3    0.83    2.34
   1 -21   3    2.05    2.16
  -1 -21  -3    2.04    2.61
   1  21   3    2.56    2.22
   2  21   3  103.20    6.33
  -2  21  -3   96.93    8.17
   2 -21   3  102.25    7.02
   2 -21   3  100.67    6.89
   2  21   3   95.19    6.95
  -2 -21  -3   91.58    7.25
   3 -21   3   49.16    5.99
  -3 -21  -3   62.08    6.86
   3  21   3   66.47    6.53
  -3 -21  -3   57.88    5.76
  -3  21  -3   41.29    6.41
   3 -21   3   47.87    5.53
   3  21   3   61.95    5.41
   4  21   3   29.44    4.93
  -4 -21  -3   26.92    4.55
  -4 -21  -3   28.84    5.12
   4 -21   3   24.45    4.71
  -4  21  -3   17.49    4.70
  -5 -21  -3    3.84    2.54
   5 -21   3    2.08    2.37
   5  21   3   -2.27    1.94
  -5  21  -3   -3.64    2.15
  -5 -21  -3    2.51    2.85
  -6  21  -3    9.34    4.17
  -6 -21  -3    0.87    2.87
   6 -21   3    9.28    3.29
   6  21   3    7.60    3.56
   7 -21   3   24.51    5.00
  -7 -21  -3   23.01    5.29
  -7  21  -3   32.03    6.56
   7  21   3   21.03    4.88
  -8  21  -3   19.60    5.75
   8 -21   3   23.38    5.89
  -8 -21  -3   24.67    5.78
  -9 -21  -3    3.88    4.43
  -9 -22   3    2.76    4.03
   9 -22  -3    6.99    4.22
  -9  22   3    7.76    4.01
   8  22  -3    9.41    3.42
   8 -22  -3    6.27    3.40
  -8  22   3    4.07    3.22
  -8 -22   3    5.12    3.36
  -7  22   3    7.54    4.17
  -7 -22   3    8.34    3.43
   7  22  -3   10.65    3.59
   7 -22  -3    4.40    3.24
   6  22  -3    2.37    2.45
   6 -22  -3    6.04    3.14
  -6  22   3    2.23    3.06
  -6 -22   3    5.89    2.91
  -6 -22   3    9.30    3.71
  -5 -22   3  104.03    8.21
   5 -22  -3  104.04    7.34
   5 -22  -3   94.52    7.74
  -5  22   3   93.27    7.65
   5  22  -3   95.09    7.89
   4 -22  -3   15.87    3.90
   4 -22  -3   18.65    4.35
  -4 -22   3   10.03    3.93
   4  22  -3   13.41    3.94
  -4  22   3   18.27    4.30
  -3  22   3   14.57    3.91
   3  22  -3   20.94    4.85
   3 -22  -3   18.58    4.45
  -3 -22   3   17.83    4.49
   3 -22  -3   16.56    4.24
  -2  22   3   79.64    6.43
  -2 -22   3   88.79    8.17
   2  22  -3   93.00    8.34
  -2  22   3   73.12    7.15
   2 -22  -3   81.90    6.87
  -1  22   3    2.66    2.73
   1  22  -3    5.41    3.60
   1 -22  -3   -1.65    2.19
  -1 -22   3    1.07    1.97
  -1  22   3   -0.47    2.09
  -1 -22   3    3.12    2.73
   0  22   3  145.12    7.99
   0  22  -3  153.73    9.88
   0 -22   3  150.75    7.89
   0 -22   3  167.34    9.56
   0  22   3  159.30    9.27
   0 -22  -3  165.68    9.74
   1  22   3   21.48    4.34
   1 -22   3   18.38    3.80
  -1 -22  -3   29.26    5.30
  -1  22  -3   30.12    5.86
   1  22   3   33.46    4.33
   1 -22   3   22.93    4.75
   2  22   3   -0.57    2.09
   2 -22   3    2.13    2.37
  -2  22  -3    0.65    3.13
  -2 -22  -3   -0.73    2.22
   2  22   3    1.69    2.36
   2 -22   3    0.24    1.98
  -3 -22  -3    0.02    2.51
   3  22   3    3.62    2.75
   3 -22   3    4.75    2.64
   3 -22   3    1.41    2.33
  -3  22  -3    5.64    3.73
   4  22   3    8.97    3.12
  -4 -22  -3   -0.20    2.64
   4 -22   3    5.14    2.51
  -4  22  -3    2.96    3.28
  -4 -22  -3    6.21    2.84
   5 -22   3   72.54    8.16
  -5 -22  -3   74.25    7.47
  -5  22  -3   56.28    7.86
   5  22   3   57.79    6.81
  -5 -22  -3   69.45    7.30
  -6  22  -3   95.49    9.87
  -6 -22  -3   69.54    8.08
   6 -22   3   67.73    8.70
   6  22   3   66.60    7.60
   7 -22   3    6.49    3.32
  -7  22  -3    2.45    3.33
  -7 -22  -3    0.21    2.76
  -8 -22  -3    8.58    4.45
   8 -22   3   14.56    5.15
  -8  22  -3   12.41    5.53
  -9 -23   3   16.81    5.34
   9 -23  -3   21.86    6.04
  -8  23   3    8.04    4.24
   8 -23  -3    6.16    3.41
  -8 -23   3    9.31    3.98
   8  23  -3    6.01    3.19
  -7  23   3    1.47    2.91
   7  23  -3   10.19    3.50
   7 -23  -3    3.72    2.65
   6 -23  -3   32.74    6.16
  -6 -23   3   35.80    6.60
   6  23  -3   33.42    5.86
  -6  23   3   37.54    6.40
   5  23  -3   29.24    5.55
   5 -23  -3   28.99    5.24
  -5  23   3   26.99    5.33
  -5 -23   3   39.10    6.23
   5 -23  -3   32.41    5.76
   4 -23  -3   72.45    7.35
  -4  23   3   77.16    7.51
   4  23  -3   63.40    7.48
   4 -23  -3   76.27    8.02
  -4 -23   3   75.02    8.21
  -3 -23   3  175.10   10.57
   3 -23  -3  168.08   10.04
   3 -23  -3  163.15    9.83
   3  23  -3  163.95   10.25
  -3  23   3  152.26    9.32
   2  23  -3    3.99    3.25
   2 -23  -3    2.99    2.90
  -2 -23   3    4.49    3.28
  -2  23   3    4.62    2.65
  -2  23   3    3.06    2.82
  -1 -23   3    5.53    3.27
   1  23  -3    4.15    3.64
   1 -23  -3    4.95    3.22
  -1  23   3    8.97    3.33
  -1 -23   3   10.01    2.76
  -1  23   3    4.64    3.10
   0 -23   3  155.64    8.21
   0 -23  -3  157.09    9.76
   0  23  -3  166.76   10.49
   0  23   3  170.31    8.91
   0 -23   3  150.54    9.37
   0  23   3  155.96    9.42
   1  23   3   11.58    3.78
  -1  23  -3    3.02    4.01
   1 -23   3   11.64    3.75
   1  23   3    4.64    2.78
   1 -23   3    9.20    2.85
  -1 -23  -3    9.10    3.67
  -2  23  -3   44.61    6.91
   2  23   3   58.25    5.65
   2 -23   3   55.20    6.13
   2 -23   3   62.25    6.72
  -2 -23  -3   57.53    7.15
   2  23   3   69.04    6.93
   3  23   3    3.35    2.62
  -3  23  -3    7.73    3.71
  -3 -23  -3    8.88    3.45
   3 -23   3    6.55    2.72
   3 -23   3    1.93    2.28
  -4  23  -3   36.38    6.43
   4  23   3   23.60    4.74
  -4 -23  -3   33.70    5.65
   4 -23   3   30.12    5.08
  -5  23  -3   10.00    3.97
   5 -23   3   11.98    3.90
   5  23   3   10.51    3.76
  -5 -23  -3   13.36    3.67
  -6  23  -3    8.78    3.75
  -6 -23  -3   -0.30    2.70
   6  23   3    2.91    2.95
   6 -23   3   10.94    3.60
  -7  23  -3   43.25    7.81
  -7 -23  -3   40.81    6.72
   7 -23   3   48.68    7.57
  -8 -23  -3   15.88    5.31
  -8  23  -3    4.26    4.48
   8 -23   3    9.51    4.90
   8 -24  -3    6.24    3.43
  -8  24   3   10.88    4.53
   8  24  -3    6.64    3.62
   7  24  -3    2.60    2.56
   7 -24  -3    1.23    2.98
  -7  24   3    6.78    3.52
   6  24  -3    7.74    2.94
  -6 -24   3    1.80    3.18
  -6  24   3    2.40    3.12
   6 -24  -3   -0.20    2.72
  -5 -24   3   55.87    7.84
   5 -24  -3   49.00    7.00
  -5  24   3   63.66    7.54
   5  24  -3   61.21    7.55
   5 -24  -3   48.88    6.55
   4 -24  -3  103.98    8.28
   4 -24  -3  128.52    8.67
  -4  24   3  101.11    8.00
  -4 -24   3   94.51    8.13
   4  24  -3  113.44    8.79
   3 -24  -3   31.13    5.68
   3  24  -3   38.33    6.33
   3 -24  -3   25.05    5.33
  -3  24   3   35.51    5.58
  -3 -24   3   33.27    5.80
  -2 -24   3   76.99    8.22
  -2  24   3   79.74    7.16
   2  24  -3   72.50    7.98
  -2  24   3   60.82    7.06
   2 -24  -3   82.30    8.06
   1 -24  -3   51.59    6.96
   1  24  -3   47.99    7.02
  -1  24   3   44.97    6.31
  -1 -24   3   53.05    7.00
  -1 -24   3   50.22    5.17
  -1  24   3   57.19    6.09
   0  24  -3    0.19    3.43
   0  24   3    0.20    2.68
   0 -24  -3    2.53    2.98
   0  24   3   -0.51    2.37
   0 -24   3    2.32    2.15
   0 -24   3    2.04    2.75
   1 -24   3  177.52   10.28
   1  24   3  208.19    9.78
   1 -24   3  180.63    9.43
   1  24   3  191.99   10.67
  -1 -24  -3  183.13   10.78
  -1  24  -3  189.87   11.66
  -2 -24  -3   81.73    8.20
   2  24   3   73.95    7.42
   2 -24   3   91.93    6.82
  -2  24  -3   70.01    8.18
   2 -24   3   84.29    6.91
   3  24   3   33.26    5.42
  -3  24  -3   28.22    5.99
   3 -24   3   40.46    5.72
   3 -24   3   36.68    5.46
  -3 -24  -3   47.70    6.56
   4  24   3   44.93    6.35
  -4  24  -3   49.82    7.46
  -4 -24  -3   47.66    6.68
   4 -24   3   47.78    6.72
  -5  24  -3    9.25    3.87
  -5 -24  -3   11.57    3.66
   5  24   3    5.28    3.36
   5 -24   3   11.49    3.56
   6  24   3    1.51    3.13
   6 -24   3    7.01    2.88
  -6  24  -3    4.26    3.65
  -7  24  -3    2.01    3.78
   7 -24   3   10.62    4.02
   8  25  -3   11.51    4.01
  -8  25   3   15.10    5.40
   8 -25  -3    6.92    4.17
   7 -25  -3   10.22    4.04
   7  25  -3    2.75    2.35
  -7  25   3    6.03    3.97
  -6  25   3   22.64    5.31
   6 -25  -3   22.45    5.14
  -6 -25   3   19.94    5.23
   6  25  -3   19.05    4.48
  -5  25   3   23.90    5.23
   5 -25  -3   16.52    4.45
   5  25  -3   20.01    4.51
   5 -25  -3   22.93    4.90
  -5 -25   3   18.39    4.95
  -4  25   3    2.82    2.84
   4 -25  -3    5.21    3.30
   4 -25  -3   -1.36    2.53
   4  25  -3    0.47    2.99
  -4 -25   3    0.85    2.99
  -3 -25   3   35.88    6.32
   3  25  -3   34.27    6.24
  -3  25   3   37.91    5.91
   3 -25  -3   45.46    6.68
   3 -25  -3   30.78    5.58
  -2  25   3   39.65    5.66
   2 -25  -3   54.91    7.06
  -2 -25   3   56.88    7.45
  -2  25   3   44.26    6.24
   2  25  -3   43.69    6.72
   1  25  -3   16.25    4.84
   1 -25  -3   20.96    4.82
  -1  25   3   22.94    4.71
  -1 -25   3   22.80    5.12
  -1  25   3   18.42    4.21
  -1 -25   3   28.09    4.29
   0 -25   3   98.38    7.96
   0 -25  -3   99.18    8.10
   0  25   3  121.21    7.71
   0  25  -3  108.82    9.76
   0 -25   3  103.30    6.82
   0  25   3  115.90    8.31
   1  25   3  221.88   11.68
  -1  25  -3  219.45   12.53
  -1 -25  -3  223.06   12.19
   1 -25   3  216.64   11.63
   1 -25   3  215.31   10.48
   2 -25   3    2.46    2.19
   2  25   3    4.06    2.99
  -2 -25  -3   11.36    3.69
   2 -25   3    1.20    2.25
  -2  25  -3    3.44    3.44
   3 -25   3   61.19    6.83
  -3  25  -3   55.42    7.69
  -3 -25  -3   59.19    7.44
   3 -25   3   51.40    6.55
   3  25   3   61.55    6.87
   4  25   3    3.67    2.89
  -4 -25  -3    1.76    2.35
  -4  25  -3    7.08    3.63
   4 -25   3    2.91    2.57
   5 -25   3    7.49    3.18
  -5  25  -3   12.60    4.39
   5  25   3   11.36    3.85
  -5 -25  -3    7.96    3.40
   6  25   3   14.32    4.12
  -6  25  -3   14.84    4.89
   6 -25   3   20.02    4.78
  -7  25  -3    1.30    3.41
   7 -25   3    6.77    3.61
   8  26  -3    4.83    3.38
   8 -26  -3    9.91    4.59
  -8  26   3   15.74    5.95
   7 -26  -3    3.15    3.31
   7  26  -3    3.69    2.62
  -7  26   3    7.56    4.02
   6 -26  -3    5.16    3.45
  -6 -26   3    6.17    4.01
   6  26  -3    6.61    2.75
  -6  26   3   10.08    3.88
   5 -26  -3   18.43    4.38
   5 -26  -3   15.46    4.34
  -5  26   3   16.93    4.87
   5  26  -3   10.51    3.46
  -5 -26   3   20.77    5.24
   4 -26  -3  104.71    9.71
   4 -26  -3  102.49    8.26
   4  26  -3   95.32    9.41
  -4 -26   3   88.57    9.51
  -4  26   3   95.13    8.09
  -3 -26   3   50.50    7.58
   3 -26  -3   53.21    7.23
  -3  26   3   57.17    6.88
   3 -26  -3   60.42    7.63
   3  26  -3   59.88    7.83
  -2  26   3   20.14    4.75
  -2  26   3   29.72    5.41
   2 -26  -3   32.24    5.66
   2  26  -3   20.44    5.17
  -2 -26   3   27.33    5.58
  -1  26   3   10.31    3.74
  -1 -26   3   17.33    4.70
   1 -26  -3   18.59    4.71
  -1  26   3   21.81    4.65
   1  26  -3   13.82    4.55
   0 -26  -3   12.29    4.19
   0  26  -3    3.61    3.75
   0  26   3   14.74    3.89
   0 -26   3   13.04    4.11
   0 -26   3    9.87    3.05
   0  26   3    5.25    2.94
   1  26   3    5.88    3.01
   1 -26   3   10.76    3.13
  -1 -26  -3   14.50    4.00
   1 -26   3    8.21    3.48
  -1  26  -3   10.78    4.20
  -2 -26  -3   80.22    8.57
  -2  26  -3   75.82    8.56
   2 -26   3   61.23    7.18
   2  26   3   63.73    7.34
   2 -26   3   79.97    7.53
  -3 -26  -3    2.49    2.99
   3 -26   3    4.37    2.57
   3  26   3    1.04    2.35
   3 -26   3    4.17    2.65
  -3  26  -3   -0.75    3.15
  -4 -26  -3   36.85    6.31
  -4  26  -3   27.52    6.21
   4 -26   3   32.67    5.81
   4  26   3   28.70    5.39
   5 -26   3   26.47    5.19
  -5  26  -3   24.66    5.79
   5  26   3   37.56    5.93
  -5 -26  -3   33.04    5.63
  -6  26  -3   16.01    5.32
   6 -26   3   10.04    3.62
   6  26   3    5.53    3.56
  -7  26  -3   13.08    5.32
   7 -26   3   17.38    4.90
  -8  27   3    0.02    4.11
   7  27  -3    8.30    3.66
   7 -27  -3    1.65    3.68
  -7  27   3    8.57    4.66
  -6  27   3    8.31    3.54
  -6 -27   3    5.78    3.58
   6  27  -3    2.64    2.34
   6 -27  -3    4.79    3.25
  -5 -27   3    8.61    3.77
  -5  27   3    5.07    3.14
   5  27  -3    1.73    2.38
   5 -27  -3    3.14    3.07
   5 -27  -3    7.79    3.39
   4 -27  -3   95.74    9.52
   4  27  -3  105.30    9.86
  -4 -27   3  106.98   10.45
  -4  27   3   96.01    9.07
   4 -27  -3   92.84    7.94
  -3  27   3   49.06    6.73
   3 -27  -3   68.53    8.15
   3  27  -3   56.04    7.73
   3 -27  -3   61.74    8.00
  -3 -27   3   62.94    8.25
   2 -27  -3   96.71    9.26
  -2 -27   3  107.87   10.09
   2  27  -3  105.81    9.82
  -2  27   3   90.31    8.15
  -2  27   3   97.32    9.08
  -1  27   3   32.33    5.35
  -1  27   3   30.70    5.55
   1  27  -3   34.42    6.24
  -1 -27   3   31.97    5.93
   1 -27  -3   36.93    6.35
   0 -27   3   53.69    7.26
   0  27  -3   59.54    7.95
   0 -27  -3   48.53    7.24
   0  27   3   68.25    7.70
   0 -27   3   65.82    6.44
   1 -27   3    4.73    3.21
   1 -27   3    5.79    2.73
  -1  27  -3    3.56    3.63
   1  27   3    0.90    2.66
  -1 -27  -3   12.00    4.04
  -2  27  -3   81.87    9.24
   2 -27   3   80.98    6.72
   2 -27   3   90.88    8.55
   2  27   3   81.79    8.19
  -2 -27  -3   93.86    9.30
   3 -27   3   -0.92    2.24
  -3  27  -3   -4.54    2.49
  -3 -27  -3   -2.87    2.33
   3 -27   3   -0.01    2.63
   3  27   3   -0.50    2.29
   4  27   3    2.44    2.55
  -4  27  -3    9.15    4.10
   4 -27   3    8.06    3.22
  -4 -27  -3    3.89    2.87
   5 -27   3   17.56    4.36
  -5  27  -3    6.78    4.26
  -5 -27  -3    5.74    3.34
   5  27   3    9.95    3.56
  -6  27  -3    5.91    3.88
   6 -27   3    5.59    3.15
   7 -27   3    3.65    3.75
  -7  27  -3    8.09    4.98
   7  28  -3    2.76    2.95
   7 -28  -3    5.32    3.63
  -7  28   3    0.58    4.04
   6 -28  -3    6.51    3.51
  -6  28   3    8.57    3.74
  -6 -28   3   16.70    4.82
   6  28  -3    4.89    2.99
   5  28  -3   12.06    3.74
   5 -28  -3   14.20    4.16
  -5 -28   3    9.18    3.72
  -5  28   3    5.52    3.50
   4 -28  -3    6.38    3.39
   4 -28  -3   12.68    4.38
   4  28  -3    7.24    3.67
  -4 -28   3    6.87    3.72
  -4  28   3    9.32    4.16
  -3 -28   3   -0.95    2.64
  -3  28   3   -0.87    2.95
   3 -28  -3    5.85    3.65
   3  28  -3    4.12    3.01
   2 -28  -3   27.19    5.56
  -2  28   3   27.24    5.19
  -2 -28   3   29.91    5.85
  -2  28   3   23.10    5.20
   2  28  -3   26.14    5.77
   1  28  -3   85.59    9.09
  -1  28   3   71.12    7.99
  -1 -28   3   82.69    8.98
   1 -28  -3   88.08    9.40
   0 -28  -3  108.11   10.09
   0 -28   3   99.66    9.67
   0 -28   3   94.32    6.94
   0  28   3  101.95    8.33
   0  28  -3  108.81    9.03
   1 -28   3   12.73    3.48
   1 -28   3    8.77    3.74
  -1 -28  -3   11.17    3.80
   1  28   3   10.87    3.97
  -1  28  -3   11.16    4.29
   2 -28   3    7.52    3.11
  -2 -28  -3   12.13    4.00
  -2  28  -3    6.29    3.80
   2  28   3    8.76    3.46
   2 -28   3    5.75    3.35
   3  28   3    2.06    2.86
  -3 -28  -3   -1.53    2.47
   3 -28   3    4.10    2.96
  -3  28  -3    1.16    3.38
   3 -28   3    3.30    2.85
   4 -28   3   17.92    4.43
   4  28   3    8.10    3.50
  -4  28  -3    8.88    4.16
  -4 -28  -3   15.22    4.34
   5 -28   3   45.55    7.07
  -5  28  -3   27.69    6.52
   5  28   3   39.26    6.20
  -5 -28  -3   39.93    6.45
   6 -28   3    9.76    3.93
  -6  28  -3    7.27    3.91
   7  29  -3    5.38    3.32
  -7  29   3    0.38    2.97
   6 -29  -3   11.16    4.47
  -6  29   3   27.02    5.67
   6  29  -3   10.56    3.76
  -6 -29   3   26.09    5.63
   5 -29  -3    4.98    3.05
   5  29  -3    8.51    3.41
  -5  29   3    5.68    3.59
  -5 -29   3    7.35    3.21
   4  29  -3    1.29    2.88
   4 -29  -3    6.15    3.12
  -4 -29   3    1.66    2.95
  -4  29   3    3.68    3.60
   4 -29  -3    7.37    3.58
  -3  29   3   13.48    4.03
   3 -29  -3   16.98    5.06
  -3  29   3    9.13    4.10
  -3 -29   3   19.11    5.07
   3  29  -3   17.99    4.89
  -2 -29   3    9.43    3.75
  -2  29   3   11.97    4.16
  -2  29   3    9.16    3.49
   2  29  -3   10.23    4.34
   2 -29  -3   13.97    4.43
   1 -29  -3   30.79    6.13
   1  29  -3   44.33    7.13
  -1 -29   3   36.07    6.64
  -1  29   3   29.49    5.59
   0 -29  -3    0.40    2.92
   0 -29   3    0.54    1.90
   0  29   3    0.47    2.54
   0  29  -3    1.88    3.38
   0 -29   3    1.57    2.92
   1  29   3   11.75    3.92
  -1 -29  -3   20.67    4.65
   1 -29   3   24.80    4.60
   1 -29   3   22.67    5.29
  -1  29  -3   12.73    4.64
  -2  29  -3    2.04    3.58
   2 -29   3    0.69    2.51
   2 -29   3    4.14    3.38
  -2 -29  -3   13.30    3.93
   2  29   3    4.50    3.63
   3 -29   3   -0.12    2.12
  -3  29  -3    5.24    3.69
   3  29   3    1.01    2.75
   3 -29   3    3.29    3.20
  -3 -29  -3    1.76    2.98
  -4  29  -3   11.11    4.76
   4  29   3   10.70    4.01
   4 -29   3   23.13    5.12
  -4 -29  -3   19.84    4.60
  -5 -29  -3   21.78    4.44
   5 -29   3   24.77    4.82
  -5  29  -3   13.26    5.08
   5  29   3   18.96    4.66
  -6  29  -3    1.80    4.42
   6 -29   3   17.66    5.01
  -7  30   3    0.96    4.10
  -6 -30   3    6.64    3.96
   6 -30  -3    5.10    3.69
  -6  30   3   10.73    4.32
   6  30  -3    6.09    3.59
  -5 -30   3   13.76    4.12
   5 -30  -3   13.17    4.46
  -5  30   3   15.71    4.79
   5  30  -3    5.79    3.27
  -4  30   3   10.22    4.37
   4  30  -3   14.30    4.64
   4 -30  -3   16.68    4.66
  -4 -30   3    5.07    3.05
   4 -30  -3    7.92    3.77
  -3 -30   3   13.77    4.28
  -3  30   3    9.60    4.19
  -3  30   3    7.20    3.22
   3  30  -3    6.87    3.88
   3 -30  -3    7.52    4.17
   2 -30  -3   12.93    4.50
   2  30  -3   12.52    4.61
  -2  30   3    9.98    3.88
  -2 -30   3   14.28    4.29
  -1  30   3    0.40    2.78
  -1 -30   3    4.57    3.27
   1 -30  -3   -0.68    3.03
   1  30  -3    3.07    3.31
   0 -30  -3   28.42    6.23
   0  30   3   13.04    4.37
   0 -30   3   15.09    4.47
   0  30  -3   11.69    4.87
  -1 -30  -3   24.76    5.26
   1 -30   3   17.84    4.89
   1  30   3   14.30    4.39
   1 -30   3   22.45    4.45
  -1  30  -3   22.31    6.00
   2 -30   3   13.99    4.15
  -2 -30  -3   15.47    4.12
   2  30   3    4.45    3.44
   2 -30   3   13.77    3.91
  -2  30  -3   10.64    4.75
  -3  30  -3   10.97    4.87
   3 -30   3   13.96    3.71
   3 -30   3   15.36    4.43
   3  30   3   11.17    3.82
  -3 -30  -3   17.56    4.77
  -4 -30  -3   45.60    7.14
  -4  30  -3   30.79    6.78
   4  30   3   42.49    6.78
   4 -30   3   42.73    6.89
  -5 -30  -3   13.13    4.12
   5 -30   3   11.39    3.87
  -5  30  -3   11.59    4.86
   5  30   3    5.97    3.27
   6 -30   3   12.44    4.39
  -6  30  -3    7.91    5.40
  -6 -31   3   16.98    4.99
   6  31  -3   10.02    4.11
  -6  31   3   30.58    6.52
   6 -31  -3   11.44    4.78
  -5  31   3   11.06    4.71
   5 -31  -3    1.62    3.19
   5  31  -3   12.27    3.90
  -5 -31   3    1.80    3.51
   4 -31  -3    8.46    3.53
   4  31  -3    8.42    3.36
  -4  31   3    2.71    3.57
   4 -31  -3   10.03    3.74
  -4 -31   3    8.72    3.69
   3 -31  -3   27.19    6.12
  -3  31   3   20.22    4.75
   3  31  -3   13.85    4.81
  -3 -31   3   19.29    4.71
  -2 -31   3   28.84    6.07
  -2  31   3   30.64    5.84
   2  31  -3   35.28    6.81
   2 -31  -3   45.82    7.11
   1  31  -3    5.07    3.70
  -1 -31   3    7.52    3.73
   1 -31  -3    7.49    3.54
  -1  31   3    5.70    2.89
   0 -31   3    9.11    3.58
   0  31  -3   12.17    4.81
   0  31   3    6.76    2.96
   0 -31  -3   10.14    4.12
  -1  31  -3   11.78    4.53
   1 -31   3   11.42    3.31
  -1 -31  -3    9.99    3.66
   1  31   3    2.81    3.29
   1 -31   3    6.64    4.02
   2  31   3    1.87    3.15
  -2 -31  -3    9.52    3.79
  -2  31  -3    7.51    3.93
   2 -31   3    5.98    3.68
   2 -31   3    4.61    2.68
   3  31   3   61.89    7.69
  -3 -31  -3   55.49    7.85
  -3  31  -3   39.40    7.63
   3 -31   3   56.59    7.31
   3 -31   3   63.54    7.70
  -4  31  -3   11.73    4.66
   4  31   3   11.25    4.05
   4 -31   3    8.37    3.41
   5 -31   3   16.59    4.90
  -5  31  -3   10.72    5.21
  -5 -31  -3   21.80    5.27
  -6  32   3   15.60    5.17
   6  32  -3    3.22    3.53
  -6 -32   3    6.48    4.48
   5  32  -3   11.18    3.99
  -5 -32   3    7.57    3.95
   5 -32  -3   -3.06    3.13
  -5  32   3    4.74    3.29
   4 -32  -3   12.78    4.23
   4  32  -3   15.01    4.33
  -4 -32   3    6.95    3.55
  -3  32   3    7.06    3.26
  -3 -32   3    1.81    3.54
   3  32  -3    8.48    3.68
   3 -32  -3    7.99    3.99
  -2  32   3   43.31    7.02
  -2 -32   3   51.41    8.11
   2 -32  -3   56.09    8.47
   2  32  -3   46.91    8.03
   1 -32  -3   13.98    4.65
  -1  32   3   11.73    3.65
  -1 -32   3   27.66    5.79
   1  32  -3   23.89    5.73
   0  32   3   63.89    8.33
   0  32  -3   63.73    8.78
   0 -32  -3   72.02    9.39
   0 -32   3   67.71    8.98
  -1 -32  -3   12.70    4.06
   1 -32   3    3.63    3.00
  -1  32  -3    3.90    3.72
   1 -32   3    8.72    3.34
   1  32   3    5.89    3.39
   2 -32   3   29.60    5.37
   2 -32   3   27.23    5.47
  -2  32  -3   26.05    6.49
   2  32   3   17.12    4.77
  -2 -32  -3   24.80    5.34
  -3  32  -3    6.52    4.07
   3 -32   3   10.76    3.65
   3  32   3    5.59    3.18
  -3 -32  -3    9.53    3.42
   3 -32   3    4.15    2.94
  -4 -32  -3   10.85    3.78
   4 -32   3   10.96    3.54
   4  32   3    9.63    4.30
  -4  32  -3    5.09    4.26
  -5  32  -3    3.06    4.23
  -5 -32  -3   24.59    5.50
   5 -32   3   13.59    4.40
  -5 -33   3    5.54    4.39
   5  33  -3   -1.50    2.75
   5 -33  -3    6.85    4.50
   4  33  -3    4.49    3.54
   4 -33  -3   15.27    4.79
  -4 -33   3   10.37    4.63
  -4  33   3    9.55    3.79
   3 -33  -3   16.12    5.06
  -3 -33   3   30.85    6.17
   3  33  -3   27.16    5.74
  -3  33   3   13.52    4.35
   2  33  -3   14.81    4.82
  -2 -33   3    8.83    4.26
  -2  33   3    9.10    3.69
   2 -33  -3    8.29    3.94
   1 -33  -3   18.65    4.92
  -1  33   3   12.41    3.89
  -1 -33   3    9.23    4.19
   1  33  -3    5.86    3.93
   0  33  -3   12.14    4.88
   0  33   3   16.27    4.51
   0 -33  -3   21.98    5.75
   0 -33   3   15.47    4.85
  -1  33  -3   10.05    4.29
   1 -33   3   12.02    4.32
   1  33   3    2.36    3.04
  -1 -33  -3    9.40    4.12
  -2  33  -3    4.28    4.27
   2 -33   3    5.27    2.79
  -2 -33  -3    3.48    3.42
   2  33   3    3.64    3.15
   2 -33   3    1.23    3.37
   3  33   3   42.21    6.96
  -3 -33  -3   64.93    8.64
   3 -33   3   55.24    8.15
  -3  33  -3   48.49    8.40
   3 -33   3   46.49    6.78
   4 -33   3   22.27    5.49
  -4  33  -3   10.22    5.06
  -4 -33  -3   21.48    5.38
   4  33   3   16.24    5.02
  -5 -33  -3   10.34    4.23
   5 -33   3   11.83    4.90
  -5 -34   3   10.83    5.16
   5  34  -3    4.05    3.99
   4  34  -3   12.46    4.31
  -4 -34   3    8.04    4.67
   4 -34  -3   15.42    4.73
  -4  34   3    9.81    4.20
   3 -34  -3   17.27    5.68
  -3 -34   3   25.85    6.04
   3  34  -3   18.12    4.89
  -3  34   3   13.30    4.43
  -2  34   3    5.23    3.46
   2  34  -3   15.27    4.95
   2 -34  -3   12.28    4.61
  -2 -34   3   15.02    5.11
   1  34  -3   27.95    6.42
  -1  34   3   37.60    6.73
   1 -34  -3   41.60    7.55
  -1 -34   3   47.75    7.59
   0  34  -3    8.56    3.89
   0 -34  -3    8.05    4.40
   0  34   3   11.58    3.89
   0 -34   3   10.00    3.94
  -1  34  -3   33.33    6.83
  -1 -34  -3   43.48    7.35
   1 -34   3   42.28    7.24
   1  34   3   58.91    8.00
  -2  34  -3    5.29    4.06
[truncated: 558,332 more chars]
