# Supplementary material for: Crystal structure and Hirshfeld surface analysis of 1-methyl-4-(2-methyl-10H-benzo[b]thieno[2,3-e][1,4]diazepin-4-yl)piperazin-1-ium 2,5-di­hydroxy­benzoate propan-2-ol monosolvate
Source: Acta Crystallogr E Crystallogr Commun. 2020 Jun 30;76(Pt 7):1168–72. doi: 10.1107/S205698902000818X (PMC7336797; doi:10.1107/S205698902000818X)
Supplement: Supplementary file 2 [file e-76-01168-Isup2.hkl]

data_I                                                                          
_shelx_title ' drns1 in P2(1)/n'                                                
_shelx_refln_list_code          4                                               
_shelx_F_calc_maximum      220.35                                               
_exptl_crystal_F_000      1120.00                                               
_reflns_d_resolution_high  0.8501                                               
                                                                                
loop_                                                                           
 _space_group_symop_operation_xyz                                               
 'x, y, z'                                                                      
 '-x+1/2, y+1/2, -z+1/2'                                                        
 '-x, -y, -z'                                                                   
 'x-1/2, -y-1/2, z-1/2'                                                         
                                                                                
_cell_length_a     8.4867                                                       
_cell_length_b    29.7637                                                       
_cell_length_c    10.6334                                                       
_cell_angle_alpha  90.000                                                       
_cell_angle_beta   94.381                                                       
_cell_angle_gamma  90.000                                                       
                                                                                
_shelx_F_squared_multiplier     1.000                                           
                                                                                
loop_                                                                           
 _refln_index_h                                                                 
 _refln_index_k                                                                 
 _refln_index_l                                                                 
 _refln_F_squared_calc                                                          
 _refln_F_squared_meas                                                          
 _refln_F_squared_sigma                                                         
 _refln_observed_status                                                         
   2   0   0      16048.91      16622.45       188.27 o                         
   4   0   0       4532.90       4900.35        63.19 o                         
   6   0   0        995.56        886.78        26.30 o                         
   8   0   0         49.79         27.42         8.53 o                         
   1   1   0      10591.83      10899.21        93.14 o                         
   2   1   0       1599.91       1786.95        18.91 o                         
   3   1   0      12996.73      14001.93       114.14 o                         
   4   1   0          2.58          1.32         1.82 o                         
   5   1   0        513.50        583.18        11.25 o                         
   6   1   0        263.52        277.89        11.69 o                         
   7   1   0        687.85        606.12        22.72 o                         
   8   1   0         30.91         26.89         7.45 o                         
   9   1   0        116.49        146.88        12.92 o                         
   1   2   0         48.21         79.05         2.04 o                         
   2   2   0       6956.71       7424.87        61.55 o                         
   3   2   0          0.56          4.39         1.77 o                         
   4   2   0       2700.86       2748.64        27.63 o                         
   5   2   0         19.77         29.80         3.75 o                         
   6   2   0        795.69        770.26        19.71 o                         
   7   2   0         69.80         73.55         7.76 o                         
   8   2   0         11.47         15.86         5.24 o                         
   9   2   0         24.00         28.24         6.57 o                         
   1   3   0       7692.23       8459.88        70.93 o                         
   2   3   0         79.37        101.06         3.50 o                         
   3   3   0       1974.27       1992.88        20.51 o                         
   4   3   0       1291.01       1399.66        19.58 o                         
   5   3   0        815.29        776.88        13.80 o                         
   6   3   0          1.63          8.34         4.23 o                         
   7   3   0         49.80         59.25         7.14 o                         
   8   3   0         97.86         86.81         8.52 o                         
   9   3   0         57.99         63.50         8.99 o                         
   0   4   0       1870.91       1920.13        28.60 o                         
   1   4   0       5236.97       5263.34        46.83 o                         
   2   4   0        146.05        141.83         4.10 o                         
   3   4   0       1162.47       1242.89        17.28 o                         
   4   4   0       2212.45       2162.96        23.21 o                         
   5   4   0       1577.86       1478.65        20.94 o                         
   6   4   0        639.63        635.16        16.24 o                         
   7   4   0        520.21        442.20        14.29 o                         
   8   4   0         60.89         66.77         7.43 o                         
   9   4   0        179.95        190.19        14.11 o                         
   1   5   0         25.33         22.88         1.95 o                         
   2   5   0       2214.71       2481.84        23.69 o                         
   3   5   0         75.62         86.55         3.92 o                         
   4   5   0       5969.70       5949.20        53.62 o                         
   5   5   0        671.13        665.88        15.85 o                         
   6   5   0        130.69        127.23         8.84 o                         
   7   5   0         38.90         40.29         6.38 o                         
   8   5   0        298.21        304.35        14.51 o                         
   9   5   0         64.48         67.94         9.10 o                         
   0   6   0      17302.79      18267.75       237.57 o                         
   1   6   0        203.23        188.16         4.26 o                         
   2   6   0        113.03        139.68         5.90 o                         
   3   6   0         53.04         49.73         3.42 o                         
   4   6   0       1638.25       1693.41        19.84 o                         
   5   6   0       1846.19       1770.67        24.09 o                         
   6   6   0         35.28         29.26         5.35 o                         
   7   6   0       1551.34       1360.13        25.64 o                         
   8   6   0         12.68         22.40         7.92 o                         
   9   6   0         10.30         31.23         6.85 o                         
   1   7   0        181.81        180.31         4.29 o                         
   2   7   0         21.89         17.49         2.40 o                         
   3   7   0          1.99          2.33         2.06 o                         
   4   7   0       1188.01       1204.07        15.91 o                         
   5   7   0          5.31          6.71         4.37 o                         
   6   7   0        413.02        365.51        11.99 o                         
   7   7   0          5.18          9.52         6.10 o                         
   8   7   0        246.61        234.57        15.26 o                         
   9   7   0         33.41         47.31         9.29 o                         
   0   8   0       1441.23       1619.59        28.67 o                         
   1   8   0        436.18        397.35         6.36 o                         
   2   8   0        607.39        698.86        10.53 o                         
   3   8   0       2016.30       2110.86        22.77 o                         
   4   8   0        323.97        334.95         7.80 o                         
   5   8   0        377.59        349.64         9.94 o                         
   6   8   0         21.70         23.85         5.14 o                         
   7   8   0         82.36         80.91         8.01 o                         
   8   8   0         32.23         26.76         7.03 o                         
   9   8   0        105.25        130.19        11.91 o                         
   1   9   0          0.05          0.32         2.19 o                         
   2   9   0       3238.16       3213.99        30.76 o                         
   3   9   0        505.46        566.46         9.72 o                         
   4   9   0         37.20         47.14         4.78 o                         
   5   9   0        181.90        191.48         8.55 o                         
   6   9   0          9.37         15.13         4.90 o                         
   7   9   0        310.29        281.91        13.21 o                         
   8   9   0        162.07        155.73        12.44 o                         
   9   9   0         11.92         24.62         6.75 o                         
   0  10   0       3520.13       3480.19        45.29 o                         
   1  10   0        625.07        614.37        10.19 o                         
   2  10   0       1619.83       1698.70        18.90 o                         
   3  10   0        487.76        463.55         8.95 o                         
   4  10   0        580.76        619.49        11.16 o                         
   5  10   0        587.17        533.18        12.36 o                         
   6  10   0          0.04          0.68         4.06 o                         
   7  10   0        426.73        431.42        14.87 o                         
   8  10   0         32.46         40.48        12.57 o                         
   9  10   0          4.22         17.74         6.55 o                         
   1  11   0        329.23        304.73         7.21 o                         
   2  11   0       1086.85       1190.30        17.48 o                         
   3  11   0        392.80        395.65         8.81 o                         
   4  11   0          0.61         -2.46         2.46 o                         
   5  11   0          0.77          1.00         3.47 o                         
   6  11   0         72.98         74.85         8.14 o                         
   7  11   0          0.89         -1.72         5.03 o                         
   8  11   0          7.93          9.94         5.96 o                         
   9  11   0        100.76        111.78        11.55 o                         
   0  12   0        867.21        896.06        24.81 o                         
   1  12   0       1244.24       1430.36        18.51 o                         
   2  12   0       3811.39       4018.43        38.11 o                         
   3  12   0         60.16         51.71         4.08 o                         
   4  12   0        421.97        461.85         9.92 o                         
   5  12   0          2.71          7.27         3.83 o                         
   6  12   0       1154.93       1094.97        21.94 o                         
   7  12   0          0.02          2.44         5.03 o                         
   8  12   0         99.76         97.40        10.24 o                         
   9  12   0         50.68         74.07        10.65 o                         
   1  13   0       1257.40       1319.35        17.91 o                         
   2  13   0       1424.38       1592.01        18.80 o                         
   3  13   0         42.21         92.99         5.19 o                         
   4  13   0         62.77         79.94         5.50 o                         
   5  13   0         31.42         31.37         4.88 o                         
   6  13   0        154.45        152.15         9.96 o                         
   7  13   0        136.14        136.41        11.40 o                         
   8  13   0          2.95          6.77         6.73 o                         
   9  13   0        181.65        180.12        15.88 o                         
   0  14   0       3387.54       3466.04        58.14 o                         
   1  14   0        921.53        970.52        16.90 o                         
   2  14   0       2866.44       2979.65        30.52 o                         
   3  14   0       2461.25       2570.95        28.27 o                         
   4  14   0        409.58        381.63         9.38 o                         
   5  14   0         11.84          8.12         4.05 o                         
   6  14   0         40.36         35.59         6.13 o                         
   7  14   0         27.30         45.50         9.09 o                         
   8  14   0         27.84         48.27         9.25 o                         
   9  14   0         46.91         76.48        11.30 o                         
   1  15   0       1165.76       1238.76        17.91 o                         
   2  15   0       3657.74       3857.62        37.89 o                         
   3  15   0        240.80        235.87         9.97 o                         
   4  15   0        208.18        200.34         7.83 o                         
   5  15   0        640.80        601.99        13.99 o                         
   6  15   0         12.91          8.34         7.37 o                         
   7  15   0        362.38        414.24        21.26 o                         
   8  15   0        104.15        132.61        13.90 o                         
   0  16   0        582.22        605.90        24.97 o                         
   1  16   0        298.69        211.91         9.19 o                         
   2  16   0        658.71        587.64        12.28 o                         
   3  16   0        326.16        340.58         9.94 o                         
   4  16   0        298.65        312.36        10.62 o                         
   5  16   0       2494.21       2332.89        34.85 o                         
   6  16   0        182.10        181.84        12.65 o                         
   7  16   0         43.85         69.20        10.48 o                         
   8  16   0          7.46         33.08         8.24 o                         
   1  17   0          0.12          1.43         3.00 o                         
   2  17   0        153.14        142.16         9.57 o                         
   3  17   0         24.55         20.29         4.28 o                         
   4  17   0        312.69        283.04        10.63 o                         
   5  17   0         71.17         78.93         7.93 o                         
   6  17   0        803.64        737.93        21.00 o                         
   7  17   0         34.51         39.05         8.46 o                         
   8  17   0         19.63         45.09         8.73 o                         
   0  18   0         37.16         65.91         9.23 o                         
   1  18   0        820.63        747.02        13.93 o                         
   2  18   0        311.99        310.27         9.89 o                         
   3  18   0        123.13        131.45         7.87 o                         
   4  18   0        756.14        705.26        15.36 o                         
   5  18   0          3.77          1.46         4.72 o                         
   6  18   0        372.93        391.74        17.56 o                         
   7  18   0          5.57         21.17         7.38 o                         
   8  18   0         11.55         30.86         8.69 o                         
   1  19   0          5.91         11.28         5.67 o                         
   2  19   0        589.67        592.02        13.27 o                         
   3  19   0         73.18         70.11         6.40 o                         
   4  19   0        434.68        404.26        12.15 o                         
   5  19   0        180.85        194.28        11.34 o                         
   6  19   0         30.85         47.46         7.87 o                         
   7  19   0        133.53        137.82        14.20 o                         
   8  19   0         32.00         52.71        12.44 o                         
   0  20   0        750.54        761.12        56.54 o                         
   1  20   0        181.36        189.81        11.03 o                         
   2  20   0         29.09         44.51         6.39 o                         
   3  20   0        480.70        500.16        12.95 o                         
   4  20   0         17.94         30.22         5.56 o                         
   5  20   0       1083.26        986.64        33.10 o                         
   6  20   0        327.60        357.12        17.37 o                         
   7  20   0        320.84        312.09        20.16 o                         
   8  20   0         14.51         30.84         8.52 o                         
   1  21   0        553.28        470.14        17.06 o                         
   2  21   0       2246.82       1999.59        31.66 o                         
   3  21   0        363.26        362.04        15.97 o                         
   4  21   0          0.07          1.82         4.32 o                         
   5  21   0         30.49         31.41         6.97 o                         
   6  21   0         51.47         58.36         8.80 o                         
   7  21   0         29.39         50.44        10.84 o                         
   0  22   0        318.36        313.12        30.63 o                         
   1  22   0       1422.71       1323.01        24.85 o                         
   2  22   0         75.53         74.01         7.97 o                         
   3  22   0          4.59          1.91         5.13 o                         
   4  22   0         21.40         13.57         5.62 o                         
   5  22   0        249.33        242.49        14.64 o                         
   6  22   0         14.87         18.99         6.61 o                         
   7  22   0        130.81        154.00        21.22 o                         
   1  23   0         89.43         76.74         8.33 o                         
   2  23   0        298.90        286.13        13.99 o                         
   3  23   0         56.40         53.47         7.28 o                         
   4  23   0        263.36        258.07        13.00 o                         
   5  23   0          8.95         11.16         6.79 o                         
   6  23   0         42.99         51.65         9.78 o                         
   7  23   0          2.64         30.12         8.38 o                         
   0  24   0       2950.88       2758.25        57.56 o                         
   1  24   0       2415.55       2328.52        36.62 o                         
   2  24   0        321.23        338.26        15.80 o                         
   3  24   0        596.19        555.24        16.46 o                         
   4  24   0        464.03        442.73        15.92 o                         
   5  24   0         29.02         19.10         7.21 o                         
   6  24   0          8.39         23.94         8.10 o                         
   7  24   0        142.93        165.82        17.77 o                         
   1  25   0        269.39        293.62        14.16 o                         
   2  25   0         56.23         54.85         7.81 o                         
   3  25   0        425.43        429.95        15.92 o                         
   4  25   0         85.31         86.77        12.19 o                         
   5  25   0          7.08         28.73         8.32 o                         
   6  25   0          1.81         16.29         7.88 o                         
   0  26   0       1658.66       1455.56        39.94 o                         
   1  26   0        100.72        124.32        10.49 o                         
   2  26   0       2274.85       2021.10        34.58 o                         
   3  26   0          1.41         13.59         7.41 o                         
   4  26   0        102.59         86.56         9.95 o                         
   5  26   0         67.42         78.64        10.97 o                         
   6  26   0        132.02        162.50        15.20 o                         
   1  27   0        145.06        148.19        11.38 o                         
   2  27   0        270.64        315.99        15.11 o                         
   3  27   0        308.66        319.74        17.18 o                         
   4  27   0          3.19         -5.43         5.43 o                         
   5  27   0         17.07         39.03         8.54 o                         
   6  27   0         64.83         95.16        11.88 o                         
   0  28   0          4.13         12.35         8.55 o                         
   1  28   0        273.03        279.25        14.69 o                         
   2  28   0        384.89        391.93        16.88 o                         
   3  28   0         29.55         22.03         7.91 o                         
   4  28   0        441.27        426.86        20.03 o                         
   5  28   0          3.38         24.17         7.78 o                         
   1  29   0          1.62          9.63         6.10 o                         
   2  29   0         90.04         74.15         8.79 o                         
   3  29   0        175.80        176.08        14.08 o                         
   4  29   0          1.66         12.94         6.98 o                         
   5  29   0          2.15         22.15         8.11 o                         
   0  30   0         93.99        104.66        15.32 o                         
   1  30   0         83.26         91.61        10.86 o                         
   2  30   0         62.73         66.56         9.05 o                         
   3  30   0         13.79         25.08        11.48 o                         
   4  30   0          0.72         31.94         7.45 o                         
   5  30   0        130.05        173.38        16.00 o                         
   1  31   0        213.26        203.02        13.75 o                         
   2  31   0         56.17         64.07         8.65 o                         
   3  31   0          6.43          9.00         7.41 o                         
   4  31   0        119.10        139.85        16.57 o                         
   0  32   0         99.88         90.80        14.42 o                         
   1  32   0        157.00        170.09        14.74 o                         
   2  32   0        130.81        145.89        11.96 o                         
   3  32   0         24.16         42.27         8.46 o                         
   4  32   0         11.04         37.54         7.98 o                         
   1  33   0         26.70         39.83         7.79 o                         
   2  33   0         35.88         49.89         9.18 o                         
   3  33   0          8.44         32.57         7.79 o                         
   0  34   0        117.57        129.92        17.14 o                         
   1  34   0         13.82         46.17         8.14 o                         
   2  34   0         61.73        104.30        11.47 o                         
  -9   0   1        168.78        217.48        42.57 o                         
  -7   0   1          0.24          5.98         6.80 o                         
  -5   0   1        394.86        530.25        13.87 o                         
  -3   0   1         70.36        108.83         5.84 o                         
  -1   0   1       7258.39       7903.72       100.42 o                         
   1   0   1       4151.88       4627.38        54.52 o                         
   3   0   1       1921.34       1722.32        31.99 o                         
   5   0   1         57.48         57.44         9.02 o                         
   7   0   1        811.35        771.14        32.08 o                         
   9   0   1         28.47         46.75        10.43 o                         
  -9   1   1         45.00         74.56        10.15 o                         
  -8   1   1          2.44          6.28         4.55 o                         
  -7   1   1         44.22         40.61         6.45 o                         
  -6   1   1          0.15         -0.05         4.40 o                         
  -5   1   1        180.74        199.98         6.39 o                         
  -4   1   1       1899.64       1959.26        21.55 o                         
  -3   1   1       1409.80       1437.09        16.02 o                         
  -2   1   1       1788.31       1781.87        18.62 o                         
  -1   1   1        947.64        998.09        10.93 o                         
   0   1   1         57.09         62.47         1.79 o                         
   1   1   1       1636.65       1991.85        18.01 o                         
   2   1   1      38741.84      40558.67       340.98 o                         
   3   1   1        862.92        957.36        13.08 o                         
   4   1   1       1992.90       1848.34        25.69 o                         
   5   1   1       1791.97       1647.25        25.53 o                         
   6   1   1       1390.72       1299.86        29.39 o                         
   7   1   1        138.59        140.68        10.07 o                         
   8   1   1         91.15        110.17         9.30 o                         
   9   1   1         18.86         20.57         5.84 o                         
  -9   2   1         12.82         23.78         6.95 o                         
  -8   2   1        311.73        342.46        16.93 o                         
  -7   2   1         18.86         20.59         5.65 o                         
  -6   2   1          9.92         11.14         5.01 o                         
  -5   2   1        207.97        207.80         9.07 o                         
  -4   2   1        125.25        150.36         6.65 o                         
  -3   2   1         55.11         44.98         3.41 o                         
  -2   2   1       4570.26       4783.39        43.89 o                         
  -1   2   1       5434.66       5771.28        51.05 o                         
   0   2   1          2.73         -1.03         1.03 o                         
   1   2   1       8646.08       8856.46        71.60 o                         
   2   2   1       9927.00      10681.37        93.30 o                         
   3   2   1       3951.68       4147.16        40.86 o                         
   4   2   1        859.84        854.48        13.29 o                         
   5   2   1       1153.07       1241.17        21.40 o                         
   6   2   1          9.82         13.06         4.69 o                         
   7   2   1         85.42        101.65         8.81 o                         
   8   2   1         48.95         57.12         7.11 o                         
   9   2   1         33.76         42.31         8.75 o                         
  -9   3   1          0.13          6.55         5.86 o                         
  -8   3   1          9.37         16.42         5.66 o                         
  -7   3   1         63.06         72.95         7.58 o                         
  -6   3   1         10.03          5.25         4.22 o                         
  -5   3   1        757.31        725.52        12.65 o                         
  -4   3   1        335.14        311.33         6.94 o                         
  -3   3   1         23.28         30.85         2.74 o                         
  -2   3   1        179.26        160.91         4.31 o                         
  -1   3   1       5877.77       6053.99        53.66 o                         
   0   3   1        752.48        776.54         8.09 o                         
   1   3   1          1.03         11.70         1.53 o                         
   2   3   1      11644.85      11837.26        96.28 o                         
   3   3   1        724.15        813.94        12.17 o                         
   4   3   1          0.28         -2.09         2.44 o                         
   5   3   1         53.89         49.83         5.85 o                         
   6   3   1          1.48         -2.49         3.92 o                         
   7   3   1        114.19        109.63         9.05 o                         
   8   3   1        426.69        378.90        15.97 o                         
   9   3   1        149.08        159.40        11.71 o                         
  -9   4   1          9.50         21.70         9.15 o                         
  -8   4   1         20.20         17.48         5.85 o                         
  -7   4   1        114.78        133.94        12.65 o                         
  -6   4   1          8.22          6.18         4.21 o                         
  -5   4   1        903.94        912.20        15.45 o                         
  -4   4   1       2793.16       2990.57        30.24 o                         
  -3   4   1         31.48         43.31         3.18 o                         
  -2   4   1          3.15          4.69         1.94 o                         
  -1   4   1      10543.45      11027.00        88.85 o                         
   0   4   1       4305.50       4843.44        40.29 o                         
   1   4   1       8637.77       8984.76        73.04 o                         
   2   4   1      11832.11      12285.33        99.92 o                         
   3   4   1        450.27        460.88         7.50 o                         
   4   4   1        264.09        333.22         8.22 o                         
   5   4   1       2704.32       2591.15        31.11 o                         
   6   4   1        188.64        188.34        10.30 o                         
   7   4   1       1117.31       1007.21        21.79 o                         
   8   4   1         90.46         95.87         8.89 o                         
   9   4   1          0.39         25.01         5.84 o                         
  -9   5   1        310.68        285.24        17.08 o                         
  -8   5   1        191.08        207.49        14.25 o                         
  -7   5   1        270.39        235.44        11.99 o                         
  -6   5   1         65.14         65.08         6.89 o                         
  -5   5   1       2517.85       2580.73        28.36 o                         
  -4   5   1        429.85        425.05         8.73 o                         
  -3   5   1          8.41         26.40         3.15 o                         
  -2   5   1        155.73        193.64         4.62 o                         
  -1   5   1       2889.85       2894.73        25.89 o                         
   0   5   1       4623.55       4690.77        42.13 o                         
   1   5   1        108.02        103.93         3.52 o                         
   2   5   1       5903.85       6198.86        52.96 o                         
   3   5   1        765.75        739.44        10.46 o                         
   4   5   1        401.06        421.35         9.48 o                         
   5   5   1        962.60        839.98        14.87 o                         
   6   5   1          2.05         -0.99         3.93 o                         
   7   5   1        457.77        451.56        14.68 o                         
   8   5   1          1.04          9.76         4.90 o                         
   9   5   1          6.46         26.84         6.90 o                         
  -9   6   1        141.15        149.17        12.86 o                         
  -8   6   1        827.80        801.97        22.84 o                         
  -7   6   1         10.63         19.17         6.25 o                         
  -6   6   1        972.86        896.82        18.71 o                         
  -5   6   1        427.53        417.37        10.80 o                         
  -4   6   1        792.81        805.67        12.26 o                         
  -3   6   1        557.20        530.50         8.81 o                         
  -2   6   1       1779.88       1794.68        19.95 o                         
  -1   6   1       1619.21       1642.64        16.43 o                         
   0   6   1         19.16          9.28         2.50 o                         
   1   6   1       4211.18       4291.70        37.42 o                         
   2   6   1       6616.32       7108.00        60.33 o                         
   3   6   1       1308.14       1410.94        17.25 o                         
   4   6   1       1154.54       1064.08        14.29 o                         
   5   6   1        287.07        292.76         9.07 o                         
   6   6   1         36.65         47.02         6.25 o                         
   7   6   1        211.68        190.91        11.43 o                         
   8   6   1        205.99        194.18        12.34 o                         
   9   6   1         22.57         43.67         9.92 o                         
  -9   7   1         26.86         45.84        11.58 o                         
  -8   7   1        769.96        690.47        24.54 o                         
  -7   7   1        361.66        350.68        16.34 o                         
  -6   7   1        102.11         96.73         9.79 o                         
  -5   7   1        221.09        212.47         7.22 o                         
  -4   7   1        360.22        420.02         8.68 o                         
  -3   7   1        224.86        247.82         6.00 o                         
  -2   7   1         56.42         53.14         3.76 o                         
  -1   7   1          7.56          5.05         1.82 o                         
   0   7   1         28.04         25.91         2.35 o                         
   1   7   1       8611.22       8855.06        73.23 o                         
   2   7   1        178.61        198.88         5.31 o                         
   3   7   1        208.23        199.03         7.50 o                         
   4   7   1       1600.45       1657.12        19.78 o                         
   5   7   1        401.46        353.04         9.74 o                         
   6   7   1          1.06         -1.55         4.06 o                         
   7   7   1         35.89         42.62         6.62 o                         
   8   7   1         30.51         39.61         6.97 o                         
   9   7   1         21.60         31.34         8.55 o                         
  -9   8   1          0.04         15.41         6.01 o                         
  -8   8   1          5.46         11.23         7.17 o                         
  -7   8   1        718.93        646.51        24.80 o                         
  -6   8   1       1231.32       1132.03        25.95 o                         
  -5   8   1         12.39         16.00         3.33 o                         
  -4   8   1       2561.43       2759.61        29.27 o                         
  -3   8   1          3.26          3.97         2.16 o                         
  -2   8   1       1308.84       1128.67        13.64 o                         
  -1   8   1        667.60        731.77        12.23 o                         
   0   8   1        489.26        491.51         7.39 o                         
   1   8   1       2850.61       3066.66        30.54 o                         
   2   8   1       1211.70       1177.71        17.92 o                         
   3   8   1         14.92         22.66         3.70 o                         
   4   8   1        474.16        543.39        10.01 o                         
   5   8   1         45.29         36.10         4.78 o                         
   6   8   1        971.96        922.16        21.68 o                         
   7   8   1        515.43        471.72        15.14 o                         
   8   8   1        839.42        763.69        21.27 o                         
   9   8   1          1.24          5.47         5.95 o                         
  -9   9   1        428.27        436.73        20.77 o                         
  -8   9   1        650.32        654.99        25.11 o                         
  -7   9   1        468.10        435.49        17.55 o                         
  -6   9   1          1.32          0.45         4.13 o                         
  -5   9   1         19.67         30.81         4.84 o                         
  -4   9   1        111.52         97.76         5.24 o                         
  -3   9   1        154.20        112.87         5.21 o                         
  -2   9   1       1105.89       1058.00        13.41 o                         
  -1   9   1          5.50          3.77         2.01 o                         
   0   9   1        461.57        428.36         6.93 o                         
   1   9   1        682.51        673.36        10.04 o                         
   2   9   1          0.97          0.88         2.11 o                         
   3   9   1       1030.09       1163.19        17.55 o                         
   4   9   1        445.71        489.32         9.78 o                         
   5   9   1          2.06          5.20         4.39 o                         
   6   9   1        315.69        313.22        12.98 o                         
   7   9   1       1129.81       1018.43        22.93 o                         
   8   9   1        451.31        424.59        16.68 o                         
   9   9   1          0.13         19.87        12.52 o                         
  -9  10   1        131.30        123.48        13.36 o                         
  -8  10   1        289.57        305.08        18.62 o                         
  -7  10   1       1574.19       1480.27        35.21 o                         
  -6  10   1        810.21        782.55        16.13 o                         
  -5  10   1        353.39        366.50         9.26 o                         
  -4  10   1         17.29         30.79         3.73 o                         
  -3  10   1          5.80         19.39         2.97 o                         
  -2  10   1       2073.30       2175.75        22.81 o                         
  -1  10   1       9030.46       9010.68        81.07 o                         
   0  10   1       3621.47       3666.69        33.66 o                         
   1  10   1        310.56        320.70         6.25 o                         
   2  10   1       3975.09       4063.27        38.05 o                         
   3  10   1       2636.37       2784.67        30.75 o                         
   4  10   1          0.08          0.28         2.64 o                         
   5  10   1        144.52        145.18         9.17 o                         
   6  10   1        186.77        204.64        13.47 o                         
   7  10   1         71.28         82.99         8.89 o                         
   8  10   1          6.90         12.50         8.27 o                         
   9  10   1        303.66        265.80        19.15 o                         
  -9  11   1         88.64        100.22        10.69 o                         
  -8  11   1         12.08         31.56         7.00 o                         
  -7  11   1         97.12        107.50        10.57 o                         
  -6  11   1        606.15        578.94        15.56 o                         
  -5  11   1        599.41        590.97        11.88 o                         
  -4  11   1       4021.18       4090.09        40.76 o                         
  -3  11   1        155.79        126.17         5.50 o                         
  -2  11   1       5190.43       5560.70        49.94 o                         
  -1  11   1        926.40        975.45        15.24 o                         
   0  11   1       2663.94       2730.58        31.73 o                         
   1  11   1        936.67       1051.84        13.09 o                         
   2  11   1        874.54        919.18        12.81 o                         
   3  11   1       1018.73       1047.38        14.81 o                         
   4  11   1        791.69        737.58        12.72 o                         
   5  11   1        123.08        126.43         8.43 o                         
   6  11   1        401.40        369.89        13.61 o                         
   7  11   1         23.10         32.20         5.93 o                         
   8  11   1          5.74         17.47         6.09 o                         
   9  11   1          4.52         25.77         7.21 o                         
  -9  12   1         21.97         34.01         7.49 o                         
  -8  12   1        137.89        134.22        12.35 o                         
  -7  12   1         21.18         26.04         6.56 o                         
  -6  12   1         59.98         56.44         7.02 o                         
  -5  12   1        242.12        235.07         9.88 o                         
  -4  12   1        442.86        410.12         9.35 o                         
  -3  12   1         67.93         51.22         4.02 o                         
  -2  12   1        262.87        248.39         6.22 o                         
  -1  12   1         22.05         27.32         2.63 o                         
   0  12   1         17.26         21.21         2.83 o                         
   1  12   1       3716.02       4019.93        40.98 o                         
   2  12   1        609.04        608.06        10.20 o                         
   3  12   1        188.69        186.73         7.09 o                         
   4  12   1         31.87         28.84         4.13 o                         
   5  12   1       3391.42       3315.24        59.48 o                         
   6  12   1         52.63         54.11         6.87 o                         
   7  12   1         22.94         28.47         5.69 o                         
   8  12   1         54.24         71.98         9.41 o                         
   9  12   1         51.50         98.56        11.86 o                         
  -9  13   1          0.06         19.76        10.13 o                         
  -8  13   1         14.61         20.50         7.47 o                         
  -7  13   1          7.72         15.40         5.45 o                         
  -6  13   1         61.30         61.33         7.65 o                         
  -5  13   1        244.88        242.97         8.66 o                         
  -4  13   1        114.60         90.50         5.66 o                         
  -3  13   1         63.18         74.49         4.74 o                         
  -2  13   1        202.69        244.10         6.50 o                         
  -1  13   1         57.24         67.25         4.08 o                         
   0  13   1        591.62        769.44        10.76 o                         
   1  13   1         52.13         68.00         4.84 o                         
   2  13   1        945.96       1045.27        14.40 o                         
   3  13   1       2734.75       2880.99        30.74 o                         
   4  13   1        432.00        431.47         9.93 o                         
   5  13   1         77.87         86.49         7.10 o                         
   6  13   1        947.66        887.32        20.10 o                         
   7  13   1         30.03         41.11         6.53 o                         
   8  13   1         31.94         48.76        11.81 o                         
   9  13   1         43.17         66.52        10.82 o                         
  -9  14   1         45.29         63.70        10.25 o                         
  -8  14   1         22.76         40.45        10.66 o                         
  -7  14   1        116.74        108.12        13.66 o                         
  -6  14   1        596.35        525.95        15.20 o                         
  -5  14   1        143.31        154.29         7.61 o                         
  -4  14   1        314.32        321.08         8.87 o                         
  -3  14   1        574.32        657.32        12.56 o                         
  -2  14   1       1843.23       1944.12        22.08 o                         
  -1  14   1          1.06         -0.62         1.81 o                         
   0  14   1       1333.23       1457.92        17.99 o                         
   1  14   1          4.25          6.18         3.08 o                         
   2  14   1        134.54        158.54         7.27 o                         
   3  14   1       2608.21       2565.27        28.48 o                         
   4  14   1          8.13          4.12         3.22 o                         
   5  14   1        192.69        221.14         9.95 o                         
   6  14   1         17.54         11.49         5.22 o                         
   7  14   1         46.83         46.19         7.71 o                         
   8  14   1          1.15          0.96         6.12 o                         
   9  14   1         78.38        134.12        14.08 o                         
  -9  15   1         19.08         32.53         8.16 o                         
  -8  15   1        176.46        203.44        17.05 o                         
  -7  15   1        108.88         92.59        12.19 o                         
  -6  15   1         22.88         20.34         5.99 o                         
  -5  15   1        453.77        400.91        11.77 o                         
  -4  15   1        323.70        315.91        10.61 o                         
  -3  15   1        217.06        213.95         7.20 o                         
  -2  15   1        205.65        242.22         6.67 o                         
  -1  15   1        411.48        414.45         9.45 o                         
   0  15   1        189.79        171.64         5.84 o                         
   1  15   1       2126.86       2260.18        27.51 o                         
   2  15   1        181.81        149.58         5.99 o                         
   3  15   1        253.48        262.76         7.95 o                         
   4  15   1        140.87        140.09         7.02 o                         
   5  15   1        366.82        329.06        13.18 o                         
   6  15   1        167.17        189.21        12.81 o                         
   7  15   1         11.15         14.88         6.69 o                         
   8  15   1         90.06        109.15        12.30 o                         
  -8  16   1          2.87         24.59         9.28 o                         
  -7  16   1        657.05        622.64        30.15 o                         
  -6  16   1        767.05        671.32        24.77 o                         
  -5  16   1         51.73         51.13         6.75 o                         
  -4  16   1        971.33        979.73        29.97 o                         
  -3  16   1         16.95         17.02         3.90 o                         
  -2  16   1         84.59         66.82         4.04 o                         
  -1  16   1          3.82          5.05         2.73 o                         
   0  16   1       2279.60       2290.20        27.53 o                         
   1  16   1         21.54         16.39         3.66 o                         
   2  16   1         59.71         75.69         5.74 o                         
   3  16   1        231.52        242.39         9.36 o                         
   4  16   1        300.76        266.64        13.08 o                         
   5  16   1         22.65         26.54         5.80 o                         
   6  16   1         44.93         35.97         7.01 o                         
   7  16   1        357.72        356.37        20.48 o                         
   8  16   1         11.61         41.32         8.67 o                         
  -8  17   1        413.80        440.30        30.41 o                         
  -7  17   1        169.68        161.71        14.96 o                         
  -6  17   1        161.19        166.57        12.22 o                         
  -5  17   1          6.05          5.33         5.54 o                         
  -4  17   1          0.93          4.66         4.08 o                         
  -3  17   1         15.75         12.95         3.96 o                         
  -2  17   1         67.12         59.88         5.33 o                         
  -1  17   1       1264.22       1355.02        19.82 o                         
   0  17   1        355.90        352.55         8.73 o                         
   1  17   1        363.74        319.84         9.09 o                         
   2  17   1         74.49         71.32         5.96 o                         
   3  17   1       1376.46       1233.06        22.52 o                         
   4  17   1        310.98        317.95        11.40 o                         
   5  17   1        448.37        433.88        14.97 o                         
   6  17   1          5.30         14.18         6.13 o                         
   7  17   1         93.68         97.78        11.78 o                         
   8  17   1          9.21         26.40         7.92 o                         
  -8  18   1          0.77         17.98         7.61 o                         
  -7  18   1         11.11         13.01         6.89 o                         
  -6  18   1        100.29         77.28         9.08 o                         
  -5  18   1        778.72        736.55        20.40 o                         
  -4  18   1        113.35        125.13         8.08 o                         
  -3  18   1          0.02         -2.02         3.41 o                         
  -2  18   1        860.69        799.24        15.11 o                         
  -1  18   1        216.00        193.16         7.73 o                         
   0  18   1       1375.42       1421.61        23.81 o                         
   1  18   1        565.74        568.23        16.79 o                         
   2  18   1         37.03         57.06         5.55 o                         
   3  18   1        113.26        111.54         7.53 o                         
   4  18   1         19.51         16.48         4.81 o                         
   5  18   1        408.88        426.00        13.96 o                         
   6  18   1        888.84        789.54        21.88 o                         
   7  18   1         56.39         61.59        10.26 o                         
   8  18   1        150.38        206.21        17.10 o                         
  -8  19   1        117.69        133.32        14.13 o                         
  -7  19   1          0.93         10.92         7.03 o                         
  -6  19   1        808.43        809.79        22.67 o                         
  -5  19   1        730.70        679.15        19.62 o                         
  -4  19   1        359.50        356.50        12.19 o                         
  -3  19   1         47.60         47.89         6.58 o                         
  -2  19   1          0.85          3.70         3.64 o                         
  -1  19   1         16.31         13.90         4.75 o                         
   0  19   1         40.35         62.85         9.10 o                         
   1  19   1        712.77        684.91        18.75 o                         
   2  19   1         32.14         34.72         5.25 o                         
   3  19   1        442.49        388.66        13.10 o                         
   4  19   1        210.90        211.18        10.18 o                         
   5  19   1        138.07        147.59        10.09 o                         
   6  19   1        152.18        149.02        15.91 o                         
   7  19   1          2.57          7.19         6.99 o                         
   8  19   1          1.13         18.82        14.79 o                         
  -8  20   1        109.58        142.12        14.96 o                         
  -7  20   1         74.31         87.36        11.90 o                         
  -6  20   1         30.93         47.56         7.89 o                         
  -5  20   1         15.25         29.95         8.36 o                         
  -4  20   1          2.65         -0.42         4.64 o                         
  -3  20   1        166.61        158.65        10.06 o                         
  -2  20   1       1255.47       1060.13        20.94 o                         
  -1  20   1         76.77         75.57         7.38 o                         
   0  20   1        179.00        180.57        10.70 o                         
   1  20   1          0.03         -1.77         4.25 o                         
   2  20   1        700.75        648.98        29.56 o                         
   3  20   1         71.84         75.05         6.97 o                         
   4  20   1        445.36        405.35        12.67 o                         
   5  20   1        466.29        420.89        15.14 o                         
   6  20   1        186.50        173.61        14.99 o                         
   7  20   1         24.20         61.81        10.24 o                         
   8  20   1         86.72        119.95        13.70 o                         
  -7  21   1        135.58        139.14        14.39 o                         
  -6  21   1          0.71         -0.36         7.58 o                         
  -5  21   1          3.37         11.60         5.26 o                         
  -4  21   1        119.22        126.28        11.88 o                         
  -3  21   1        487.34        423.04        13.49 o                         
  -2  21   1         15.67         19.86         5.52 o                         
  -1  21   1         66.72         66.97         7.44 o                         
   0  21   1        195.98        180.91        10.47 o                         
   1  21   1       1118.70       1002.98        20.75 o                         
   2  21   1       3564.52       3309.35        48.48 o                         
   3  21   1         31.20         25.05         5.98 o                         
   4  21   1         26.54         28.65         5.58 o                         
   5  21   1          9.97         14.98         5.24 o                         
   6  21   1         11.40         16.98         7.38 o                         
   7  21   1         31.61         45.59         9.31 o                         
  -7  22   1         66.78         99.81        13.67 o                         
  -6  22   1         64.62         73.96         9.38 o                         
  -5  22   1         64.89         70.14         8.95 o                         
  -4  22   1         95.32         97.55        10.12 o                         
  -3  22   1        203.60        196.71        11.48 o                         
  -2  22   1        692.48        641.07        16.87 o                         
  -1  22   1        590.07        540.85        15.42 o                         
   0  22   1         55.94         61.22         7.59 o                         
   1  22   1         10.00          8.97         5.18 o                         
   2  22   1          0.02          6.16         5.63 o                         
   3  22   1         28.03         25.95         6.08 o                         
   4  22   1        325.13        298.17        13.52 o                         
   5  22   1         20.76         16.50         5.41 o                         
   6  22   1        333.69        331.05        19.96 o                         
   7  22   1         11.37         39.63         8.46 o                         
  -7  23   1         50.61         63.70        10.74 o                         
  -6  23   1          0.09         -1.56         6.11 o                         
  -5  23   1        680.71        646.99        23.31 o                         
  -4  23   1        384.55        361.72        17.03 o                         
  -3  23   1         27.33         24.25         6.21 o                         
  -2  23   1          5.75         10.25         5.40 o                         
  -1  23   1          0.56          0.69         5.24 o                         
   0  23   1        564.42        534.76        15.67 o                         
   1  23   1        124.21        138.89        12.01 o                         
   2  23   1         92.04        101.82         8.99 o                         
   3  23   1          2.01          1.37         5.09 o                         
   4  23   1        255.52        255.07        12.88 o                         
   5  23   1        248.73        244.88        14.44 o                         
   6  23   1        467.66        451.77        23.24 o                         
   7  23   1          4.10         27.46         8.44 o                         
  -7  24   1        532.32        519.47        28.95 o                         
  -6  24   1         41.95         60.66         9.75 o                         
  -5  24   1         50.22         72.96        10.87 o                         
  -4  24   1         45.43         50.02        10.96 o                         
  -3  24   1         11.25          5.49         5.52 o                         
  -2  24   1          5.32         10.16         5.64 o                         
  -1  24   1        523.52        470.35        15.18 o                         
   0  24   1         28.87         38.91         7.10 o                         
   1  24   1        538.81        500.16        15.67 o                         
   2  24   1         63.56         70.60         8.30 o                         
   3  24   1        434.18        397.75        14.98 o                         
   4  24   1         85.28         98.53         9.19 o                         
   5  24   1        175.53        155.65        14.27 o                         
   6  24   1         29.58         47.18        11.28 o                         
   7  24   1         43.46         43.50        15.00 o                         
  -6  25   1        534.96        499.13        24.90 o                         
  -5  25   1         34.07         36.05        10.80 o                         
  -4  25   1        788.65        695.54        29.16 o                         
  -3  25   1         78.98         79.98         9.70 o                         
  -2  25   1        963.54        921.81        30.36 o                         
  -1  25   1        854.22        793.17        20.05 o                         
   0  25   1        272.22        275.33        13.86 o                         
   1  25   1       1467.66       1369.71        27.00 o                         
   2  25   1         56.18         61.45         8.05 o                         
   3  25   1          2.01          1.67         6.41 o                         
   4  25   1         15.10         20.26         6.99 o                         
   5  25   1        393.21        397.54        21.36 o                         
   6  25   1         28.20         54.16         9.63 o                         
  -6  26   1         26.84         46.31         9.68 o                         
  -5  26   1         87.90        114.85        13.11 o                         
  -4  26   1        237.37        210.09        14.62 o                         
  -3  26   1       1411.59       1239.57        29.33 o                         
  -2  26   1        660.91        562.49        21.85 o                         
  -1  26   1        347.64        375.13        21.03 o                         
   0  26   1        248.25        238.81        13.55 o                         
   1  26   1          3.98         23.66         6.32 o                         
   2  26   1        690.40        641.76        18.24 o                         
   3  26   1         87.28         93.24         9.06 o                         
   4  26   1          0.03          5.10         5.44 o                         
   5  26   1         23.29         31.57         8.90 o                         
   6  26   1          7.94         26.97         8.50 o                         
  -6  27   1        235.09        270.74        19.46 o                         
  -5  27   1        173.35        211.32        22.91 o                         
  -4  27   1         20.93         20.75         7.08 o                         
  -3  27   1         29.71         44.87         8.82 o                         
  -2  27   1        172.12        152.64        11.41 o                         
  -1  27   1          2.54         -1.28         5.12 o                         
   0  27   1         34.83         60.32         9.12 o                         
   1  27   1        193.31        182.81        12.21 o                         
   2  27   1          2.16          6.48         5.48 o                         
   3  27   1         11.06         13.61         5.76 o                         
   4  27   1        274.55        262.63        14.46 o                         
   5  27   1          0.07          8.05        12.11 o                         
   6  27   1          3.76         25.36         8.28 o                         
  -5  28   1         79.78        104.98        12.23 o                         
  -4  28   1         19.52         41.93         8.26 o                         
  -3  28   1        427.89        391.00        22.74 o                         
  -2  28   1        195.52        229.66        19.48 o                         
  -1  28   1          9.43          4.90         5.67 o                         
   0  28   1        581.73        531.23        17.36 o                         
   1  28   1         60.34         81.75         9.06 o                         
   2  28   1        475.21        432.79        17.07 o                         
   3  28   1        192.06        226.21        14.38 o                         
   4  28   1          8.97         33.24         7.64 o                         
   5  28   1          2.12         34.44         9.20 o                         
  -5  29   1        262.83        272.61        19.59 o                         
  -4  29   1          1.21         18.25         7.35 o                         
  -3  29   1         20.09         48.90         8.98 o                         
  -2  29   1          0.13          1.95         5.60 o                         
  -1  29   1        106.97        106.47        10.33 o                         
   0  29   1        158.38        153.61        11.60 o                         
   1  29   1         10.30         13.01         6.43 o                         
   2  29   1         99.74         95.78         9.73 o                         
   3  29   1          0.35         15.64         6.29 o                         
   4  29   1          0.06         10.61         9.65 o                         
   5  29   1         33.86         68.48        10.55 o                         
  -5  30   1          2.44         20.73         9.43 o                         
  -4  30   1         75.26        112.64        12.47 o                         
  -3  30   1         20.17         40.36         8.08 o                         
  -2  30   1         41.61         60.05         9.81 o                         
  -1  30   1        255.63        238.70        14.44 o                         
   0  30   1        158.84        157.30        12.06 o                         
   1  30   1          2.17          7.13         6.77 o                         
   2  30   1         19.47         26.05         7.10 o                         
   3  30   1         20.37         40.36         7.31 o                         
   4  30   1        153.77        184.12        16.27 o                         
   5  30   1          3.90         44.69        19.45 o                         
  -4  31   1          0.19         11.44         7.18 o                         
  -3  31   1          0.36         33.68         8.06 o                         
  -2  31   1         37.65         59.69         9.44 o                         
  -1  31   1         13.12         18.24         6.94 o                         
   0  31   1         14.55         20.91         6.81 o                         
   1  31   1        243.78        257.05        14.97 o                         
   2  31   1          0.00          5.65         6.05 o                         
   3  31   1          6.75         25.04         7.49 o                         
   4  31   1          7.84         19.78        16.29 o                         
  -4  32   1          1.13         33.73         9.86 o                         
  -3  32   1          5.65         26.93         7.78 o                         
  -2  32   1        115.72        139.01        14.99 o                         
  -1  32   1          0.03         15.60         7.07 o                         
   0  32   1          8.47         30.91         7.91 o                         
   1  32   1         16.51         38.06         7.17 o                         
   2  32   1        111.60        123.45        11.59 o                         
   3  32   1          0.19         20.85         6.27 o                         
  -3  33   1         53.24         90.20        10.83 o                         
  -2  33   1         65.89        100.05        11.39 o                         
  -1  33   1         71.58        105.64        10.57 o                         
   0  33   1          6.89         26.65         6.93 o                         
   1  33   1        129.39        157.53        16.22 o                         
   2  33   1          3.23         24.74         6.79 o                         
   3  33   1         13.02         30.35         8.47 o                         
  -2  34   1        122.79        177.24        14.64 o                         
  -1  34   1          3.63         28.50         7.94 o                         
   0  34   1          6.59         33.34         8.96 o                         
   1  34   1         91.74        128.75        11.34 o                         
   2  34   1         88.22         96.27        11.18 o                         
  -8   0   2        142.98        126.27        17.98 o                         
  -6   0   2          3.32         18.23         6.72 o                         
  -4   0   2       1768.55       2034.07        41.41 o                         
  -2   0   2       4699.16       5039.19        61.66 o                         
   0   0   2       6176.53       6952.61        80.72 o                         
   2   0   2       1322.67       1382.32        25.70 o                         
   4   0   2       8847.49       8931.12       128.54 o                         
   6   0   2        897.87        764.39        50.87 o                         
   8   0   2         29.27         33.05         8.93 o                         
  -9   1   2         13.22         26.08         6.98 o                         
  -8   1   2         38.24         36.54         9.71 o                         
  -7   1   2        111.14        112.12         8.70 o                         
  -6   1   2       1034.58        981.10        19.50 o                         
  -5   1   2       2213.68       2164.32        24.97 o                         
  -4   1   2         58.05         60.96         4.10 o                         
  -3   1   2        787.80        752.80        10.56 o                         
  -2   1   2        939.89       1040.93        12.05 o                         
  -1   1   2      10695.71      11396.81        92.02 o                         
   0   1   2        369.74        338.34         5.70 o                         
   1   1   2      48552.01      49945.72       533.81 o                         
   2   1   2       1928.92       2095.42        20.78 o                         
   3   1   2      11372.13      12066.20        99.84 o                         
   4   1   2        692.54        609.32        10.75 o                         
   5   1   2        396.70        395.71        14.38 o                         
   6   1   2         28.96         33.40         5.86 o                         
   7   1   2          9.74         17.49         5.74 o                         
   8   1   2          2.11          3.73         4.98 o                         
   9   1   2         96.97        127.66        10.63 o                         
  -9   2   2         54.75         75.26        13.17 o                         
  -8   2   2          8.88         12.01         6.27 o                         
  -7   2   2        211.06        194.92        12.55 o                         
  -6   2   2        831.53        778.58        27.06 o                         
  -5   2   2       1806.42       1815.13        22.09 o                         
  -4   2   2       4096.75       4340.26        41.12 o                         
  -3   2   2       7797.61       8514.24        72.08 o                         
  -2   2   2       2445.50       2636.91        24.87 o                         
  -1   2   2      42772.09      45102.02       537.59 o                         
   0   2   2        196.34        177.78         4.60 o                         
   1   2   2       6292.39       6656.94        59.24 o                         
   2   2   2       4173.37       4405.79        39.08 o                         
   3   2   2       4847.86       5338.12        50.47 o                         
   4   2   2        439.49        504.86         9.97 o                         
   5   2   2         93.98         86.10         7.16 o                         
   6   2   2         51.23         53.55         6.59 o                         
   7   2   2       1973.87       1799.37        31.96 o                         
   8   2   2        228.53        251.78        13.86 o                         
   9   2   2         15.55         27.80         6.25 o                         
  -9   3   2         94.62        109.32        12.71 o                         
  -8   3   2        168.28        173.36        12.96 o                         
  -7   3   2        449.92        445.90        16.61 o                         
  -6   3   2       1657.86       1533.16        28.66 o                         
  -5   3   2       1251.81       1356.34        18.12 o                         
  -4   3   2        928.83        880.81        12.92 o                         
  -3   3   2        140.58        174.74         6.57 o                         
  -2   3   2         18.13         28.42         2.56 o                         
  -1   3   2        169.19        186.36         4.84 o                         
   0   3   2       4561.38       4689.20        42.87 o                         
   1   3   2       2274.82       2687.68        24.83 o                         
   2   3   2       2304.70       2528.65        24.47 o                         
   3   3   2       3642.46       3907.02        36.43 o                         
   4   3   2       2315.57       2267.53        26.94 o                         
   5   3   2        875.83        901.46        18.04 o                         
   6   3   2        283.32        259.73        16.35 o                         
   7   3   2         56.66         60.57         8.44 o                         
   8   3   2        304.39        296.75        14.84 o                         
   9   3   2         27.85         41.93         7.14 o                         
  -9   4   2        116.76        137.82        13.84 o                         
  -8   4   2        432.26        418.79        18.21 o                         
  -7   4   2         50.33         50.45         7.60 o                         
  -6   4   2        605.14        580.46        15.29 o                         
  -5   4   2       2484.72       2553.52        28.33 o                         
  -4   4   2       4071.70       4329.55        41.21 o                         
  -3   4   2        608.61        642.16        10.26 o                         
  -2   4   2       2783.12       2828.73        29.21 o                         
  -1   4   2      28839.80      30438.67       257.23 o                         
   0   4   2      13482.43      14024.91       120.50 o                         
   1   4   2      21181.35      21844.45       173.62 o                         
   2   4   2        527.28        518.69         8.15 o                         
   3   4   2         65.47         34.46         3.67 o                         
   4   4   2         92.98         98.63         7.03 o                         
   5   4   2         61.62         68.45         6.72 o                         
   6   4   2        850.15        717.86        17.36 o                         
   7   4   2        169.95        200.64        11.87 o                         
   8   4   2         56.88         68.25         8.04 o                         
   9   4   2         21.07         39.45         7.92 o                         
  -9   5   2         71.80         97.23        12.75 o                         
  -8   5   2         50.18         58.31         8.50 o                         
  -7   5   2         51.30         52.04         7.68 o                         
  -6   5   2       1093.82       1019.87        18.97 o                         
  -5   5   2        209.86        201.39         6.96 o                         
  -4   5   2       2664.16       2628.97        27.77 o                         
  -3   5   2         10.65          8.22         2.27 o                         
  -2   5   2         25.25         26.71         4.00 o                         
  -1   5   2       2140.92       2199.03        21.09 o                         
   0   5   2       1495.82       1623.25        16.41 o                         
   1   5   2      10994.65      12183.02        99.04 o                         
   2   5   2       1266.77       1331.43        15.27 o                         
   3   5   2       1290.48       1414.81        16.80 o                         
   4   5   2        290.18        283.39         7.94 o                         
   5   5   2          7.68          5.92         4.16 o                         
   6   5   2       1546.20       1415.98        25.55 o                         
   7   5   2        307.18        295.45        13.93 o                         
   8   5   2        158.01        149.70        11.28 o                         
   9   5   2          5.09         28.97         6.47 o                         
  -9   6   2         47.17         71.95        15.48 o                         
  -8   6   2         87.49         96.13        10.87 o                         
  -7   6   2         47.20         58.15         7.90 o                         
  -6   6   2         14.73         19.84         4.92 o                         
  -5   6   2        346.03        309.78         8.71 o                         
  -4   6   2          2.93          5.75         2.62 o                         
  -3   6   2        487.48        490.31         8.49 o                         
  -2   6   2       1141.42       1175.44        13.66 o                         
  -1   6   2         90.18         91.13         3.46 o                         
   0   6   2        423.64        439.34         7.00 o                         
   1   6   2       4539.12       4809.86        42.17 o                         
   2   6   2        426.03        437.23         7.72 o                         
   3   6   2       1963.61       2032.12        22.16 o                         
   4   6   2          2.23          1.69         2.31 o                         
   5   6   2         37.98         46.12         5.93 o                         
   6   6   2          6.14          3.93         4.62 o                         
   7   6   2        110.52        113.87         9.39 o                         
   8   6   2        151.76        150.29        11.19 o                         
   9   6   2         31.47         36.42         6.98 o                         
  -9   7   2          0.17          6.85         6.35 o                         
  -8   7   2        708.91        675.45        21.25 o                         
  -7   7   2        484.75        451.44        16.92 o                         
  -6   7   2        112.19         96.71         7.83 o                         
  -5   7   2         53.83         58.38         4.66 o                         
  -4   7   2        206.55        202.21         6.70 o                         
  -3   7   2        111.74        127.29         4.86 o                         
  -2   7   2         62.95         54.74         3.13 o                         
  -1   7   2        979.08        970.63        11.73 o                         
   0   7   2       1626.68       1570.64        16.60 o                         
   1   7   2        922.28        929.77        13.40 o                         
   2   7   2        787.59        788.02        11.11 o                         
   3   7   2        760.70        773.25        11.69 o                         
   4   7   2        258.45        246.99         7.55 o                         
   5   7   2        222.91        210.72         9.39 o                         
   6   7   2         33.42         40.15         6.54 o                         
   7   7   2         10.82         15.69         5.52 o                         
   8   7   2         50.65         45.93         7.25 o                         
   9   7   2          7.36         13.49         6.17 o                         
  -9   8   2         11.98         28.60        10.72 o                         
  -8   8   2          0.04          1.40         5.48 o                         
  -7   8   2         22.77         21.55         6.33 o                         
  -6   8   2        243.61        273.96        12.02 o                         
  -5   8   2        998.76        970.72        15.21 o                         
  -4   8   2       1437.49       1324.77        17.40 o                         
  -3   8   2       1022.95       1012.62        13.65 o                         
  -2   8   2        302.04        330.97         6.99 o                         
  -1   8   2       2845.32       2672.45        25.80 o                         
   0   8   2        376.03        427.82         7.28 o                         
   1   8   2       5778.65       6327.90        54.66 o                         
   2   8   2        561.14        580.46         9.47 o                         
   3   8   2        744.16        799.90        12.19 o                         
   4   8   2        360.07        378.78         9.47 o                         
   5   8   2        161.87        163.53         8.19 o                         
   6   8   2        194.64        208.69        12.51 o                         
   7   8   2       1271.33       1150.47        32.44 o                         
   8   8   2         62.46         66.28         8.18 o                         
   9   8   2         97.56         94.66        13.15 o                         
  -9   9   2         34.96         53.62         8.45 o                         
  -8   9   2         10.89          7.17         6.71 o                         
  -7   9   2         75.26         63.43         8.19 o                         
  -6   9   2        782.59        703.14        23.55 o                         
  -5   9   2        554.41        505.74        10.64 o                         
  -4   9   2         27.23         33.49         3.70 o                         
  -3   9   2        875.66        866.66        12.56 o                         
  -2   9   2       2985.71       3006.32        31.29 o                         
  -1   9   2       2484.98       2521.04        24.96 o                         
   0   9   2        105.20        105.92         5.66 o                         
   1   9   2        506.34        501.58         8.59 o                         
   2   9   2         39.06         61.18         5.65 o                         
   3   9   2        402.81        475.64         9.32 o                         
   4   9   2         39.38         66.15         4.74 o                         
   5   9   2          2.50          0.13         4.02 o                         
   6   9   2        680.08        641.94        16.91 o                         
   7   9   2         39.32         37.61         6.52 o                         
   8   9   2         39.15         58.31         7.76 o                         
   9   9   2         36.71         37.63         7.47 o                         
  -9  10   2        235.40        252.84        18.15 o                         
  -8  10   2        124.39        122.17        11.80 o                         
  -7  10   2         43.46         56.72         7.93 o                         
  -6  10   2          0.03          6.31         4.45 o                         
  -5  10   2         48.66         61.49         5.73 o                         
  -4  10   2         59.75         97.90         5.34 o                         
  -3  10   2       3608.82       3720.77        38.72 o                         
  -2  10   2          0.98          2.45         2.11 o                         
  -1  10   2       1063.75       1100.68        13.71 o                         
   0  10   2        242.79        248.18         5.84 o                         
   1  10   2       1049.31        979.66        12.87 o                         
   2  10   2       1430.69       1481.89        21.47 o                         
   3  10   2         75.89         71.12         4.71 o                         
   4  10   2         31.56         41.55         4.20 o                         
   5  10   2         83.05         89.51         7.04 o                         
   6  10   2         22.69         17.71         5.69 o                         
   7  10   2         20.44         20.14         5.54 o                         
   8  10   2        224.84        220.75        13.59 o                         
   9  10   2         45.49         58.99         8.64 o                         
  -9  11   2          9.38         32.10         7.54 o                         
  -8  11   2        102.37         87.97        10.11 o                         
  -7  11   2         29.14         38.25         7.12 o                         
  -6  11   2        163.78        183.11        10.73 o                         
  -5  11   2       1298.13       1229.13        25.90 o                         
  -4  11   2        147.77        149.87         6.34 o                         
  -3  11   2        133.53        129.60         5.53 o                         
  -2  11   2       1197.76       1244.41        16.79 o                         
  -1  11   2       1459.45       1515.40        18.48 o                         
   0  11   2        628.54        655.87        10.02 o                         
   1  11   2        219.45        210.97         5.92 o                         
   2  11   2        786.81        813.28        12.31 o                         
   3  11   2          5.43          2.96         2.78 o                         
   4  11   2         10.91         16.49         4.16 o                         
   5  11   2       1130.81       1073.93        20.15 o                         
   6  11   2        273.99        261.95        12.65 o                         
   7  11   2        145.48        138.08        10.53 o                         
   8  11   2          2.77          2.89         5.51 o                         
   9  11   2         23.86         37.01         7.77 o                         
  -9  12   2          1.87          9.51         5.97 o                         
  -8  12   2          6.68         13.46         6.08 o                         
  -7  12   2         90.11         96.32        11.30 o                         
  -6  12   2         86.78         99.81         8.48 o                         
  -5  12   2         50.18         41.65         5.91 o                         
  -4  12   2       1092.88        995.94        15.22 o                         
  -3  12   2        102.88        108.39         5.82 o                         
  -2  12   2         10.34         20.89         3.02 o                         
  -1  12   2        709.36        809.32        12.49 o                         
   0  12   2       8914.45       9347.43        84.90 o                         
   1  12   2       2421.45       2473.83        29.29 o                         
   2  12   2        161.80        157.00         6.07 o                         
   3  12   2          3.89          5.66         2.89 o                         
   4  12   2         86.45         74.68         5.51 o                         
   5  12   2        683.31        654.66        14.77 o                         
   6  12   2       1335.96       1180.58        23.82 o                         
   7  12   2        126.31        118.77        11.34 o                         
   8  12   2         78.81         80.97         9.10 o                         
   9  12   2          5.40         38.92         9.01 o                         
  -9  13   2         33.10         73.73        10.81 o                         
  -8  13   2         67.48         57.21         8.84 o                         
  -7  13   2          1.91          1.92         6.01 o                         
  -6  13   2         96.67        101.49         8.66 o                         
  -5  13   2        729.14        674.89        14.69 o                         
  -4  13   2          0.42          5.06         2.96 o                         
  -3  13   2       1508.00       1526.76        21.11 o                         
  -2  13   2        169.62        178.70         6.02 o                         
  -1  13   2       6819.55       7311.96        64.16 o                         
   0  13   2          3.40          3.86         2.35 o                         
   1  13   2        393.36        359.06         7.66 o                         
   2  13   2         15.76          9.75         2.96 o                         
   3  13   2        819.70        806.42        13.39 o                         
   4  13   2         84.21         90.27         6.07 o                         
   5  13   2       1254.33       1132.87        20.14 o                         
   6  13   2         95.84        102.75         8.87 o                         
   7  13   2         33.26         32.59         6.30 o                         
   8  13   2          0.77          7.52         5.92 o                         
  -9  14   2          0.42         13.43        14.77 o                         
  -8  14   2        123.03        114.48        15.57 o                         
  -7  14   2        486.80        463.73        18.15 o                         
  -6  14   2          9.60         13.18         5.03 o                         
  -5  14   2        113.95        110.31         7.61 o                         
  -4  14   2         88.26         76.45         5.36 o                         
  -3  14   2        619.54        527.97        10.32 o                         
  -2  14   2        267.52        249.42         7.01 o                         
  -1  14   2        118.53        167.38         5.87 o                         
   0  14   2        227.24        237.42         6.50 o                         
   1  14   2        918.17        975.73        13.69 o                         
   2  14   2       2841.27       2790.37        29.68 o                         
   3  14   2        349.69        383.43        10.68 o                         
   4  14   2          8.92          9.73         3.81 o                         
   5  14   2         23.71         22.75         5.17 o                         
   6  14   2        334.92        325.15        14.18 o                         
   7  14   2          0.13          7.89         5.67 o                         
   8  14   2         71.41         87.68        14.25 o                         
  -8  15   2         75.09         86.56        11.17 o                         
  -7  15   2         67.58         46.62         9.10 o                         
  -6  15   2       1049.21        953.33        23.80 o                         
  -5  15   2          3.98          3.96         4.05 o                         
  -4  15   2         37.34         31.27         4.66 o                         
  -3  15   2          6.01         11.40         3.09 o                         
  -2  15   2        496.36        590.15        14.73 o                         
  -1  15   2       3958.28       4193.74        40.50 o                         
   0  15   2       1256.15       1409.67        17.65 o                         
   1  15   2       5898.40       6215.75        56.58 o                         
   2  15   2        115.21        162.68         6.45 o                         
   3  15   2        115.01        103.95         6.09 o                         
   4  15   2         14.54         18.01         4.15 o                         
   5  15   2          0.57          6.96         6.27 o                         
   6  15   2        196.72        207.80        13.37 o                         
   7  15   2          4.75         10.24         7.05 o                         
   8  15   2          0.64          2.89         6.36 o                         
  -8  16   2          0.16         16.71        11.14 o                         
  -7  16   2        562.20        570.23        22.57 o                         
  -6  16   2        181.80        184.00        12.66 o                         
  -5  16   2        352.64        324.35        13.06 o                         
  -4  16   2        121.21        114.28         8.49 o                         
  -3  16   2        142.05        173.36         6.89 o                         
  -2  16   2         73.43         62.97         4.36 o                         
  -1  16   2         94.66         75.62         5.31 o                         
   0  16   2        424.02        405.75         8.35 o                         
   1  16   2       1066.17       1090.33        15.13 o                         
   2  16   2         77.46         75.56         4.87 o                         
   3  16   2         50.23         48.62         5.48 o                         
   4  16   2          0.13          4.41         4.12 o                         
   5  16   2        743.64        663.06        17.03 o                         
   6  16   2          4.69         12.15         5.72 o                         
   7  16   2        486.99        472.54        19.13 o                         
   8  16   2         97.51        117.25        13.07 o                         
  -8  17   2        172.74        208.12        17.46 o                         
  -7  17   2        414.62        407.47        24.52 o                         
  -6  17   2        154.43        159.58        12.08 o                         
  -5  17   2         23.59         14.72         5.14 o                         
  -4  17   2         29.91         25.08         5.31 o                         
  -3  17   2         13.65         21.22         4.27 o                         
  -2  17   2        334.64        314.20         9.53 o                         
  -1  17   2          9.51          9.21         2.78 o                         
   0  17   2        938.75        884.79        16.15 o                         
   1  17   2        250.12        298.14         9.56 o                         
   2  17   2          1.41          6.34         3.81 o                         
   3  17   2        848.61        777.80        17.26 o                         
   4  17   2       2100.95       2083.10        34.54 o                         
   5  17   2        119.61        123.84        10.94 o                         
   6  17   2        101.77        123.58        11.04 o                         
   7  17   2        118.18        115.79        11.42 o                         
   8  17   2          2.80          7.83         6.75 o                         
  -8  18   2         48.26         72.82        10.67 o                         
  -7  18   2          3.60         10.14         6.97 o                         
  -6  18   2        125.37        163.76        12.54 o                         
  -5  18   2        696.43        621.53        16.80 o                         
  -4  18   2        609.04        580.64        15.56 o                         
  -3  18   2         11.59         13.23         4.23 o                         
  -2  18   2          0.00         -3.05         3.05 o                         
  -1  18   2         69.44         81.11         5.74 o                         
   0  18   2          2.98          7.35         3.12 o                         
   1  18   2        736.37        670.12        13.68 o                         
   2  18   2         43.05         44.48         5.65 o                         
   3  18   2        461.80        419.83        11.60 o                         
   4  18   2         83.42         85.02         7.32 o                         
   5  18   2       1317.59       1244.69        24.54 o                         
   6  18   2          6.56         22.20         6.50 o                         
   7  18   2        187.42        194.33        14.46 o                         
   8  18   2         20.65         14.91         9.63 o                         
  -8  19   2          0.11         27.52         8.26 o                         
  -7  19   2          5.22         14.61         7.90 o                         
  -6  19   2        199.68        206.54        14.06 o                         
  -5  19   2        448.87        438.99        15.10 o                         
  -4  19   2         13.04         12.47         5.26 o                         
  -3  19   2          0.07          1.78         3.78 o                         
  -2  19   2        148.95        125.01         8.39 o                         
  -1  19   2         18.68         33.32         6.17 o                         
   0  19   2        583.55        551.22        14.32 o                         
   1  19   2        178.25        188.28         8.66 o                         
   2  19   2        147.69        173.87         8.76 o                         
   3  19   2        164.02        179.02         9.25 o                         
   4  19   2        121.09        144.86         9.01 o                         
   5  19   2        378.20        382.01        14.46 o                         
   6  19   2        683.17        633.47        27.67 o                         
   7  19   2          6.63         18.19        10.66 o                         
   8  19   2          1.43         19.54        10.23 o                         
  -8  20   2         10.38         21.18         7.72 o                         
  -7  20   2         43.85         64.67        11.07 o                         
  -6  20   2        326.92        365.99        17.83 o                         
  -5  20   2        175.03        166.76        11.18 o                         
  -4  20   2         25.78         13.27         7.14 o                         
  -3  20   2          0.11         -0.50         4.21 o                         
  -2  20   2        159.70        161.90         9.75 o                         
  -1  20   2        502.38        469.93        13.61 o                         
   0  20   2        173.25        188.82        10.36 o                         
   1  20   2        569.30        533.22        14.59 o                         
   2  20   2         49.06         59.37         6.09 o                         
   3  20   2        294.53        309.91        11.62 o                         
   4  20   2         12.00          9.81         5.04 o                         
   5  20   2        258.17        232.89        12.62 o                         
   6  20   2         85.26        105.83        10.68 o                         
   7  20   2         47.08         55.82         9.63 o                         
  -7  21   2          3.68          7.35         9.38 o                         
  -6  21   2        373.00        364.30        18.07 o                         
  -5  21   2         34.23         37.75         6.35 o                         
  -4  21   2        137.18        144.07        10.65 o                         
  -3  21   2         55.66         78.43         9.30 o                         
  -2  21   2        206.49        231.85        12.77 o                         
  -1  21   2         30.25         29.21         5.98 o                         
   0  21   2        454.28        443.83        13.76 o                         
   1  21   2         77.77         66.10         7.44 o                         
   2  21   2        197.34        202.15        11.11 o                         
   3  21   2         14.78          7.92         4.77 o                         
   4  21   2         51.59         47.43         6.39 o                         
   5  21   2        253.89        243.21        13.82 o                         
   6  21   2        184.50        208.19        14.31 o                         
   7  21   2          1.08         21.23         9.99 o                         
  -7  22   2          4.27         25.50        10.81 o                         
  -6  22   2        190.34        205.92        14.97 o                         
  -5  22   2         12.50         14.48         5.46 o                         
  -4  22   2       1741.18       1586.93        32.38 o                         
  -3  22   2       1411.15       1218.66        29.58 o                         
  -2  22   2       1025.81        952.13        20.74 o                         
  -1  22   2          0.60          4.50         5.81 o                         
   0  22   2        191.15        194.17        11.21 o                         
   1  22   2          0.08          5.09         5.04 o                         
   2  22   2         50.59         48.84         6.85 o                         
   3  22   2        610.91        531.10        19.33 o                         
   4  22   2        375.23        390.42        14.61 o                         
   5  22   2         14.75         33.79         6.29 o                         
   6  22   2        168.68        148.66        12.59 o                         
   7  22   2        193.63        214.70        21.20 o                         
  -7  23   2          2.59         27.63         9.86 o                         
  -6  23   2        328.79        308.91        19.98 o                         
  -5  23   2         27.20         40.66         7.67 o                         
  -4  23   2        226.74        245.93        14.91 o                         
  -3  23   2       2294.34       2190.22        39.63 o                         
  -2  23   2         25.50         30.31         6.94 o                         
  -1  23   2       1176.80       1113.28        25.16 o                         
   0  23   2       1245.69       1197.52        23.92 o                         
   1  23   2        169.59        167.36        10.83 o                         
   2  23   2       1158.19       1130.94        23.39 o                         
   3  23   2         19.26         19.33         5.79 o                         
   4  23   2         56.87         66.00         7.98 o                         
   5  23   2         81.99         81.10         9.37 o                         
   6  23   2          3.73         18.17        13.95 o                         
   7  23   2         99.99        146.09        17.69 o                         
  -7  24   2         59.22         93.40        16.73 o                         
  -6  24   2          8.93         17.65         7.66 o                         
  -5  24   2        217.76        221.31        17.05 o                         
  -4  24   2         52.38         59.89        10.24 o                         
  -3  24   2        598.74        524.64        18.69 o                         
  -2  24   2         88.11        100.54         9.34 o                         
  -1  24   2        227.77        266.03        16.55 o                         
   0  24   2       1943.11       1785.69        42.55 o                         
   1  24   2         84.15         72.82         8.27 o                         
   2  24   2        565.11        443.46        15.14 o                         
   3  24   2        969.64        841.98        20.37 o                         
   4  24   2         36.91         39.33         7.67 o                         
   5  24   2          4.59         15.48         7.03 o                         
   6  24   2        105.91        195.83        24.15 o                         
  -6  25   2         78.54         82.57        11.57 o                         
  -5  25   2          0.19          6.28        11.88 o                         
  -4  25   2         12.87         15.54         6.94 o                         
  -3  25   2         17.11         22.20         7.01 o                         
  -2  25   2        249.42        227.16        14.59 o                         
  -1  25   2        717.56        610.67        17.59 o                         
   0  25   2        435.02        413.96        15.31 o                         
   1  25   2        685.41        605.23        17.35 o                         
   2  25   2        417.55        385.61        15.75 o                         
   3  25   2         26.27         21.51         5.93 o                         
   4  25   2         13.24         19.88        10.41 o                         
   5  25   2         28.58         55.64         9.50 o                         
   6  25   2          1.31         23.94        12.82 o                         
  -6  26   2          4.11         25.03         8.84 o                         
  -5  26   2        358.43        348.64        21.31 o                         
  -4  26   2        135.80        158.07        13.36 o                         
  -3  26   2        110.33        121.18        11.65 o                         
  -2  26   2         95.78         97.86        10.78 o                         
  -1  26   2        416.25        384.65        15.78 o                         
   0  26   2         87.02        102.50         9.78 o                         
   1  26   2        865.53        742.10        22.09 o                         
   2  26   2        192.84        212.02        12.65 o                         
   3  26   2        140.26        155.32        11.71 o                         
   4  26   2         81.84         84.94        11.47 o                         
   5  26   2         24.12         30.07         8.27 o                         
   6  26   2          1.37         25.48        23.00 o                         
  -6  27   2         12.54         27.01         8.31 o                         
  -5  27   2        350.37        368.02        21.97 o                         
  -4  27   2         62.96         75.79         9.89 o                         
  -3  27   2          6.77         12.41         8.43 o                         
  -2  27   2          6.82         -7.01         7.01 o                         
  -1  27   2         60.76         67.50         8.37 o                         
   0  27   2         27.11         22.65         6.50 o                         
   1  27   2         52.33         57.98         7.95 o                         
   2  27   2        770.92        699.55        19.37 o                         
   3  27   2          4.10          5.76         5.34 o                         
   4  27   2        142.90        183.40        17.90 o                         
   5  27   2         15.68         29.69        10.51 o                         
   6  27   2         92.30        104.55        18.06 o                         
  -5  28   2         11.63         21.11         8.00 o                         
  -4  28   2        273.93        283.13        17.59 o                         
  -3  28   2        594.52        536.92        19.79 o                         
  -2  28   2        254.47        254.27        18.39 o                         
  -1  28   2          1.43         10.28         5.95 o                         
   0  28   2         69.61         63.88         8.18 o                         
   1  28   2       2395.83       2124.46        36.68 o                         
   2  28   2         89.44        110.62        10.25 o                         
   3  28   2          6.80         14.51         6.59 o                         
   4  28   2          8.94         15.50         7.53 o                         
   5  28   2         58.94         78.71        16.07 o                         
  -5  29   2        123.33        147.13        14.49 o                         
  -4  29   2         75.28        101.09        11.43 o                         
  -3  29   2         97.77        104.04        11.74 o                         
  -2  29   2         58.46         62.80         9.75 o                         
  -1  29   2        263.34        238.88        14.06 o                         
   0  29   2         85.84         78.79         9.16 o                         
   1  29   2         10.98         26.24         6.60 o                         
   2  29   2        399.68        382.10        19.02 o                         
   3  29   2         11.67         18.91         6.81 o                         
   4  29   2        303.61        307.52        20.21 o                         
   5  29   2         46.24         98.31        13.96 o                         
  -5  30   2         88.37        116.74        13.50 o                         
  -4  30   2         56.14         93.34        11.19 o                         
  -3  30   2        192.04        195.65        16.98 o                         
  -2  30   2         28.44         40.93         8.52 o                         
  -1  30   2         24.80         44.93         9.06 o                         
   0  30   2        154.64        136.29        13.18 o                         
   1  30   2        194.90        216.26        13.86 o                         
   2  30   2         14.22          9.73         6.82 o                         
   3  30   2         44.53         60.20         9.17 o                         
   4  30   2         28.29         45.30         9.91 o                         
  -4  31   2        122.06        131.17        12.58 o                         
  -3  31   2         36.62         46.96        12.65 o                         
  -2  31   2          5.20         15.11         7.45 o                         
  -1  31   2        335.34        336.71        19.15 o                         
   0  31   2        378.49        410.45        18.30 o                         
   1  31   2        101.25        108.70        11.47 o                         
   2  31   2          0.01         16.44         7.13 o                         
   3  31   2          4.36         24.17         8.44 o                         
   4  31   2         20.40         47.36        11.93 o                         
  -3  32   2        198.69        194.13        17.75 o                         
  -2  32   2         48.54         52.93         9.05 o                         
  -1  32   2          9.65         21.37         7.33 o                         
   0  32   2        125.43        146.22        13.25 o                         
   1  32   2         25.02         31.60         7.80 o                         
   2  32   2         44.96         72.41        14.99 o                         
   3  32   2         49.38         50.93        10.90 o                         
  -3  33   2         47.95         57.18        10.72 o                         
  -2  33   2        118.38        148.44        13.61 o                         
  -1  33   2         41.34         46.83         9.47 o                         
   0  33   2         16.98         21.70         7.25 o                         
   1  33   2         22.18         46.40         9.86 o                         
   2  33   2         22.14         52.15        16.26 o                         
  -1  34   2        126.61        140.82        15.32 o                         
   0  34   2          2.30         35.52         9.05 o                         
   1  34   2         47.13         62.14         9.73 o                         
  -9   0   3         31.32         22.09        10.84 o                         
  -7   0   3        102.77        120.38        17.37 o                         
  -5   0   3        947.59        811.94        18.96 o                         
  -3   0   3       8055.66       8713.99       105.01 o                         
  -1   0   3      19049.90      20966.31       317.35 o                         
   1   0   3       5750.20       6044.94        73.31 o                         
   3   0   3      10707.17      11214.33       133.15 o                         
   5   0   3        827.85        743.95        23.67 o                         
   7   0   3       1457.44       1305.96        54.24 o                         
   9   0   3          3.13         18.60         8.55 o                         
  -9   1   3          3.00         26.55         7.46 o                         
  -8   1   3        190.05        211.73        16.84 o                         
  -7   1   3          1.35          4.85         5.88 o                         
  -6   1   3          1.50          6.47         3.56 o                         
  -5   1   3         14.53         26.01         3.64 o                         
  -4   1   3        405.12        397.10         8.35 o                         
  -3   1   3       2569.01       2551.70        31.80 o                         
  -2   1   3       1228.27       1195.98        13.89 o                         
  -1   1   3       5333.44       5630.58        51.35 o                         
   0   1   3          1.09          2.03         2.00 o                         
   1   1   3       5930.76       5997.29        51.51 o                         
   2   1   3         83.95         79.37         4.79 o                         
   3   1   3       1353.15       1371.00        16.59 o                         
   4   1   3       1107.29       1001.64        23.38 o                         
   5   1   3        598.84        578.98        14.61 o                         
   6   1   3          9.26         10.99         5.00 o                         
   7   1   3        110.57        105.63         9.47 o                         
   8   1   3        747.48        655.71        19.49 o                         
   9   1   3        124.49        115.32        13.02 o                         
  -9   2   3         13.25         18.42         7.07 o                         
  -8   2   3          0.59         -0.92         5.88 o                         
  -7   2   3        243.88        245.96        18.60 o                         
  -6   2   3        936.20        938.34        18.31 o                         
  -5   2   3         49.99         51.37         4.46 o                         
  -4   2   3       1211.41       1330.37        17.12 o                         
  -3   2   3       1111.84       1211.18        14.94 o                         
  -2   2   3      21390.01      22794.96       182.18 o                         
  -1   2   3      16099.75      16959.22       136.11 o                         
   0   2   3       5561.73       5624.10        48.12 o                         
   1   2   3       4050.48       4218.45        40.09 o                         
   2   2   3        326.12        358.39         6.95 o                         
   3   2   3        520.01        517.17         9.62 o                         
   4   2   3        427.49        428.51         8.23 o                         
   5   2   3        640.90        564.58        14.56 o                         
   6   2   3        198.64        181.15        10.87 o                         
   7   2   3        147.12        160.35        10.92 o                         
   8   2   3        241.67        243.83        14.16 o                         
   9   2   3        120.97        159.88        12.25 o                         
  -9   3   3          4.49         16.16         7.26 o                         
  -8   3   3        279.21        302.28        19.65 o                         
  -7   3   3          7.10          3.22         4.83 o                         
  -6   3   3          6.91          3.94         4.27 o                         
  -5   3   3       1880.27       1895.56        23.15 o                         
  -4   3   3         11.99          6.13         2.60 o                         
  -3   3   3       4455.95       4534.41        41.81 o                         
  -2   3   3       4474.62       4884.10        47.18 o                         
  -1   3   3        810.87        761.73        12.44 o                         
   0   3   3        351.86        348.12         7.01 o                         
   1   3   3        214.80        180.22         4.62 o                         
   2   3   3      10367.66      10616.57        88.57 o                         
   3   3   3        430.87        455.84         8.92 o                         
   4   3   3        144.80        153.42         6.27 o                         
   5   3   3       1511.27       1436.77        24.59 o                         
   6   3   3         58.45         52.87         7.13 o                         
   7   3   3        547.26        503.20        15.92 o                         
   8   3   3        103.35        106.44        11.53 o                         
   9   3   3          0.79         15.38         6.11 o                         
  -9   4   3         44.11         50.16         9.80 o                         
  -8   4   3          1.13         -6.06         6.06 o                         
  -7   4   3        401.70        393.17        16.53 o                         
  -6   4   3        388.61        368.05        12.54 o                         
  -5   4   3          0.27          3.53         2.86 o                         
  -4   4   3        387.44        379.86         8.11 o                         
  -3   4   3        241.76        230.34         5.61 o                         
  -2   4   3        361.66        361.89         7.87 o                         
  -1   4   3         22.53         26.11         2.46 o                         
   0   4   3        509.53        568.29         9.42 o                         
   1   4   3       2137.34       2250.16        22.46 o                         
   2   4   3       1548.67       1628.26        22.17 o                         
   3   4   3        679.68        718.36        11.21 o                         
   4   4   3       3267.70       3435.02        36.84 o                         
   5   4   3         64.41         80.32         7.45 o                         
   6   4   3       2069.45       1873.81        30.95 o                         
   7   4   3         74.38         76.74         8.14 o                         
   8   4   3         87.00         74.68         8.59 o                         
   9   4   3        262.89        239.02        14.59 o                         
  -9   5   3         64.12         64.46        10.14 o                         
  -8   5   3         69.82         67.28        10.31 o                         
  -7   5   3        159.67        184.89        12.45 o                         
  -6   5   3         42.65         41.08         6.05 o                         
  -5   5   3        633.43        612.95        13.02 o                         
  -4   5   3          1.04          3.45         2.62 o                         
  -3   5   3       2158.77       2284.14        26.87 o                         
  -2   5   3        323.85        317.70         7.51 o                         
  -1   5   3       6046.01       6128.30        52.72 o                         
   0   5   3          0.12          0.46         2.16 o                         
   1   5   3       4254.87       4189.73        37.98 o                         
   2   5   3        353.86        350.61         7.17 o                         
   3   5   3         54.49         30.21         3.36 o                         
   4   5   3        302.51        314.14         7.47 o                         
   5   5   3        340.65        357.04        13.54 o                         
   6   5   3         18.30         24.10         6.02 o                         
   7   5   3         22.55         18.65         5.77 o                         
   8   5   3        170.24        151.24        11.55 o                         
   9   5   3         86.80         95.99         9.95 o                         
  -9   6   3        124.36        124.56        19.17 o                         
  -8   6   3        170.04        157.46        14.86 o                         
  -7   6   3        295.23        302.39        15.50 o                         
  -6   6   3         18.20          9.29         4.56 o                         
  -5   6   3        419.25        391.14        10.42 o                         
  -4   6   3        529.41        584.37        10.28 o                         
  -3   6   3          9.16          8.87         3.45 o                         
  -2   6   3        323.70        345.31         9.20 o                         
  -1   6   3        621.37        496.37         7.84 o                         
   0   6   3       3382.38       3419.76        31.72 o                         
   1   6   3        247.79        211.81         5.66 o                         
   2   6   3       4053.82       4448.92        41.18 o                         
   3   6   3        683.80        730.61        13.19 o                         
   4   6   3       1710.36       1613.25        20.09 o                         
   5   6   3        630.01        635.88        15.65 o                         
   6   6   3          2.62          0.94         5.28 o                         
   7   6   3        148.44        155.05        13.89 o                         
   8   6   3        190.30        155.81        12.84 o                         
   9   6   3        135.03        155.51        15.72 o                         
  -9   7   3        387.44        386.06        22.73 o                         
  -8   7   3         73.89         84.76        11.56 o                         
  -7   7   3        529.14        477.00        17.03 o                         
  -6   7   3          2.33          6.29         4.42 o                         
  -5   7   3        159.12        200.67         8.77 o                         
  -4   7   3        370.00        401.17         8.40 o                         
  -3   7   3       2405.50       2385.92        28.17 o                         
  -2   7   3       1320.03       1398.78        18.38 o                         
  -1   7   3       2032.65       2133.73        21.88 o                         
   0   7   3        450.13        472.87         7.85 o                         
   1   7   3        220.84        212.63         5.49 o                         
   2   7   3       2026.42       1931.89        21.35 o                         
   3   7   3       1846.18       1812.12        21.33 o                         
   4   7   3        234.87        256.72         8.04 o                         
   5   7   3          6.96          6.33         4.54 o                         
   6   7   3        113.06        126.59         9.59 o                         
   7   7   3       1261.35       1203.51        25.21 o                         
   8   7   3          2.72         15.51         7.08 o                         
   9   7   3         95.37        114.34         9.97 o                         
  -9   8   3          0.04         16.29         7.08 o                         
  -8   8   3          8.87         15.83         6.14 o                         
  -7   8   3         35.73         52.63         7.69 o                         
  -6   8   3        483.26        472.53        14.31 o                         
  -5   8   3        124.88        136.54         7.75 o                         
  -4   8   3        151.72        141.45         5.52 o                         
  -3   8   3        477.88        502.92        10.71 o                         
  -2   8   3       2468.38       2579.99        28.99 o                         
  -1   8   3       3669.14       3631.29        34.03 o                         
   0   8   3       4284.37       4355.18        39.76 o                         
   1   8   3       4645.99       4796.65        43.58 o                         
   2   8   3        285.61        257.05         6.63 o                         
   3   8   3        375.03        437.30         9.08 o                         
   4   8   3          3.17          8.44         3.03 o                         
   5   8   3        184.03        177.25        10.12 o                         
   6   8   3       1265.71       1179.17        30.82 o                         
   7   8   3        214.21        218.88        12.70 o                         
   8   8   3        127.09        133.03        10.97 o                         
   9   8   3          8.59         35.88         6.93 o                         
  -9   9   3         51.67         33.78         8.63 o                         
  -8   9   3         79.43        103.51        10.77 o                         
  -7   9   3        109.88        120.59        14.36 o                         
  -6   9   3        898.00        813.03        20.76 o                         
  -5   9   3        183.95        181.79         8.84 o                         
  -4   9   3         30.44         17.23         3.81 o                         
  -3   9   3        851.22        849.71        14.51 o                         
  -2   9   3        200.86        243.18         5.86 o                         
  -1   9   3        333.18        350.50         8.71 o                         
   0   9   3        720.12        720.79        10.60 o                         
   1   9   3         33.27         50.41         4.07 o                         
   2   9   3       7918.94       8505.93        73.71 o                         
   3   9   3       1457.26       1454.89        18.75 o                         
   4   9   3        138.91        148.19         8.02 o                         
   5   9   3         15.93         29.22         5.64 o                         
   6   9   3        263.10        262.67        13.75 o                         
   7   9   3          7.48          5.19         4.87 o                         
   8   9   3         70.38         96.34         9.21 o                         
   9   9   3         20.01         61.98         8.03 o                         
  -9  10   3         81.68        129.75        18.86 o                         
  -8  10   3        256.21        266.63        18.74 o                         
  -7  10   3         29.35         35.74         6.76 o                         
  -6  10   3         52.23         53.42         6.73 o                         
  -5  10   3         49.71         49.55         5.62 o                         
  -4  10   3          0.03          5.24         3.28 o                         
  -3  10   3       1117.64       1137.83        15.10 o                         
  -2  10   3        455.03        441.36         8.22 o                         
  -1  10   3        210.61        179.40         5.49 o                         
   0  10   3       7365.84       8120.86        69.85 o                         
   1  10   3       2665.06       2603.37        26.94 o                         
   2  10   3         13.77         29.03         3.59 o                         
   3  10   3        593.56        616.37        11.29 o                         
   4  10   3        435.28        426.02         9.85 o                         
   5  10   3         23.48         14.05         5.20 o                         
   6  10   3        334.44        361.51        14.77 o                         
   7  10   3          8.52         15.04         5.63 o                         
   8  10   3         26.20         21.87         6.40 o                         
   9  10   3          4.66         36.43         7.41 o                         
  -9  11   3         33.96         46.19         9.02 o                         
  -8  11   3        153.89        150.72        12.63 o                         
  -7  11   3          8.90          9.88         5.27 o                         
  -6  11   3       1116.38       1006.09        21.41 o                         
  -5  11   3        621.08        616.84        14.18 o                         
  -4  11   3         28.29         33.44         4.70 o                         
  -3  11   3        147.75        105.00         4.91 o                         
  -2  11   3        707.71        673.57        10.80 o                         
  -1  11   3          0.04          0.67         2.12 o                         
   0  11   3         84.67         85.45         4.52 o                         
   1  11   3         21.09         39.27         3.56 o                         
   2  11   3         17.50         10.03         2.99 o                         
   3  11   3        401.74        364.52         8.84 o                         
   4  11   3        815.05        778.65        13.85 o                         
   5  11   3          1.53         -2.27         3.87 o                         
   6  11   3         92.92         82.49         8.93 o                         
   7  11   3         16.06         29.16         6.10 o                         
   8  11   3          1.70         11.95         6.22 o                         
  -9  12   3          5.98         14.02         7.66 o                         
  -8  12   3         12.96         18.65         7.10 o                         
  -7  12   3         82.58         81.85         9.27 o                         
  -6  12   3         18.92         14.67         5.08 o                         
  -5  12   3       5774.46       5720.17        61.39 o                         
  -4  12   3        320.46        320.33        10.78 o                         
  -3  12   3       1160.51       1193.68        20.19 o                         
  -2  12   3       2891.49       3089.80        31.64 o                         
  -1  12   3       1528.35       1739.08        20.27 o                         
   0  12   3       1514.33       1618.33        19.28 o                         
   1  12   3          1.21          2.54         2.57 o                         
   2  12   3        114.05        114.24         5.67 o                         
   3  12   3       3782.42       3812.75        38.99 o                         
   4  12   3        348.52        344.76        10.76 o                         
   5  12   3        510.93        472.85        13.03 o                         
   6  12   3         84.18         84.05         8.40 o                         
   7  12   3         61.72         81.17         8.74 o                         
   8  12   3          1.02         12.93         6.31 o                         
  -9  13   3          5.13         21.50         7.84 o                         
  -8  13   3          1.13         16.51         6.38 o                         
  -7  13   3        244.77        242.07        14.70 o                         
  -6  13   3         19.07         14.12         5.00 o                         
  -5  13   3        282.58        285.89        10.67 o                         
  -4  13   3       1201.65       1093.74        21.42 o                         
  -3  13   3        239.48        252.09         7.67 o                         
  -2  13   3       2231.84       2260.72        25.22 o                         
  -1  13   3         30.94         31.08         3.46 o                         
   0  13   3       2957.48       3038.50        31.18 o                         
   1  13   3        465.05        477.76         9.43 o                         
   2  13   3       2529.58       2484.85        27.58 o                         
   3  13   3        301.92        350.91         8.98 o                         
   4  13   3       1641.42       1522.24        21.25 o                         
   5  13   3        209.46        209.25        10.21 o                         
   6  13   3          0.19          4.21         5.42 o                         
   7  13   3         40.02         33.62         6.81 o                         
   8  13   3          0.39         18.24         8.09 o                         
  -8  14   3          8.18          7.77        10.82 o                         
  -7  14   3         71.87         92.49        10.08 o                         
  -6  14   3        837.08        756.96        21.57 o                         
  -5  14   3         58.45         47.82         5.65 o                         
  -4  14   3          0.07          2.42         3.38 o                         
  -3  14   3        406.11        388.67        10.24 o                         
  -2  14   3         84.41         80.69         4.84 o                         
  -1  14   3         27.39          8.80         2.66 o                         
   0  14   3        746.56        767.96        12.96 o                         
   1  14   3        612.15        676.43        11.66 o                         
   2  14   3          6.12          5.91         3.09 o                         
   3  14   3       1784.40       1664.19        21.93 o                         
   4  14   3        273.89        274.88         9.41 o                         
   5  14   3       1204.81       1128.91        20.78 o                         
   6  14   3        489.73        455.67        17.08 o                         
   7  14   3          7.79          9.44         6.02 o                         
   8  14   3          6.34         28.23         9.20 o                         
  -8  15   3        174.75        181.18        15.30 o                         
  -7  15   3         78.80        103.86        11.96 o                         
  -6  15   3        646.48        581.53        23.49 o                         
  -5  15   3        101.36        112.68         7.87 o                         
  -4  15   3          0.14          0.83         3.47 o                         
  -3  15   3        120.69        158.53         7.98 o                         
  -2  15   3        271.60        319.35         8.13 o                         
  -1  15   3        546.22        542.51        10.33 o                         
   0  15   3       1990.89       1943.99        22.90 o                         
   1  15   3        588.64        645.11        11.56 o                         
   2  15   3       2781.55       2672.49        29.74 o                         
   3  15   3        410.78        404.65        10.11 o                         
   4  15   3         18.06         22.12         4.56 o                         
   5  15   3         42.79         41.86         6.76 o                         
   6  15   3         46.78         58.02         8.15 o                         
   7  15   3         30.49         39.11         9.38 o                         
   8  15   3        144.32        161.14        15.48 o                         
  -8  16   3          0.11         25.62         8.02 o                         
  -7  16   3         23.45         41.48         8.79 o                         
  -6  16   3        144.90        168.23        12.47 o                         
  -5  16   3         12.79         12.56         5.27 o                         
  -4  16   3        124.39        142.61         8.14 o                         
  -3  16   3         98.82         92.39         6.50 o                         
  -2  16   3         14.85          8.27         3.53 o                         
  -1  16   3       1519.26       1383.39        18.47 o                         
   0  16   3        411.96        416.00         9.16 o                         
   1  16   3        675.43        645.88        11.70 o                         
   2  16   3        402.50        407.67         9.65 o                         
   3  16   3         60.64         62.79         6.07 o                         
   4  16   3       2134.44       1851.62        29.76 o                         
   5  16   3         33.17         36.23         6.28 o                         
   6  16   3          7.55         16.78         5.99 o                         
   7  16   3         18.67         20.03         8.03 o                         
   8  16   3         49.83         73.34        10.95 o                         
  -8  17   3        167.10        194.24        16.69 o                         
  -7  17   3        228.50        219.58        16.76 o                         
  -6  17   3        296.78        282.25        15.51 o                         
  -5  17   3        701.75        676.00        17.55 o                         
  -4  17   3        264.81        281.62        12.14 o                         
  -3  17   3        405.78        391.66        12.93 o                         
  -2  17   3          4.98         -1.47         2.84 o                         
  -1  17   3        138.50        147.07         6.41 o                         
   0  17   3         91.50        126.98         6.00 o                         
   1  17   3          0.11          0.74         3.38 o                         
   2  17   3        808.11        795.04        16.57 o                         
   3  17   3         31.68         36.68         5.37 o                         
   4  17   3        472.81        433.70        14.95 o                         
   5  17   3         32.23         25.05         6.06 o                         
   6  17   3         16.66         21.44        13.24 o                         
   7  17   3        209.39        211.36        17.79 o                         
   8  17   3         63.18        106.12        13.22 o                         
  -8  18   3        215.56        224.98        17.54 o                         
  -7  18   3        373.60        332.84        31.63 o                         
  -6  18   3        483.77        468.17        17.69 o                         
  -5  18   3         19.93         21.09         5.94 o                         
  -4  18   3         60.65         53.87         6.86 o                         
  -3  18   3        624.38        608.21        15.66 o                         
  -2  18   3          7.83          1.76         3.53 o                         
  -1  18   3         12.24         18.81         4.07 o                         
   0  18   3         78.48         66.79         5.71 o                         
   1  18   3          0.18          5.43         3.92 o                         
   2  18   3         21.15         33.12         6.61 o                         
   3  18   3         36.68         39.96         5.72 o                         
   4  18   3        663.40        654.76        16.88 o                         
   5  18   3         61.79         99.46        26.15 o                         
   6  18   3          2.33         11.42         6.69 o                         
   7  18   3          0.22          6.33         6.89 o                         
   8  18   3         19.58         11.44        12.09 o                         
  -8  19   3        149.01        155.26        14.84 o                         
  -7  19   3         14.14         36.22         8.54 o                         
  -6  19   3        206.74        226.82        20.25 o                         
  -5  19   3        115.04        126.19        10.68 o                         
  -4  19   3        245.73        238.06        12.75 o                         
  -3  19   3        530.52        500.87        14.46 o                         
  -2  19   3        174.53        165.92         8.57 o                         
  -1  19   3        838.41        743.68        18.64 o                         
   0  19   3        313.34        318.18        16.16 o                         
   1  19   3        886.44        833.49        16.17 o                         
   2  19   3        282.15        304.53        11.18 o                         
   3  19   3        101.05         96.63         7.71 o                         
   4  19   3        535.30        478.88        15.27 o                         
   5  19   3         53.57         39.93         7.36 o                         
   6  19   3         56.26         62.61        13.31 o                         
   7  19   3        157.99        158.42        15.34 o                         
  -7  20   3         53.45         64.18        10.04 o                         
  -6  20   3        665.90        586.06        19.87 o                         
  -5  20   3        168.72        144.77        10.46 o                         
  -4  20   3        466.39        445.94        15.13 o                         
  -3  20   3        222.98        236.86        11.90 o                         
  -2  20   3        148.67        169.77         9.99 o                         
  -1  20   3         93.00         92.06         8.00 o                         
   0  20   3         69.49         67.08         7.25 o                         
   1  20   3       1353.26       1180.91        22.51 o                         
   2  20   3         38.37         44.68         6.02 o                         
   3  20   3        400.55        384.11        12.63 o                         
   4  20   3         82.06         78.26         9.22 o                         
   5  20   3        352.22        333.64        16.61 o                         
   6  20   3        142.70        177.43        15.45 o                         
   7  20   3         24.72         63.01        10.53 o                         
  -7  21   3        943.25        885.05        28.82 o                         
  -6  21   3         50.91         68.39         9.32 o                         
  -5  21   3         71.24         78.88         8.46 o                         
  -4  21   3          4.14         16.93         5.63 o                         
  -3  21   3        224.43        211.94        13.57 o                         
  -2  21   3          1.56          9.68         6.84 o                         
  -1  21   3        617.89        610.82        16.17 o                         
   0  21   3         48.58         43.26         6.58 o                         
   1  21   3          7.22         10.62         5.25 o                         
   2  21   3        541.60        514.77        14.98 o                         
   3  21   3        300.75        293.39        16.33 o                         
   4  21   3        137.59        135.50        11.16 o                         
   5  21   3          0.92          0.99         7.37 o                         
   6  21   3         33.11         33.30         9.45 o                         
   7  21   3        123.71        129.66        13.88 o                         
  -7  22   3         21.02         39.89         9.28 o                         
  -6  22   3         12.64         25.48         6.93 o                         
  -5  22   3        576.68        512.81        18.06 o                         
  -4  22   3         60.94         81.03         9.48 o                         
  -3  22   3         81.45         91.98        10.15 o                         
  -2  22   3        454.48        431.46        16.97 o                         
  -1  22   3          3.28          6.76         5.11 o                         
   0  22   3        925.99        813.99        19.01 o                         
   1  22   3        110.95        137.18        11.67 o                         
   2  22   3          0.32          2.69         4.87 o                         
   3  22   3         11.17         14.85         6.27 o                         
   4  22   3         23.85         23.56         6.79 o                         
   5  22   3        371.41        346.97        18.53 o                         
   6  22   3        370.13        388.31        30.59 o                         
   7  22   3          0.09         14.96         9.32 o                         
  -7  23   3          0.01         24.95        12.02 o                         
  -6  23   3        173.08        181.62        16.25 o                         
  -5  23   3        177.66        163.55        13.03 o                         
  -4  23   3        338.12        380.50        17.92 o                         
  -3  23   3        967.68        855.78        23.24 o                         
  -2  23   3         17.03         19.91         6.87 o                         
  -1  23   3         32.73         34.55         6.78 o                         
   0  23   3        907.57        830.87        19.74 o                         
   1  23   3         39.47         42.47         7.16 o                         
   2  23   3        308.58        305.39        13.85 o                         
   3  23   3         21.11         27.40         6.58 o                         
   4  23   3        159.05        159.99        13.99 o                         
   5  23   3         31.59         60.38         9.95 o                         
   6  23   3         11.35         26.08        12.87 o                         
  -7  24   3          1.29         17.30         8.86 o                         
  -6  24   3          3.16         15.11         7.75 o                         
  -5  24   3        292.96        290.71        16.89 o                         
  -4  24   3        638.97        567.28        26.70 o                         
  -3  24   3        150.90        171.31        13.32 o                         
  -2  24   3        413.25        389.71        17.82 o                         
  -1  24   3        230.88        266.52        13.41 o                         
   0  24   3          0.41          5.98         5.61 o                         
   1  24   3       1083.36        985.92        22.03 o                         
   2  24   3        448.33        427.21        17.33 o                         
   3  24   3        180.59        197.14        14.50 o                         
   4  24   3        244.86        247.07        17.63 o                         
   5  24   3         34.87         48.94         9.37 o                         
   6  24   3          1.06         22.62         9.55 o                         
  -6  25   3         91.09        109.29        13.04 o                         
  -5  25   3        115.88        106.69        11.14 o                         
  -4  25   3         11.04          7.50         6.75 o                         
  -3  25   3        219.09        192.82        14.24 o                         
  -2  25   3        251.46        248.13        16.58 o                         
  -1  25   3        109.86        116.61         9.85 o                         
   0  25   3        634.21        563.93        17.50 o                         
   1  25   3       1288.62       1141.25        27.11 o                         
   2  25   3         14.14         20.71         6.41 o                         
   3  25   3        301.44        301.97        16.40 o                         
   4  25   3          4.28         18.51         7.17 o                         
   5  25   3         24.04         49.99         9.44 o                         
   6  25   3         50.11         86.44        13.71 o                         
  -6  26   3          9.16         36.07         8.87 o                         
  -5  26   3         70.67         85.06        10.08 o                         
  -4  26   3        516.51        508.80        20.77 o                         
  -3  26   3        300.50        293.91        17.26 o                         
  -2  26   3        125.19        137.45        12.31 o                         
  -1  26   3         76.42         87.24        10.29 o                         
   0  26   3         44.82         50.64         8.40 o                         
   1  26   3         43.18         51.90         8.10 o                         
   2  26   3        387.55        376.53        20.20 o                         
   3  26   3          0.06         12.18         6.28 o                         
   4  26   3        167.55        164.81        15.36 o                         
   5  26   3        152.40        161.54        14.64 o                         
   6  26   3         27.12         51.32        13.10 o                         
  -6  27   3          3.34         26.37         7.90 o                         
  -5  27   3          0.06         25.48         7.08 o                         
  -4  27   3        515.78        514.56        21.54 o                         
  -3  27   3        313.91        310.11        17.96 o                         
  -2  27   3        523.19        516.23        21.44 o                         
  -1  27   3        170.48        172.87        13.62 o                         
   0  27   3        318.24        313.76        16.95 o                         
   1  27   3         12.32         26.05         7.30 o                         
   2  27   3        422.51        445.17        19.15 o                         
   3  27   3          0.03         -5.55         5.55 o                         
   4  27   3          6.76         28.35         8.18 o                         
   5  27   3         17.61         53.41        11.73 o                         
  -5  28   3         17.44         53.22         9.79 o                         
  -4  28   3         48.25         43.27         8.89 o                         
  -3  28   3          0.00          9.12         8.87 o                         
  -2  28   3        147.97        139.42        12.80 o                         
  -1  28   3        460.45        425.18        22.96 o                         
   0  28   3        532.08        529.89        19.99 o                         
   1  28   3         53.29         57.54         8.92 o                         
   2  28   3         38.46         41.63         8.16 o                         
   3  28   3          1.84          8.95         6.67 o                         
   4  28   3         54.60         66.33        12.15 o                         
   5  28   3        172.65        202.84        17.03 o                         
  -5  29   3          1.56         34.41         8.59 o                         
  -4  29   3          4.87         20.20         7.42 o                         
  -3  29   3         78.33         79.64        10.62 o                         
  -2  29   3         50.04         56.54         9.28 o                         
  -1  29   3        175.85        182.90        16.40 o                         
   0  29   3          1.46          4.66         6.00 o                         
   1  29   3        113.84        101.10        12.64 o                         
   2  29   3         26.74         24.17         8.26 o                         
   3  29   3         11.10          9.95         6.52 o                         
   4  29   3         60.02         87.99        15.91 o                         
  -4  30   3         51.53         54.28         9.48 o                         
  -3  30   3         38.02         46.39         9.04 o                         
  -2  30   3         37.83         64.64        11.18 o                         
  -1  30   3          0.50          9.01         8.01 o                         
   0  30   3         81.74         90.31        17.50 o                         
   1  30   3         95.57        107.51        11.42 o                         
   2  30   3         33.31         61.17         9.34 o                         
   3  30   3         51.14         72.52         9.88 o                         
   4  30   3        159.36        213.93        17.96 o                         
  -4  31   3          8.96         39.86         8.32 o                         
  -3  31   3        102.35        105.81        13.05 o                         
  -2  31   3        145.38        184.34        16.66 o                         
  -1  31   3         13.66         33.37         8.88 o                         
   0  31   3         33.47         47.91         9.60 o                         
   1  31   3         19.88         44.11         8.58 o                         
   2  31   3          0.81         29.42         7.78 o                         
   3  31   3        260.74        295.24        17.78 o                         
  -3  32   3         27.60         32.73         9.35 o                         
  -2  32   3        240.31        256.78        20.44 o                         
  -1  32   3         89.12        100.78        19.43 o                         
   0  32   3        320.90        347.74        23.04 o                         
   1  32   3         18.19         35.38         8.03 o                         
   2  32   3        119.82        131.87        12.60 o                         
   3  32   3          0.49         37.32         7.89 o                         
  -2  33   3         33.88         52.47        10.72 o                         
  -1  33   3         28.67         60.47        12.01 o                         
   0  33   3         65.16         86.16        12.87 o                         
   1  33   3          5.90         41.14        10.01 o                         
   2  33   3          5.21         18.87         7.70 o                         
  -8   0   4        114.39         89.20        16.99 o                         
  -6   0   4       2253.27       2156.42        46.38 o                         
  -4   0   4         51.74         44.50         5.66 o                         
  -2   0   4       4338.15       4326.80        56.41 o                         
   0   0   4       4344.08       4478.97        56.99 o                         
   2   0   4        593.78        511.55        12.83 o                         
   4   0   4          3.82          8.52         4.38 o                         
   6   0   4       1866.36       1608.02        79.11 o                         
   8   0   4        409.22        385.34        24.45 o                         
  -9   1   4        190.78        223.02        18.42 o                         
  -8   1   4         48.45         47.36         8.98 o                         
  -7   1   4         34.36         50.14         9.06 o                         
  -6   1   4         61.54         62.03         6.78 o                         
  -5   1   4       1388.20       1310.42        18.41 o                         
  -4   1   4        340.11        334.50         7.89 o                         
  -3   1   4       3678.03       4161.16        39.50 o                         
  -2   1   4       1532.69       1556.39        17.73 o                         
  -1   1   4       1085.45       1174.36        14.12 o                         
   0   1   4        725.48        814.95        14.06 o                         
   1   1   4        250.68        210.71         5.92 o                         
   2   1   4        334.58        330.58         7.74 o                         
   3   1   4         41.30         52.66         4.02 o                         
   4   1   4          4.41          6.93         2.95 o                         
   5   1   4        112.18        127.51         9.12 o                         
   6   1   4         18.56         17.83         5.79 o                         
   7   1   4         22.11         32.49         6.35 o                         
   8   1   4         27.20         23.30         6.29 o                         
   9   1   4         99.75        123.27        10.90 o                         
  -9   2   4         56.94         75.69        11.59 o                         
  -8   2   4         53.97         76.47        10.98 o                         
  -7   2   4         46.37         44.47         9.04 o                         
  -6   2   4        294.00        270.82        11.81 o                         
  -5   2   4        257.13        274.96         9.43 o                         
  -4   2   4        242.18        261.92         7.17 o                         
  -3   2   4          1.36          3.52         2.32 o                         
  -2   2   4      14133.62      14818.09       121.43 o                         
  -1   2   4         36.86         57.25         3.40 o                         
   0   2   4       1325.18       1469.82        16.46 o                         
   1   2   4        205.45        171.13         6.95 o                         
   2   2   4        206.44        277.86         6.71 o                         
   3   2   4         66.91         87.70         4.87 o                         
   4   2   4        117.60        118.60         6.40 o                         
   5   2   4        572.74        539.90        14.67 o                         
   6   2   4         31.18         32.31         6.63 o                         
   7   2   4         14.82         17.84         5.70 o                         
   8   2   4         26.68         53.93         9.87 o                         
   9   2   4          0.03         22.84         6.22 o                         
  -9   3   4         31.48         62.62        10.89 o                         
  -8   3   4        147.29        142.00        14.38 o                         
  -7   3   4        253.76        266.13        17.47 o                         
  -6   3   4        377.28        370.53        11.61 o                         
  -5   3   4       2019.17       1947.69        26.64 o                         
  -4   3   4       1535.26       1531.81        19.13 o                         
  -3   3   4       3143.65       3561.95        34.66 o                         
  -2   3   4        409.85        413.96         7.54 o                         
  -1   3   4         42.88         42.58         3.62 o                         
   0   3   4         13.29         39.50         4.19 o                         
   1   3   4        473.84        480.79        13.47 o                         
   2   3   4       3362.50       3640.67        35.28 o                         
   3   3   4        800.44        753.95        12.12 o                         
   4   3   4          5.04         13.66         4.24 o                         
   5   3   4        197.43        187.21        10.44 o                         
   6   3   4         92.32         90.18         8.79 o                         
   7   3   4        140.82        131.92        10.49 o                         
   8   3   4         64.32         53.04         8.00 o                         
   9   3   4        180.62        184.24        14.24 o                         
  -9   4   4          0.72          5.52         6.45 o                         
  -8   4   4         44.17         57.48         9.90 o                         
  -7   4   4        303.95        306.03        18.31 o                         
  -6   4   4         30.79         38.65         5.32 o                         
  -5   4   4        519.23        467.85        12.39 o                         
  -4   4   4        528.91        521.94        11.53 o                         
  -3   4   4         15.31         20.86         3.82 o                         
  -2   4   4       1005.93        994.95        12.82 o                         
  -1   4   4       2665.38       2994.05        32.46 o                         
   0   4   4        202.05        213.17         7.79 o                         
   1   4   4       1319.33       1310.22        17.67 o                         
   2   4   4         56.38         37.99         3.50 o                         
   3   4   4       2388.45       2439.94        26.73 o                         
   4   4   4        657.26        633.67        12.91 o                         
   5   4   4        449.22        390.66        12.81 o                         
   6   4   4        681.00        634.84        17.34 o                         
   7   4   4         88.96         99.87        10.33 o                         
   8   4   4         18.85         25.71         8.50 o                         
   9   4   4          9.75         32.68        10.15 o                         
  -9   5   4          0.70          3.81         6.64 o                         
  -8   5   4          8.27         16.11         7.16 o                         
  -7   5   4          6.08          4.68         5.34 o                         
  -6   5   4        101.74        107.53         8.67 o                         
  -5   5   4        169.85        158.14         8.78 o                         
  -4   5   4        836.60        805.01        14.75 o                         
  -3   5   4        107.82        128.70         7.26 o                         
  -2   5   4         85.58         99.56         5.35 o                         
  -1   5   4         11.82          8.31         2.30 o                         
   0   5   4       5461.38       5814.69        55.64 o                         
   1   5   4       1154.83       1200.64        16.82 o                         
   2   5   4         30.30         28.70         3.31 o                         
   3   5   4        195.64        248.02         7.49 o                         
   4   5   4          0.34         -1.18         3.21 o                         
   5   5   4         45.42         53.23         9.18 o                         
   6   5   4        390.36        362.17        14.85 o                         
   7   5   4          2.33          8.80         5.11 o                         
   8   5   4         99.06         78.41         8.90 o                         
   9   5   4        154.93        155.21        13.40 o                         
  -9   6   4         82.98         96.15        12.69 o                         
  -8   6   4         25.10         23.51         8.07 o                         
  -7   6   4        105.24        113.54        11.95 o                         
  -6   6   4        245.37        237.42        10.46 o                         
  -5   6   4        141.74        198.77         9.16 o                         
  -4   6   4        536.79        505.51        11.73 o                         
  -3   6   4       1572.02       1614.01        21.86 o                         
  -2   6   4        317.09        348.56         8.42 o                         
  -1   6   4        496.82        434.05        10.04 o                         
   0   6   4        634.36        589.23        10.75 o                         
   1   6   4          9.31         10.53         2.97 o                         
   2   6   4        617.39        591.48        10.18 o                         
   3   6   4        328.13        274.45         7.60 o                         
   4   6   4        593.81        540.43        12.17 o                         
   5   6   4        331.95        336.23        12.90 o                         
   6   6   4        392.76        407.38        15.51 o                         
   7   6   4          6.99          1.55         5.70 o                         
   8   6   4         57.59         57.49         8.03 o                         
   9   6   4        106.96        140.50        12.75 o                         
  -9   7   4        108.15        114.65        13.64 o                         
  -8   7   4         17.52         34.09         8.61 o                         
  -7   7   4          0.89          2.08         5.02 o                         
  -6   7   4         32.45         44.04         5.85 o                         
  -5   7   4        127.48        129.13         7.88 o                         
  -4   7   4       2007.56       1951.91        26.29 o                         
  -3   7   4         71.37         69.60         5.40 o                         
  -2   7   4        269.01        286.73         7.87 o                         
  -1   7   4       3048.30       3230.83        34.22 o                         
   0   7   4       2880.84       2872.38        31.40 o                         
   1   7   4          8.13          6.81         3.02 o                         
   2   7   4       2160.70       2050.82        23.08 o                         
   3   7   4         42.04         40.69         4.17 o                         
   4   7   4         64.56         83.15         6.30 o                         
   5   7   4        272.32        276.46        12.04 o                         
   6   7   4       1848.76       1739.62        30.50 o                         
   7   7   4         67.95         55.47         7.56 o                         
   8   7   4        138.51        150.02        12.98 o                         
  -9   8   4        535.46        548.40        32.52 o                         
  -8   8   4         47.71         55.00         9.72 o                         
  -7   8   4        325.04        311.00        18.16 o                         
  -6   8   4         22.54         28.83         5.14 o                         
  -5   8   4         55.79         63.16         6.51 o                         
  -4   8   4         64.27         79.10         6.19 o                         
  -3   8   4        236.84        235.88         8.59 o                         
  -2   8   4        370.22        290.50         7.98 o                         
  -1   8   4        683.35        670.15        10.32 o                         
   0   8   4       2894.30       2911.89        29.10 o                         
   1   8   4        833.31        775.95        13.43 o                         
   2   8   4       2060.30       2132.21        23.93 o                         
   3   8   4        295.81        326.22         8.28 o                         
   4   8   4        296.10        280.51         9.66 o                         
   5   8   4        304.33        297.30        12.36 o                         
   6   8   4        481.77        430.67        15.02 o                         
   7   8   4        237.91        235.02        13.57 o                         
   8   8   4        361.99        386.95        19.70 o                         
  -9   9   4         29.57         37.39         9.49 o                         
  -8   9   4          0.15         11.12         6.75 o                         
  -7   9   4         10.01          7.47         7.91 o                         
  -6   9   4        350.42        357.38        15.12 o                         
  -5   9   4          8.83         19.28         4.60 o                         
  -4   9   4       1037.62       1082.47        18.43 o                         
  -3   9   4        922.59        815.94        14.69 o                         
  -2   9   4        246.12        302.21         8.28 o                         
  -1   9   4         54.87         34.88         3.28 o                         
   0   9   4        438.10        418.23         8.06 o                         
   1   9   4       1317.13       1351.67        16.74 o                         
   2   9   4       4283.77       4242.24        41.16 o                         
   3   9   4        467.95        439.45         9.64 o                         
   4   9   4         95.48         95.04         6.85 o                         
   5   9   4          5.10          2.75         4.94 o                         
   6   9   4         61.83         59.98         9.09 o                         
   7   9   4        115.16        132.82        11.96 o                         
   8   9   4          5.34         30.19         7.58 o                         
  -9  10   4          0.00         17.02         7.45 o                         
  -8  10   4          9.20         34.50        11.35 o                         
  -7  10   4         74.52        100.12        13.99 o                         
  -6  10   4          7.52          4.93         4.17 o                         
  -5  10   4         86.61         90.83         7.32 o                         
  -4  10   4       1281.16       1219.78        19.95 o                         
  -3  10   4         21.79         43.29         4.75 o                         
  -2  10   4        205.93        221.81         6.04 o                         
  -1  10   4         24.00         42.78         4.02 o                         
   0  10   4       2247.76       2447.02        26.01 o                         
   1  10   4        640.09        661.94        10.83 o                         
   2  10   4        243.79        297.96         7.94 o                         
   3  10   4        398.18        388.36         9.31 o                         
   4  10   4        103.62        107.39         7.31 o                         
   5  10   4        221.60        204.38        11.23 o                         
   6  10   4        252.82        282.27        14.22 o                         
   7  10   4          7.67          6.55         9.02 o                         
   8  10   4         11.55         34.69         7.92 o                         
  -9  11   4        132.97        143.37        15.07 o                         
  -8  11   4         34.35         51.83         9.53 o                         
  -7  11   4         12.64         19.76         7.01 o                         
  -6  11   4        472.17        444.39        12.93 o                         
  -5  11   4        531.20        526.78        13.53 o                         
  -4  11   4        419.27        413.70        11.33 o                         
  -3  11   4        639.11        685.00        15.10 o                         
  -2  11   4        627.55        629.59        10.59 o                         
  -1  11   4         61.01         75.02         4.48 o                         
   0  11   4       1198.65       1278.17        16.57 o                         
   1  11   4       2467.16       2479.50        27.12 o                         
   2  11   4      10371.08      10657.65        92.01 o                         
   3  11   4         10.06         17.37         3.78 o                         
   4  11   4          0.40          1.89         3.77 o                         
   5  11   4        164.17        152.22        10.06 o                         
   6  11   4         40.97         40.48         7.67 o                         
   7  11   4        497.26        435.25        19.84 o                         
   8  11   4         16.94         28.72         8.36 o                         
  -9  12   4         11.81         28.89         8.43 o                         
  -8  12   4         10.10          7.79         6.14 o                         
  -7  12   4        172.83        162.96        12.35 o                         
  -6  12   4        460.49        449.40        15.15 o                         
  -5  12   4          1.05          3.16         4.60 o                         
  -4  12   4        473.11        444.20        12.70 o                         
  -3  12   4         28.71         25.88         4.11 o                         
  -2  12   4       1449.46       1368.18        17.72 o                         
  -1  12   4       1329.96       1413.33        18.10 o                         
   0  12   4        375.40        427.35         8.88 o                         
   1  12   4        365.62        330.05        10.49 o                         
   2  12   4       1810.56       1840.32        22.63 o                         
   3  12   4        536.81        488.58        10.83 o                         
   4  12   4        547.00        503.59        12.63 o                         
   5  12   4        263.65        253.43        14.35 o                         
   6  12   4        307.06        262.44        15.34 o                         
   7  12   4        152.52        139.63        12.72 o                         
   8  12   4         40.75         43.57         8.40 o                         
  -8  13   4          1.93          6.74         8.14 o                         
  -7  13   4        155.99        159.41        12.35 o                         
  -6  13   4        124.01        125.45         9.61 o                         
  -5  13   4       1532.56       1383.24        25.45 o                         
  -4  13   4         38.38         45.65         5.56 o                         
  -3  13   4         27.47         19.49         4.26 o                         
  -2  13   4        100.29        112.61         5.39 o                         
  -1  13   4       2698.92       2780.94        29.79 o                         
   0  13   4       2445.43       2676.14        28.93 o                         
   1  13   4       7359.15       7929.18        70.78 o                         
   2  13   4        106.77        123.19         6.32 o                         
   3  13   4       1929.66       1807.17        23.46 o                         
   4  13   4        167.84        180.67         9.16 o                         
   5  13   4         38.50         40.51         7.82 o                         
   6  13   4        124.42        121.56        11.29 o                         
   7  13   4        103.55        120.53        12.13 o                         
   8  13   4         65.32         69.91        11.38 o                         
  -8  14   4        145.56        174.00        15.60 o                         
  -7  14   4        307.54        287.87        16.07 o                         
  -6  14   4         56.40         61.70         9.49 o                         
  -5  14   4        509.89        466.53        13.20 o                         
  -4  14   4        219.54        224.52         9.96 o                         
  -3  14   4         81.10        121.20         7.49 o                         
  -2  14   4        537.20        468.65        11.14 o                         
  -1  14   4         17.72         28.42         3.70 o                         
   0  14   4        437.88        373.31         8.76 o                         
   1  14   4         21.46         18.06         3.50 o                         
   2  14   4        108.50        120.60         6.34 o                         
   3  14   4        522.79        487.88        11.18 o                         
   4  14   4        354.48        353.90        13.16 o                         
   5  14   4        242.74        214.76        13.37 o                         
   6  14   4         17.79         29.10         8.02 o                         
   7  14   4          0.00         12.74         7.60 o                         
   8  14   4        129.83        131.31        14.20 o                         
  -8  15   4         73.94        111.72        14.74 o                         
  -7  15   4        257.10        280.78        21.21 o                         
  -6  15   4          6.15         13.87         5.34 o                         
  -5  15   4        173.48        173.21         9.72 o                         
  -4  15   4        323.44        318.32        11.19 o                         
  -3  15   4         85.87        108.47         7.14 o                         
  -2  15   4         34.73         44.16         5.40 o                         
  -1  15   4       1068.84        917.24        14.55 o                         
   0  15   4          9.01          8.69         3.12 o                         
   1  15   4       2145.03       2138.00        25.38 o                         
   2  15   4        457.11        409.72         9.97 o                         
   3  15   4         77.63         93.64         7.20 o                         
   4  15   4         18.08         19.17         5.79 o                         
   5  15   4          5.93          6.06         5.53 o                         
   6  15   4          2.08         -6.46         6.46 o                         
   7  15   4        214.66        231.32        18.03 o                         
   8  15   4          0.70         31.05         8.65 o                         
  -8  16   4        150.94        150.70        14.24 o                         
  -7  16   4         30.73         30.43         7.19 o                         
  -6  16   4         43.35         57.05         7.97 o                         
  -5  16   4       1615.59       1424.77        26.67 o                         
  -4  16   4        164.37        193.08         9.70 o                         
  -3  16   4         45.99         52.88         5.65 o                         
  -2  16   4       2231.63       2028.80        65.72 o                         
  -1  16   4        117.61        109.07         6.69 o                         
   0  16   4       1846.66       1897.06        23.47 o                         
   1  16   4        110.73        120.93         7.02 o                         
   2  16   4        212.45        187.09         8.78 o                         
   3  16   4          3.93         -0.62         4.35 o                         
   4  16   4        149.70        118.25        10.76 o                         
   5  16   4          3.08          6.85         5.68 o                         
   6  16   4          0.25          7.53         6.67 o                         
   7  16   4          6.65         23.52         7.81 o                         
   8  16   4        142.22        168.39        16.35 o                         
  -8  17   4          8.37         37.27        10.72 o                         
  -7  17   4         22.73         26.02         7.28 o                         
  -6  17   4         94.97        117.09        10.73 o                         
  -5  17   4       1042.01        936.01        21.23 o                         
  -4  17   4        744.39        667.69        17.26 o                         
  -3  17   4        241.10        228.29        16.73 o                         
  -2  17   4        101.15        100.92         6.90 o                         
  -1  17   4         19.73         30.53         4.12 o                         
   0  17   4       1249.99       1206.96        26.79 o                         
   1  17   4         80.69         78.32         5.63 o                         
   2  17   4        299.09        288.89        11.87 o                         
   3  17   4         21.19         24.23         5.70 o                         
   4  17   4        779.65        726.80        20.43 o                         
   5  17   4        186.95        187.82        13.13 o                         
   6  17   4        282.35        263.06        18.41 o                         
   7  17   4         48.58         59.81         9.70 o                         
  -8  18   4         45.12         72.77        10.30 o                         
  -7  18   4        140.79        167.87        13.30 o                         
  -6  18   4          0.07         -2.45         5.45 o                         
  -5  18   4        522.13        519.61        15.87 o                         
  -4  18   4        105.25        100.53         8.94 o                         
  -3  18   4        119.48        116.62         8.89 o                         
  -2  18   4         40.18         42.74         6.05 o                         
  -1  18   4        234.53        218.80         8.00 o                         
   0  18   4         67.30         73.81         6.34 o                         
   1  18   4        176.82        187.37        10.36 o                         
   2  18   4          0.18         -5.23         5.23 o                         
   3  18   4        347.00        339.04        14.66 o                         
   4  18   4         27.64         26.49         9.17 o                         
   5  18   4        360.09        372.92        18.99 o                         
   6  18   4         19.49         30.38         9.79 o                         
   7  18   4         13.54         20.35         7.97 o                         
  -7  19   4         73.37        105.85        10.82 o                         
  -6  19   4         13.65         25.49         6.72 o                         
  -5  19   4         29.97         36.36         7.10 o                         
  -4  19   4        721.32        645.60        17.37 o                         
  -3  19   4         61.95         67.02         7.68 o                         
  -2  19   4         99.63        126.39         8.98 o                         
  -1  19   4        147.97        161.35         9.56 o                         
   0  19   4        551.72        486.60        12.30 o                         
   1  19   4        506.25        515.82        14.57 o                         
   2  19   4        367.33        352.77        13.69 o                         
   3  19   4        496.70        470.02        14.86 o                         
   4  19   4          1.30         10.55         7.58 o                         
   5  19   4          3.28         13.32         6.45 o                         
   6  19   4         34.73         39.45        11.07 o                         
   7  19   4         67.43         81.42        11.69 o                         
  -7  20   4         53.63         81.59         9.99 o                         
  -6  20   4         83.33         98.91        15.98 o                         
  -5  20   4         55.51         68.24         8.12 o                         
  -4  20   4         71.59         67.20         7.71 o                         
  -3  20   4        817.04        741.34        18.47 o                         
  -2  20   4        206.05        209.16        13.03 o                         
  -1  20   4        129.32        131.97         9.22 o                         
   0  20   4        169.12        208.85        12.67 o                         
   1  20   4        136.00        135.87        10.86 o                         
   2  20   4         99.12        106.21         9.05 o                         
   3  20   4          5.03          9.00         6.22 o                         
   4  20   4       1151.75       1035.67        25.44 o                         
   5  20   4          5.55          6.26         6.02 o                         
   6  20   4         70.61         78.49        11.34 o                         
   7  20   4          6.85         22.12         8.61 o                         
  -7  21   4        140.09        162.87        13.46 o                         
  -6  21   4        329.08        355.41        18.35 o                         
  -5  21   4        198.61        194.15        13.62 o                         
  -4  21   4        293.79        310.13        14.25 o                         
  -3  21   4        132.32        130.15        12.74 o                         
  -2  21   4        450.44        460.13        16.99 o                         
  -1  21   4        278.73        262.44        14.73 o                         
   0  21   4        150.72        136.97        10.86 o                         
   1  21   4        699.57        662.15        19.32 o                         
   2  21   4        353.53        353.81        15.74 o                         
   3  21   4         57.95         52.78         7.96 o                         
   4  21   4         94.25         96.50        10.26 o                         
   5  21   4        437.73        459.69        19.38 o                         
   6  21   4          5.15         35.01         8.18 o                         
   7  21   4         10.93         36.43        13.47 o                         
  -7  22   4         97.64        132.65        13.05 o                         
  -6  22   4         34.55         33.09         8.23 o                         
  -5  22   4        165.12        156.83        13.16 o                         
  -4  22   4          3.13          2.63         7.69 o                         
  -3  22   4         91.32         81.32         9.36 o                         
  -2  22   4          4.04          1.03         5.53 o                         
  -1  22   4         65.56         53.71        10.91 o                         
   0  22   4         14.28         18.10         6.78 o                         
   1  22   4         28.95         30.86         7.08 o                         
   2  22   4         12.65         10.28         6.46 o                         
   3  22   4          7.82          7.01         5.82 o                         
   4  22   4        126.09        130.57        11.62 o                         
   5  22   4         25.11         30.96         7.89 o                         
   6  22   4          0.99          6.29        10.55 o                         
  -7  23   4          7.09         22.28         9.83 o                         
  -6  23   4         61.73         81.12        11.38 o                         
  -5  23   4        189.75        204.37        14.56 o                         
  -4  23   4        960.22        889.55        24.40 o                         
  -3  23   4        220.58        218.05        14.32 o                         
  -2  23   4        116.13        107.92        10.84 o                         
  -1  23   4          1.67          7.60         6.98 o                         
   0  23   4        150.17        166.56        12.44 o                         
   1  23   4       1193.67       1079.47        25.83 o                         
   2  23   4         79.21         95.16        10.04 o                         
   3  23   4          1.45         -3.36         5.35 o                         
   4  23   4          0.83          9.62        10.21 o                         
   5  23   4          5.93         13.45         7.56 o                         
   6  23   4          4.69         20.49         8.35 o                         
  -6  24   4         54.20         86.62        11.54 o                         
  -5  24   4        179.31        176.89        13.79 o                         
  -4  24   4        674.66        577.58        19.90 o                         
  -3  24   4         17.57         22.62         6.64 o                         
  -2  24   4         86.70         89.63        12.98 o                         
  -1  24   4         19.22         25.30         8.27 o                         
   0  24   4       2157.42       1982.94        37.23 o                         
   1  24   4          0.48          7.91         5.91 o                         
   2  24   4         32.21         40.92         7.72 o                         
   3  24   4        290.56        339.59        17.30 o                         
   4  24   4         42.09         61.15        10.31 o                         
   5  24   4         88.74        110.53        16.99 o                         
   6  24   4         11.88         16.38         9.28 o                         
  -6  25   4          6.42         39.80         9.32 o                         
  -5  25   4         63.53         66.59        11.04 o                         
  -4  25   4        201.91        187.74        14.28 o                         
  -3  25   4          5.20          5.75         5.93 o                         
  -2  25   4        671.15        604.25        22.98 o                         
  -1  25   4          6.98         -0.91         6.44 o                         
   0  25   4         64.18         67.74         9.15 o                         
   1  25   4        881.38        875.23        23.74 o                         
   2  25   4         78.11         87.23         9.96 o                         
   3  25   4         38.70         33.47         7.63 o                         
   4  25   4        163.15        173.78        15.97 o                         
   5  25   4         51.26         76.59        11.13 o                         
  -6  26   4         60.89        102.55        12.32 o                         
  -5  26   4         29.36         48.88         8.44 o                         
  -4  26   4        208.31        241.62        16.19 o                         
  -3  26   4         16.46         16.62         7.62 o                         
  -2  26   4         57.45         68.53        10.75 o                         
  -1  26   4        256.77        239.88        18.15 o                         
   0  26   4         37.14         32.94         9.01 o                         
   1  26   4        413.20        386.65        18.49 o                         
   2  26   4        378.79        387.34        18.62 o                         
   3  26   4        244.08        249.46        15.82 o                         
   4  26   4         42.13         68.65        10.51 o                         
   5  26   4          4.79         29.01         8.67 o                         
  -5  27   4        342.98        358.38        20.45 o                         
  -4  27   4          9.18         40.00        10.74 o                         
  -3  27   4        744.49        711.93        26.20 o                         
  -2  27   4        148.90        137.61        14.12 o                         
  -1  27   4         18.65         14.93         8.32 o                         
   0  27   4         58.17         51.94        10.36 o                         
   1  27   4        172.43        168.48        13.25 o                         
   2  27   4         10.19          7.14         8.74 o                         
   3  27   4          5.74         17.45         6.85 o                         
   4  27   4          0.02         15.66         7.22 o                         
   5  27   4         99.88        142.66        14.35 o                         
  -5  28   4          0.60         21.92         8.88 o                         
  -4  28   4         62.96         61.42        10.10 o                         
  -3  28   4        158.38        206.84        17.12 o                         
  -2  28   4        100.62        106.37        13.39 o                         
  -1  28   4         48.88         75.16        11.94 o                         
   0  28   4          6.48         11.30        10.10 o                         
   1  28   4         13.15         19.19         8.70 o                         
   2  28   4        115.16        150.07        13.15 o                         
   3  28   4        500.71        497.53        19.88 o                         
   4  28   4         88.25        119.70        13.86 o                         
  -4  29   4         11.08         39.85         8.93 o                         
  -3  29   4          4.97         44.13         9.17 o                         
  -2  29   4         14.48         23.27         8.64 o                         
  -1  29   4          8.11         23.62         8.51 o                         
   0  29   4        279.05        278.24        21.88 o                         
   1  29   4        199.41        201.83        14.94 o                         
   2  29   4        117.90        124.85        11.97 o                         
   3  29   4         13.03         42.64         8.12 o                         
   4  29   4          7.31         33.55         9.28 o                         
  -4  30   4        235.67        269.09        20.15 o                         
  -3  30   4          1.46         25.19         8.42 o                         
  -2  30   4          6.44         28.13         8.51 o                         
  -1  30   4         14.40         20.42         8.75 o                         
   0  30   4        230.27        216.56        19.93 o                         
   1  30   4        126.77        170.66        23.04 o                         
   2  30   4          7.96         27.41         7.46 o                         
   3  30   4        218.74        289.24        18.04 o                         
  -3  31   4          0.89         22.80         9.13 o                         
  -2  31   4         14.12         52.20        10.95 o                         
  -1  31   4         34.76         57.48        11.57 o                         
   0  31   4          0.38         14.86         8.08 o                         
   1  31   4         36.38         43.60        10.11 o                         
   2  31   4         30.47         55.42         9.69 o                         
   3  31   4          0.21         26.06         8.38 o                         
  -2  32   4          2.12         28.33         9.43 o                         
  -1  32   4         52.50         87.52        12.47 o                         
   0  32   4          0.85         19.50         9.01 o                         
   1  32   4          3.47         18.61        11.23 o                         
   2  32   4          6.50         44.93        11.36 o                         
  -1  33   4        118.63        143.78        20.13 o                         
   0  33   4         20.46         51.44        10.88 o                         
  -9   0   5         38.52         85.31        21.07 o                         
  -7   0   5        681.72        540.66        44.02 o                         
  -5   0   5        107.06         84.49        10.52 o                         
  -3   0   5       2075.86       2089.31        33.55 o                         
  -1   0   5        735.87        740.35        15.79 o                         
   1   0   5       3014.47       3017.36        48.74 o                         
   3   0   5        273.52        255.71        10.78 o                         
   5   0   5        339.28        353.17        18.93 o                         
   7   0   5        276.97        302.70        21.42 o                         
  -9   1   5          0.18         21.74         8.19 o                         
  -8   1   5        150.82        172.22        16.16 o                         
  -7   1   5        104.08         91.04        14.38 o                         
  -6   1   5        576.56        533.45        18.00 o                         
  -5   1   5         92.46        112.64         8.36 o                         
  -4   1   5        110.95        144.89         7.17 o                         
  -3   1   5       5180.81       5474.74        50.81 o                         
  -2   1   5       1203.11       1237.21        15.90 o                         
  -1   1   5        352.34        386.62         7.79 o                         
   0   1   5       1719.05       1723.62        19.54 o                         
   1   1   5       2638.02       2556.68        26.77 o                         
   2   1   5       2162.16       2299.70        25.50 o                         
   3   1   5        189.08        161.69         6.65 o                         
   4   1   5       1361.43       1255.69        46.22 o                         
   5   1   5         46.83         51.85         8.21 o                         
   6   1   5         51.38         58.74         7.63 o                         
   7   1   5        190.52        176.90        13.41 o                         
   8   1   5         19.96         33.68         8.70 o                         
  -9   2   5         76.19         82.25        11.91 o                         
  -8   2   5        197.96        219.97        17.47 o                         
  -7   2   5        140.45        136.35        13.34 o                         
  -6   2   5        312.62        321.62        14.21 o                         
  -5   2   5          3.92          6.72         3.93 o                         
  -4   2   5         10.53         13.42         3.57 o                         
  -3   2   5       2741.45       2637.61        28.13 o                         
  -2   2   5       1252.93       1190.40        15.50 o                         
  -1   2   5         54.28         53.82         3.72 o                         
   0   2   5        916.46        880.06        12.93 o                         
   1   2   5       1789.29       1665.37        19.40 o                         
   2   2   5         32.18         33.86         3.99 o                         
   3   2   5       1051.83        964.23        14.73 o                         
   4   2   5         19.78         23.68         4.89 o                         
   5   2   5        760.32        673.28        17.09 o                         
   6   2   5        253.05        262.11        13.31 o                         
   7   2   5          2.60         11.73         5.59 o                         
   8   2   5        251.36        251.32        17.75 o                         
  -9   3   5         84.65        102.10        12.97 o                         
  -8   3   5          0.68         23.45         6.95 o                         
  -7   3   5        401.32        410.72        22.64 o                         
  -6   3   5        867.11        815.67        20.68 o                         
  -5   3   5         83.56         76.77         6.48 o                         
  -4   3   5        901.75        811.92        22.28 o                         
  -3   3   5        725.92        747.16        11.73 o                         
  -2   3   5       5981.16       6030.23        54.42 o                         
  -1   3   5        148.28        159.26         5.46 o                         
   0   3   5          1.35          1.78         1.99 o                         
   1   3   5       2505.31       2564.76        28.28 o                         
   2   3   5        190.98        196.22         6.84 o                         
   3   3   5          2.67          3.29         2.88 o                         
   4   3   5       1635.88       1543.91        25.33 o                         
   5   3   5        296.52        318.07        13.02 o                         
   6   3   5        582.67        531.70        16.46 o                         
   7   3   5         42.46         52.00         8.64 o                         
   8   3   5        243.98        225.73        15.52 o                         
  -9   4   5        271.70        254.98        19.79 o                         
  -8   4   5         19.76         28.25         8.16 o                         
  -7   4   5         60.96         43.84         8.64 o                         
  -6   4   5         39.16         50.64         7.17 o                         
  -5   4   5         38.44         45.73         5.43 o                         
  -4   4   5       1287.59       1167.39        21.02 o                         
  -3   4   5        360.61        402.50        10.03 o                         
  -2   4   5        546.75        533.36         9.48 o                         
  -1   4   5        245.00        242.75         6.38 o                         
   0   4   5       1533.36       1677.47        21.70 o                         
   1   4   5       3259.70       3275.93        36.02 o                         
   2   4   5       1135.45       1165.84        15.94 o                         
   3   4   5        316.50        315.84         9.27 o                         
   4   4   5         35.71         44.16         5.35 o                         
   5   4   5         83.06         85.36        11.47 o                         
   6   4   5         28.76         25.20         6.16 o                         
   7   4   5        452.86        439.31        19.97 o                         
   8   4   5         81.53         76.45         9.89 o                         
  -9   5   5        110.20        117.28        13.48 o                         
  -8   5   5         38.42         48.54         9.17 o                         
  -7   5   5        214.74        229.66        16.54 o                         
  -6   5   5       1085.83        992.13        23.24 o                         
  -5   5   5        154.82        163.73         8.73 o                         
  -4   5   5         42.13         52.41         5.44 o                         
  -3   5   5        396.40        417.98        11.35 o                         
  -2   5   5          2.30          6.07         2.78 o                         
  -1   5   5          3.99         24.51         3.05 o                         
   0   5   5        129.10        129.60         6.33 o                         
   1   5   5       1014.33       1002.51        15.97 o                         
   2   5   5        499.30        451.33        11.17 o                         
   3   5   5        183.24        205.35        10.30 o                         
   4   5   5        681.55        658.03        15.63 o                         
   5   5   5          2.44         -1.79         4.69 o                         
   6   5   5          0.55         -2.34         5.43 o                         
   7   5   5         50.07         67.15         9.39 o                         
   8   5   5          6.39         11.47         6.61 o                         
  -9   6   5          4.89         29.51        11.72 o                         
  -8   6   5         20.26         17.18         7.23 o                         
  -7   6   5        390.76        370.64        20.81 o                         
  -6   6   5          5.13          5.75         5.07 o                         
  -5   6   5         11.00         12.60         4.26 o                         
  -4   6   5        404.74        345.49        10.18 o                         
  -3   6   5          9.19         14.06         3.49 o                         
  -2   6   5        318.76        282.34         6.74 o                         
  -1   6   5         76.53         81.19         4.65 o                         
   0   6   5          0.04         -0.77         2.65 o                         
   1   6   5        171.09        175.80         7.52 o                         
   2   6   5        715.36        716.85        11.72 o                         
   3   6   5        104.12        116.13         7.35 o                         
   4   6   5          3.22          8.83         3.92 o                         
   5   6   5        113.60         92.43         9.60 o                         
   6   6   5        154.46        162.00        12.67 o                         
   7   6   5         53.72         41.58         8.23 o                         
   8   6   5         11.38         42.99         9.67 o                         
  -9   7   5         79.17        100.87        12.53 o                         
  -8   7   5          0.86          8.09         6.51 o                         
  -7   7   5         24.15         21.15         7.15 o                         
  -6   7   5        169.21        184.71        12.22 o                         
  -5   7   5         13.88         19.37         4.58 o                         
  -4   7   5        115.70         93.97         6.84 o                         
  -3   7   5        151.19        149.06         9.14 o                         
  -2   7   5        654.95        675.87        10.74 o                         
  -1   7   5        986.80        924.53        13.14 o                         
   0   7   5        180.88        203.29         7.60 o                         
   1   7   5        585.82        553.33        11.70 o                         
   2   7   5       1054.39       1048.27        17.22 o                         
   3   7   5          4.40          5.05         3.38 o                         
   4   7   5         13.02         11.94         5.41 o                         
   5   7   5       1406.64       1323.43        28.52 o                         
   6   7   5        270.22        253.63        18.77 o                         
   7   7   5        189.16        165.37        13.62 o                         
   8   7   5         40.55         42.84        12.06 o                         
  -9   8   5         61.06         67.27        10.72 o                         
  -8   8   5         84.25        107.64        12.40 o                         
  -7   8   5         37.84         24.45         7.34 o                         
  -6   8   5        299.61        303.23        13.03 o                         
  -5   8   5        116.71        128.16         8.32 o                         
  -4   8   5        405.40        355.48        10.79 o                         
  -3   8   5       1235.48       1168.99        19.68 o                         
  -2   8   5         17.52         13.81         2.51 o                         
  -1   8   5        330.31        359.71         7.69 o                         
   0   8   5        135.79        155.26         7.05 o                         
   1   8   5       3759.58       4073.46        43.78 o                         
   2   8   5       1490.61       1436.74        21.25 o                         
   3   8   5       1292.23       1246.43        19.93 o                         
   4   8   5        129.78        157.20        10.30 o                         
   5   8   5       2361.51       2175.59        68.58 o                         
   6   8   5          8.79         11.95         6.14 o                         
   7   8   5        109.45        105.55        11.43 o                         
   8   8   5        105.82        130.31        12.49 o                         
  -9   9   5          4.02         32.01         8.66 o                         
  -8   9   5        225.95        228.98        17.44 o                         
  -7   9   5          6.43          5.36         5.47 o                         
  -6   9   5         33.12         30.21         7.41 o                         
  -5   9   5         12.45         21.15         4.99 o                         
  -4   9   5        252.90        270.06        10.33 o                         
  -3   9   5        678.53        668.07        13.66 o                         
  -2   9   5         74.80         64.69         5.28 o                         
  -1   9   5       2096.12       2221.22        24.67 o                         
   0   9   5       2100.22       2017.67        25.71 o                         
   1   9   5        356.06        347.23        10.13 o                         
   2   9   5        196.28        227.62         9.06 o                         
   3   9   5        969.55        911.29        16.79 o                         
   4   9   5          7.67         10.37         4.81 o                         
   5   9   5        411.60        405.04        17.91 o                         
   6   9   5          5.57          3.92         5.88 o                         
   7   9   5         10.51         20.33         7.08 o                         
   8   9   5          0.03         23.89         7.19 o                         
  -8  10   5        170.26        191.45        26.12 o                         
  -7  10   5         66.86         84.63         9.49 o                         
  -6  10   5        448.27        441.27        13.14 o                         
  -5  10   5         33.88         40.45         5.88 o                         
  -4  10   5          2.37         10.03         4.62 o                         
  -3  10   5        272.37        309.75        10.78 o                         
  -2  10   5        354.72        310.27         8.87 o                         
  -1  10   5        814.59        806.80        13.31 o                         
   0  10   5        376.65        345.57         9.28 o                         
   1  10   5         80.65         98.08         6.53 o                         
   2  10   5         75.85         81.45         9.36 o                         
   3  10   5        717.34        654.35        14.28 o                         
   4  10   5        471.37        382.55        13.58 o                         
   5  10   5         40.11         45.68        10.43 o                         
   6  10   5         97.79         95.74        10.35 o                         
   7  10   5          0.61          6.60         6.18 o                         
   8  10   5          0.28         21.09         6.81 o                         
  -8  11   5         32.43         48.28         9.43 o                         
  -7  11   5         24.25         21.08         5.80 o                         
  -6  11   5         29.33         35.72         5.96 o                         
  -5  11   5         41.80         48.25         6.66 o                         
  -4  11   5        122.74        136.72         8.53 o                         
  -3  11   5        196.56        197.68         8.89 o                         
  -2  11   5         31.09         20.27         3.81 o                         
  -1  11   5        482.30        473.42         9.45 o                         
   0  11   5        347.32        409.37        11.37 o                         
   1  11   5         23.03         24.85         4.25 o                         
   2  11   5        434.28        439.61        11.55 o                         
   3  11   5        954.33        867.34        16.73 o                         
   4  11   5        359.32        381.53        13.48 o                         
   5  11   5        106.67        102.91        10.51 o                         
   6  11   5        385.87        387.04        18.47 o                         
   7  11   5          0.02          6.31         6.63 o                         
   8  11   5         44.05         65.78         9.82 o                         
  -8  12   5         59.36         77.32        10.82 o                         
  -7  12   5         31.53         43.71         7.15 o                         
  -6  12   5         18.13         23.03         5.26 o                         
  -5  12   5          9.35          8.32         4.64 o                         
  -4  12   5        289.64        283.05        11.12 o                         
  -3  12   5        168.01        149.72         8.04 o                         
  -2  12   5         19.03         16.82         3.78 o                         
  -1  12   5       1494.50       1549.26        19.84 o                         
   0  12   5         10.62         14.10         3.75 o                         
   1  12   5        177.61        162.54         8.05 o                         
   2  12   5       1103.27       1028.84        20.37 o                         
   3  12   5          1.26          5.77         4.25 o                         
   4  12   5         75.98         86.74         8.24 o                         
   5  12   5          0.99          2.16         5.67 o                         
   6  12   5         72.55         85.53        10.19 o                         
   7  12   5         48.28         68.42        10.68 o                         
   8  12   5          2.24         19.42        11.52 o                         
  -8  13   5         73.29         78.23        15.27 o                         
  -7  13   5         68.38         74.96         8.37 o                         
  -6  13   5         74.84         93.32         8.09 o                         
  -5  13   5        724.54        657.13        15.82 o                         
  -4  13   5          1.38          1.58         4.43 o                         
  -3  13   5         97.55        105.59         7.22 o                         
  -2  13   5       1008.99        969.83        17.02 o                         
  -1  13   5        274.99        249.05         8.01 o                         
   0  13   5        245.95        240.75         9.91 o                         
   1  13   5       1639.98       1610.01        23.40 o                         
   2  13   5         13.62         18.63         4.51 o                         
   3  13   5        550.34        518.36        13.27 o                         
   4  13   5        230.09        209.76        11.66 o                         
   5  13   5         84.40         90.36        10.08 o                         
   6  13   5        153.22        152.68        18.42 o                         
   7  13   5         49.23         90.56        12.11 o                         
   8  13   5          1.60         32.65         9.00 o                         
  -8  14   5        121.42        144.82        17.12 o                         
  -7  14   5          0.16          1.01         4.79 o                         
  -6  14   5        215.65        213.21        11.25 o                         
  -5  14   5          2.42          2.72         4.65 o                         
  -4  14   5          0.29         -0.75         3.85 o                         
  -3  14   5         37.40         38.85         5.18 o                         
  -2  14   5        433.28        381.82        10.70 o                         
  -1  14   5        423.03        402.07         9.37 o                         
   0  14   5        246.61        264.22         9.38 o                         
   1  14   5        159.16        176.18         8.63 o                         
   2  14   5        282.25        251.30        10.33 o                         
   3  14   5        192.32        190.65         9.85 o                         
   4  14   5        218.65        167.86        12.02 o                         
   5  14   5          3.88          6.01         5.52 o                         
   6  14   5          0.33         -0.85         9.58 o                         
   7  14   5         92.72        120.64        13.06 o                         
  -8  15   5          8.23          8.09        11.51 o                         
  -7  15   5         61.67         63.76         9.10 o                         
  -6  15   5        171.89        175.94        11.38 o                         
  -5  15   5         10.60         16.97         4.90 o                         
  -4  15   5        434.96        444.22        12.61 o                         
  -3  15   5       1541.89       1418.29        22.76 o                         
  -2  15   5        396.89        331.50        10.54 o                         
  -1  15   5        105.16        104.89         6.68 o                         
   0  15   5         17.49         27.90         4.69 o                         
   1  15   5         37.17         41.01         5.46 o                         
   2  15   5        460.02        453.80        12.28 o                         
   3  15   5       1306.13       1196.88        29.48 o                         
   4  15   5        321.94        315.32        18.36 o                         
   5  15   5        105.31        116.79        13.49 o                         
   6  15   5         41.53         43.80        12.33 o                         
   7  15   5         25.29         26.49         8.75 o                         
  -8  16   5         27.02         50.60         9.97 o                         
  -7  16   5        127.72        144.37        13.09 o                         
  -6  16   5         87.42         95.37         8.95 o                         
  -5  16   5        457.98        445.28        13.51 o                         
  -4  16   5       1970.18       1803.44        32.35 o                         
  -3  16   5        218.47        218.89        14.28 o                         
  -2  16   5         21.70         37.88         5.19 o                         
  -1  16   5        272.57        267.05        11.26 o                         
   0  16   5          4.70          5.04         3.51 o                         
   1  16   5        289.45        272.21        10.11 o                         
   2  16   5        188.39        182.04         9.49 o                         
   3  16   5          2.97          2.20         4.90 o                         
   4  16   5       1894.09       1831.21        34.74 o                         
   5  16   5         99.15         97.72        11.64 o                         
   6  16   5        259.07        252.95        18.46 o                         
   7  16   5         12.12         33.21         8.21 o                         
  -8  17   5        253.27        280.15        19.42 o                         
  -7  17   5         96.06        119.76        11.52 o                         
  -6  17   5          0.12          4.24         5.20 o                         
  -5  17   5        261.56        246.35        13.06 o                         
  -4  17   5         86.75         99.22        10.02 o                         
  -3  17   5        725.14        715.16        15.74 o                         
  -2  17   5        456.56        400.94        12.94 o                         
  -1  17   5       3113.15       2888.06        42.92 o                         
   0  17   5         36.48         31.68         6.34 o                         
   1  17   5         89.31         82.69         6.73 o                         
   2  17   5         48.77         50.72         7.02 o                         
   3  17   5        347.53        335.61        14.02 o                         
   4  17   5        103.63        103.52        10.16 o                         
   5  17   5        244.99        235.77        17.17 o                         
   6  17   5         30.38         32.08         8.97 o                         
   7  17   5          4.95         27.88         9.22 o                         
  -7  18   5         32.74         29.51         7.64 o                         
  -6  18   5         90.87         97.37        10.57 o                         
  -5  18   5          4.79         12.39         5.17 o                         
  -4  18   5       1612.50       1413.69        29.42 o                         
  -3  18   5         36.12         37.70         6.39 o                         
  -2  18   5        337.81        317.60        14.17 o                         
  -1  18   5         11.47         12.85         4.78 o                         
   0  18   5        125.58        126.87         8.88 o                         
   1  18   5        550.62        481.06        14.34 o                         
   2  18   5        884.49        791.22        18.75 o                         
   3  18   5        541.57        516.96        17.07 o                         
   4  18   5        116.98        122.93        11.19 o                         
   5  18   5         12.17         24.76         8.24 o                         
   6  18   5        335.92        353.94        21.64 o                         
   7  18   5          7.50         28.66        12.17 o                         
  -7  19   5        235.69        239.51        15.90 o                         
  -6  19   5        133.74        128.56        11.97 o                         
  -5  19   5       1053.94        960.94        22.51 o                         
  -4  19   5         24.08         24.11         6.76 o                         
  -3  19   5          0.61          3.59         4.83 o                         
  -2  19   5        264.56        241.77        13.38 o                         
  -1  19   5         44.33         49.66         9.09 o                         
   0  19   5        119.08        128.73         9.41 o                         
   1  19   5         22.72         30.06         6.18 o                         
   2  19   5         48.46         35.29         6.82 o                         
   3  19   5       2537.80       2399.46        37.38 o                         
   4  19   5        223.31        206.83        16.27 o                         
   5  19   5        189.53        196.90        16.33 o                         
   6  19   5          7.90         25.33         8.49 o                         
   7  19   5        122.10        153.49        15.64 o                         
  -7  20   5         72.48        112.63        11.35 o                         
  -6  20   5          0.00          8.27         6.04 o                         
  -5  20   5        134.35        131.35        10.61 o                         
  -4  20   5        465.78        484.85        17.17 o                         
  -3  20   5         67.23         87.71        10.11 o                         
  -2  20   5         76.94         67.89        10.16 o                         
  -1  20   5         14.14         28.23        11.54 o                         
   0  20   5        204.58        203.07        12.67 o                         
   1  20   5         57.26         51.43         7.25 o                         
   2  20   5        277.46        276.65        13.25 o                         
   3  20   5        604.93        516.07        24.35 o                         
   4  20   5       1145.48        969.38        25.13 o                         
   5  20   5        132.15        152.27        19.60 o                         
   6  20   5         30.42         48.11         9.54 o                         
  -7  21   5          8.91         31.86         7.35 o                         
  -6  21   5          4.28          4.01         8.05 o                         
  -5  21   5         69.12         70.48         9.53 o                         
  -4  21   5         47.63         46.24        10.09 o                         
  -3  21   5        115.37        108.87        12.05 o                         
  -2  21   5          0.10          4.27         6.40 o                         
  -1  21   5         55.23         51.57        13.93 o                         
   0  21   5        388.56        361.60        15.85 o                         
   1  21   5         91.78         91.34         9.98 o                         
   2  21   5         64.05         61.46         8.62 o                         
   3  21   5        360.44        363.72        15.42 o                         
   4  21   5          8.71         19.43         6.51 o                         
   5  21   5          2.26         -0.76         6.93 o                         
   6  21   5        112.11        125.87        13.94 o                         
  -6  22   5          0.77          7.32         8.17 o                         
  -5  22   5          7.63          3.66         7.30 o                         
  -4  22   5          5.20         11.82         7.15 o                         
  -3  22   5        167.70        157.02        14.31 o                         
  -2  22   5         17.98         18.87         7.56 o                         
  -1  22   5        215.50        240.60        17.10 o                         
   0  22   5          3.44          6.32         6.72 o                         
   1  22   5        488.74        491.69        17.17 o                         
   2  22   5        120.54        127.75        11.31 o                         
   3  22   5       1222.01       1227.06        28.43 o                         
   4  22   5          6.63         24.23         7.13 o                         
   5  22   5         16.00         32.81         8.88 o                         
   6  22   5          0.04         32.12         8.62 o                         
  -6  23   5        125.35        173.97        18.16 o                         
  -5  23   5         17.90         24.07         8.79 o                         
  -4  23   5        376.70        405.42        22.19 o                         
  -3  23   5        445.43        438.93        22.51 o                         
  -2  23   5         43.90         26.35         8.27 o                         
  -1  23   5        264.83        271.95        18.14 o                         
   0  23   5       1200.71       1110.76        31.28 o                         
   1  23   5        271.78        290.67        15.89 o                         
   2  23   5         41.51         45.89         7.95 o                         
   3  23   5         21.62         33.04         7.59 o                         
   4  23   5        262.13        310.42        19.97 o                         
   5  23   5         17.60         34.31        10.58 o                         
   6  23   5        193.44        213.67        18.03 o                         
  -6  24   5         32.65         63.37        12.49 o                         
  -5  24   5        170.30        239.19        18.23 o                         
  -4  24   5        123.65        107.24        21.19 o                         
  -3  24   5        191.22        175.02        15.84 o                         
  -2  24   5         45.53         39.61         9.83 o                         
  -1  24   5        156.29        196.95        16.58 o                         
   0  24   5        949.31        850.02        27.62 o                         
   1  24   5        128.20        149.84        12.14 o                         
   2  24   5        200.26        171.04        13.24 o                         
   3  24   5         14.60         17.09         7.05 o                         
   4  24   5          5.53         13.13         9.30 o                         
   5  24   5         30.78         34.18        10.03 o                         
  -6  25   5         20.04         19.58         9.22 o                         
  -5  25   5          0.04          9.22        15.63 o                         
  -4  25   5         37.34         55.33         9.82 o                         
  -3  25   5         22.09         29.53         8.41 o                         
  -2  25   5         45.63         69.95        10.80 o                         
  -1  25   5        460.98        373.74        21.63 o                         
   0  25   5         52.96         44.65        10.08 o                         
   1  25   5         84.89        109.61        11.22 o                         
   2  25   5         59.23         78.25         9.98 o                         
   3  25   5        232.51        238.10        15.73 o                         
   4  25   5        234.50        279.58        22.04 o                         
   5  25   5        114.16        141.61        17.05 o                         
  -5  26   5         25.97         55.00        14.28 o                         
  -4  26   5        136.46        160.40        16.96 o                         
  -3  26   5         61.06         71.27        13.05 o                         
  -2  26   5         54.90         40.19         9.26 o                         
  -1  26   5         46.01         69.40        11.24 o                         
   0  26   5          6.65         24.70         8.70 o                         
   1  26   5         58.49         73.52        11.45 o                         
   2  26   5         76.40         99.29        10.75 o                         
   3  26   5         15.47         22.38         7.27 o                         
   4  26   5         28.10         46.83        12.35 o                         
   5  26   5         27.92         73.33        12.63 o                         
  -5  27   5          5.36         20.47         8.18 o                         
  -4  27   5        224.71        227.55        20.18 o                         
  -3  27   5         64.67         86.20        18.72 o                         
  -2  27   5        300.10        291.70        27.31 o                         
  -1  27   5         94.17         99.24        12.93 o                         
   0  27   5          9.17         14.56         7.69 o                         
   1  27   5        186.46        200.38        16.92 o                         
   2  27   5         10.25         19.25         7.01 o                         
   3  27   5         90.16         96.86        10.41 o                         
   4  27   5          5.80         36.21         8.92 o                         
  -4  28   5        238.85        216.03        25.09 o                         
  -3  28   5        132.08        158.70        15.31 o                         
  -2  28   5          4.78         16.72         8.06 o                         
  -1  28   5          0.01          7.33         7.66 o                         
   0  28   5        347.72        285.56        20.60 o                         
   1  28   5          5.91          4.22         7.76 o                         
   2  28   5         33.17         57.54         9.14 o                         
   3  28   5          1.83         35.30         8.79 o                         
   4  28   5         57.43         87.32        13.13 o                         
  -4  29   5          1.50         28.89         8.74 o                         
  -3  29   5         13.26         53.81        11.81 o                         
  -2  29   5          0.25         26.27         8.29 o                         
  -1  29   5         90.24        103.65        13.33 o                         
   0  29   5         48.55         65.33        10.62 o                         
   1  29   5          0.01         12.55         8.14 o                         
   2  29   5          3.53         30.61         7.76 o                         
   3  29   5          2.36         23.53        10.69 o                         
  -3  30   5          1.93         30.57         9.10 o                         
  -2  30   5         13.80         41.72         9.78 o                         
  -1  30   5         12.85         45.86        10.43 o                         
   0  30   5         27.28         51.69        11.75 o                         
   1  30   5          9.87         21.10         8.96 o                         
   2  30   5         41.50         58.29        10.66 o                         
  -2  31   5          8.50         31.43         9.78 o                         
  -1  31   5         95.95        106.72        13.65 o                         
   0  31   5         35.86         66.17        11.46 o                         
   1  31   5         88.89        122.76        14.98 o                         
   2  31   5          7.20         44.46         9.66 o                         
  -1  32   5         77.48        112.62        18.61 o                         
   0  32   5          1.09         31.21         9.53 o                         
  -8   0   6        116.02        111.01        18.59 o                         
  -6   0   6         35.29         39.58         8.95 o                         
  -4   0   6         96.66        116.84        11.74 o                         
  -2   0   6       1298.82       1087.49        21.94 o                         
   0   0   6        323.56        318.65        10.67 o                         
   2   0   6        820.07        762.26        18.39 o                         
   4   0   6        265.07        250.93        16.23 o                         
   6   0   6          0.05         -6.42         9.15 o                         
   8   0   6          1.09          7.80        10.76 o                         
  -9   1   6         30.67         62.63        10.11 o                         
  -8   1   6          7.42         23.35         7.84 o                         
  -7   1   6        270.04        277.13        18.36 o                         
  -6   1   6        148.92        146.78        10.24 o                         
  -5   1   6          0.51         -1.65         3.87 o                         
  -4   1   6        129.85        128.96         8.74 o                         
  -3   1   6          0.11          4.27         2.79 o                         
  -2   1   6       2028.14       1859.57        22.19 o                         
  -1   1   6       2298.90       2256.19        25.09 o                         
   0   1   6         12.85         23.15         3.18 o                         
   1   1   6        883.02        782.27        12.42 o                         
   2   1   6        100.28        109.71         5.89 o                         
   3   1   6          6.22         12.11         3.82 o                         
   4   1   6         26.26         26.40         6.51 o                         
   5   1   6        253.03        273.85        15.56 o                         
   6   1   6         39.41         43.55         9.32 o                         
   7   1   6        236.69        224.75        17.97 o                         
   8   1   6          3.51         18.27         8.10 o                         
  -9   2   6          0.38         38.07         8.92 o                         
  -8   2   6         22.21         12.06         7.12 o                         
  -7   2   6        199.63        220.72        16.83 o                         
  -6   2   6        464.12        416.26        17.81 o                         
  -5   2   6          0.13          6.31         4.39 o                         
  -4   2   6       1695.79       1632.02        26.90 o                         
  -3   2   6       1035.88       1001.91        16.92 o                         
  -2   2   6       2681.69       2882.30        30.57 o                         
  -1   2   6        178.32        168.48         6.20 o                         
   0   2   6          2.79          0.13         2.35 o                         
   1   2   6       1304.20       1260.96        17.31 o                         
   2   2   6        416.62        441.94        10.04 o                         
   3   2   6        310.25        323.31        10.31 o                         
   4   2   6        284.99        266.28        14.91 o                         
   5   2   6          0.34         -4.77         5.01 o                         
   6   2   6         92.66         98.94        15.07 o                         
   7   2   6         67.22         91.07        16.78 o                         
   8   2   6         21.58         30.50         8.66 o                         
  -9   3   6         50.33         54.71        10.13 o                         
  -8   3   6          3.15         10.52         6.75 o                         
  -7   3   6          1.37          9.21         5.96 o                         
  -6   3   6          3.42          8.60         5.24 o                         
  -5   3   6        148.73        153.50         9.93 o                         
  -4   3   6         51.06         46.29         5.35 o                         
  -3   3   6       3858.35       3673.60        41.41 o                         
  -2   3   6         61.14         78.98         4.87 o                         
  -1   3   6        142.86        150.11         5.91 o                         
   0   3   6         48.82         53.57         3.70 o                         
   1   3   6         46.11         57.12         5.62 o                         
   2   3   6        226.59        227.52        12.74 o                         
   3   3   6        322.54        287.27        11.36 o                         
   4   3   6        707.14        630.53        20.92 o                         
   5   3   6          1.97         -3.83         7.74 o                         
   6   3   6        101.78         96.89        10.26 o                         
   7   3   6        104.22        103.49        13.41 o                         
   8   3   6          0.86         21.51         8.13 o                         
  -9   4   6         44.10         69.71        11.19 o                         
  -8   4   6         87.28         91.43        15.14 o                         
  -7   4   6         67.83         64.79         8.82 o                         
  -6   4   6        420.55        403.26        14.38 o                         
  -5   4   6         65.48         64.82         7.24 o                         
  -4   4   6         27.72         16.35         4.16 o                         
  -3   4   6        463.58        413.49        10.76 o                         
  -2   4   6          0.77          1.02         2.67 o                         
  -1   4   6        204.47        198.43         6.52 o                         
   0   4   6         28.31         30.48         4.16 o                         
   1   4   6       2049.66       2049.81        26.65 o                         
   2   4   6        415.36        421.63        10.89 o                         
   3   4   6         19.93         22.22         4.64 o                         
   4   4   6         24.61         23.63         6.64 o                         
   5   4   6          9.06         10.29         6.30 o                         
   6   4   6        309.89        311.99        18.66 o                         
   7   4   6        195.72        201.22        15.12 o                         
   8   4   6         92.47        114.97        13.71 o                         
  -8   5   6         75.89        120.68        20.82 o                         
  -7   5   6          2.21         -2.56         6.01 o                         
  -6   5   6          0.62          2.14         4.50 o                         
  -5   5   6         82.88         88.27         7.84 o                         
  -4   5   6         20.63         23.89         4.44 o                         
  -3   5   6         61.54         61.49         5.59 o                         
  -2   5   6         26.82         36.48         4.27 o                         
  -1   5   6         64.04         55.57         4.18 o                         
   0   5   6         28.55         14.10         3.58 o                         
   1   5   6        115.77        105.74         6.69 o                         
   2   5   6       2543.36       2530.42        31.64 o                         
   3   5   6          5.14         13.69         4.35 o                         
   4   5   6         17.42         11.03         6.81 o                         
   5   5   6        147.55        146.72        11.85 o                         
   6   5   6          5.86         15.54         6.49 o                         
   7   5   6        284.20        275.21        21.68 o                         
   8   5   6        148.01        173.62        17.02 o                         
  -8   6   6         20.88         35.96         8.66 o                         
  -7   6   6          1.85         11.50         6.05 o                         
  -6   6   6        256.74        270.73        13.12 o                         
  -5   6   6        895.03        794.24        20.05 o                         
  -4   6   6         89.91         83.91         6.69 o                         
  -3   6   6         42.47         49.05         5.59 o                         
  -2   6   6        133.46        155.19         7.67 o                         
  -1   6   6       1253.53       1177.60        20.10 o                         
   0   6   6        191.14        231.77         9.57 o                         
   1   6   6        187.72        204.71         8.64 o                         
   2   6   6        303.75        307.11        10.28 o                         
   3   6   6        733.19        658.98        14.40 o                         
   4   6   6        373.11        339.84        12.96 o                         
   5   6   6       1046.20        988.32        24.81 o                         
   6   6   6        182.74        168.49        13.06 o                         
   7   6   6         35.31         49.15         8.57 o                         
   8   6   6         12.46         19.92        13.52 o                         
  -8   7   6        547.53        601.34        24.15 o                         
  -7   7   6          3.26          7.65         5.77 o                         
  -6   7   6        212.56        226.77        12.51 o                         
  -5   7   6         67.11         62.06         6.47 o                         
  -4   7   6       1151.78       1019.65        34.34 o                         
  -3   7   6       1243.92       1178.70        21.86 o                         
  -2   7   6        723.10        682.18        13.49 o                         
  -1   7   6       1000.82       1043.95        16.99 o                         
   0   7   6         77.23        101.88         6.47 o                         
   1   7   6         62.32         70.22         5.90 o                         
   2   7   6         71.65         87.27         6.64 o                         
   3   7   6         13.11         11.53         4.60 o                         
   4   7   6        299.03        292.27        12.69 o                         
   5   7   6          6.34         17.06         6.52 o                         
   6   7   6         33.14         24.26         7.29 o                         
   7   7   6         19.96         16.63         7.29 o                         
   8   7   6        125.47        168.23        14.64 o                         
  -8   8   6         12.30         31.94         9.76 o                         
  -7   8   6        261.52        259.73        15.78 o                         
  -6   8   6          7.21          8.58         5.11 o                         
  -5   8   6        750.36        727.83        24.29 o                         
  -4   8   6         10.67         13.49         4.54 o                         
  -3   8   6        345.48        340.71        10.71 o                         
  -2   8   6       1671.54       1708.69        23.83 o                         
  -1   8   6       1172.06       1001.16        22.35 o                         
   0   8   6        193.26        181.91         8.14 o                         
   1   8   6       2051.37       2075.12        28.21 o                         
   2   8   6          5.49         -0.51         3.88 o                         
   3   8   6         12.05         12.43         4.44 o                         
   4   8   6         61.38         66.33         7.70 o                         
   5   8   6        272.03        266.07        15.95 o                         
   6   8   6         25.79         17.30         8.05 o                         
   7   8   6         48.48         48.02         8.86 o                         
   8   8   6          0.07         19.47         7.53 o                         
  -8   9   6        290.08        290.87        19.73 o                         
  -7   9   6         29.46         35.92         7.31 o                         
  -6   9   6         70.50         64.84         8.20 o                         
  -5   9   6        425.62        381.83        12.66 o                         
  -4   9   6        807.25        732.47        15.78 o                         
  -3   9   6       2104.62       1963.76        47.33 o                         
  -2   9   6        228.08        238.40         8.96 o                         
  -1   9   6         36.69         42.57         4.67 o                         
   0   9   6        238.16        224.91         8.82 o                         
   1   9   6       2230.01       2239.60        38.64 o                         
   2   9   6        478.96        421.34        11.54 o                         
   3   9   6         11.18         11.85         4.42 o                         
   4   9   6          5.93         -0.03         4.92 o                         
   5   9   6       1235.18       1121.14        33.40 o                         
   6   9   6        116.34        105.47        11.08 o                         
   7   9   6        100.46        142.05        12.92 o                         
  -8  10   6         13.58         29.96        10.84 o                         
  -7  10   6        330.83        334.56        17.49 o                         
  -6  10   6         48.31         38.40         6.25 o                         
  -5  10   6       2021.50       1811.32        31.14 o                         
  -4  10   6         13.77         15.04         4.56 o                         
  -3  10   6        421.13        420.65        19.44 o                         
  -2  10   6        910.65        833.79        31.25 o                         
  -1  10   6          0.99          1.25         3.20 o                         
   0  10   6        427.08        397.85        10.53 o                         
   1  10   6        331.03        321.39        10.66 o                         
   2  10   6        373.16        363.22        11.01 o                         
   3  10   6        148.10        158.87         9.11 o                         
   4  10   6         61.85         73.19         7.85 o                         
   5  10   6         15.74         18.69         6.53 o                         
   6  10   6          8.81         12.52         6.47 o                         
   7  10   6          2.58         13.50         6.21 o                         
  -8  11   6        105.44        118.04        13.15 o                         
  -7  11   6         30.92         29.91         7.40 o                         
  -6  11   6         85.46         99.41         8.64 o                         
  -5  11   6        284.83        275.52        11.88 o                         
  -4  11   6          2.21          1.06         4.21 o                         
  -3  11   6        949.86        850.63        16.68 o                         
  -2  11   6          0.03         -0.03         3.73 o                         
  -1  11   6        431.74        391.17        10.43 o                         
   0  11   6         25.30         23.32         4.56 o                         
   1  11   6        366.31        339.96        11.29 o                         
   2  11   6        243.51        238.84        10.35 o                         
   3  11   6        606.05        548.55        13.92 o                         
   4  11   6        102.84        105.93         8.97 o                         
   5  11   6        240.96        257.97        15.27 o                         
   6  11   6        285.59        291.90        17.24 o                         
   7  11   6         12.11         22.50         6.80 o                         
  -8  12   6        173.20        173.72        15.56 o                         
  -7  12   6          4.77         12.28         6.08 o                         
  -6  12   6        321.94        305.85        13.23 o                         
  -5  12   6        523.03        480.64        13.68 o                         
  -4  12   6       2841.46       2571.53        39.31 o                         
  -3  12   6        244.86        246.07        10.14 o                         
  -2  12   6         38.50         44.13         6.10 o                         
  -1  12   6        236.40        263.78        11.35 o                         
   0  12   6          1.67          6.78         3.73 o                         
   1  12   6         26.02         28.48         5.58 o                         
   2  12   6       1897.78       1694.44        39.96 o                         
   3  12   6        408.69        398.99        12.58 o                         
   4  12   6         86.17        110.05         9.65 o                         
   5  12   6          1.65          4.78         6.23 o                         
   6  12   6          3.78         13.67         6.89 o                         
   7  12   6         34.15         54.60         8.67 o                         
  -8  13   6         78.92        117.25        12.99 o                         
  -7  13   6         74.79         74.41         9.79 o                         
  -6  13   6         18.11         31.07         6.00 o                         
  -5  13   6         63.11         74.69         7.26 o                         
  -4  13   6        995.03        948.23        20.92 o                         
  -3  13   6        460.08        369.30        12.97 o                         
  -2  13   6          0.87          5.40         4.51 o                         
  -1  13   6        989.90        895.55        29.40 o                         
   0  13   6          0.17         -2.21         3.73 o                         
   1  13   6        287.62        289.41        10.71 o                         
   2  13   6        454.49        413.45        14.22 o                         
   3  13   6        918.77        804.59        22.33 o                         
   4  13   6         39.61         31.38         6.21 o                         
   5  13   6        350.42        380.78        25.90 o                         
   6  13   6          2.21          5.29         5.93 o                         
   7  13   6          0.59         21.26        10.45 o                         
  -8  14   6         23.71         49.21        12.34 o                         
  -7  14   6          0.59          4.55         6.13 o                         
  -6  14   6        714.71        644.78        16.90 o                         
  -5  14   6          2.00         -1.28         4.25 o                         
  -4  14   6       1110.29       1004.70        24.63 o                         
  -3  14   6         94.75        119.14         9.07 o                         
  -2  14   6          9.18         15.16         4.90 o                         
  -1  14   6        557.68        485.78        15.61 o                         
   0  14   6        562.42        477.07        12.27 o                         
   1  14   6         38.11         36.69         6.03 o                         
   2  14   6       1202.90       1103.89        28.58 o                         
   3  14   6        143.92        131.96         9.03 o                         
   4  14   6        193.43        201.13        12.09 o                         
   5  14   6          1.14         -4.38         7.24 o                         
   6  14   6         47.91         65.57        13.48 o                         
   7  14   6         31.31         52.95        10.19 o                         
  -7  15   6        106.22        119.74        13.01 o                         
  -6  15   6        121.81        147.45        10.96 o                         
  -5  15   6         10.28         16.12         4.53 o                         
  -4  15   6         84.75         66.32         7.58 o                         
  -3  15   6       2061.84       1988.84        32.02 o                         
  -2  15   6         40.55         43.67         6.31 o                         
  -1  15   6          7.12          9.50         4.47 o                         
   0  15   6        191.22        193.65         9.34 o                         
   1  15   6        949.12        901.30        17.70 o                         
   2  15   6       1171.43       1059.17        19.98 o                         
   3  15   6       1298.07       1146.33        21.40 o                         
   4  15   6         28.65         46.00         7.03 o                         
   5  15   6          7.00         16.53        10.62 o                         
   6  15   6         57.40         63.17        10.40 o                         
   7  15   6         57.94         85.67        11.81 o                         
  -7  16   6        153.91        175.83        13.66 o                         
  -6  16   6        217.70        218.47        13.19 o                         
  -5  16   6        133.37        110.34         9.03 o                         
  -4  16   6        317.12        294.20        13.50 o                         
  -3  16   6        453.56        430.13        14.49 o                         
  -2  16   6        127.34        124.72         9.20 o                         
  -1  16   6          0.21          6.19         4.56 o                         
   0  16   6        273.50        272.56        10.62 o                         
   1  16   6         72.46         60.26         6.60 o                         
   2  16   6        341.46        352.00        12.36 o                         
   3  16   6        743.92        711.22        18.31 o                         
   4  16   6        112.58        115.22        11.02 o                         
   5  16   6         15.97          7.34         7.42 o                         
   6  16   6          2.82         10.75         6.83 o                         
   7  16   6          7.08          6.25         9.29 o                         
  -7  17   6          5.83         28.01         7.10 o                         
  -6  17   6         63.83         74.78        12.62 o                         
  -5  17   6         34.28         41.56         7.14 o                         
  -4  17   6         18.72         35.15         6.83 o                         
  -3  17   6        479.73        431.13        14.50 o                         
  -2  17   6        168.47        175.87        10.68 o                         
  -1  17   6        583.17        519.31        14.91 o                         
   0  17   6        287.26        292.00        12.31 o                         
   1  17   6         37.77         39.76         5.80 o                         
   2  17   6         20.53         25.26         6.09 o                         
   3  17   6        173.06        184.29        13.87 o                         
   4  17   6         37.17         40.78         7.60 o                         
   5  17   6         72.20         78.98        11.39 o                         
   6  17   6         40.15         71.54        11.95 o                         
  -7  18   6          3.34          8.05         6.14 o                         
  -6  18   6         93.99        115.46        15.77 o                         
  -5  18   6        100.65        109.47        10.72 o                         
  -4  18   6         32.67         34.19         7.17 o                         
  -3  18   6         22.72         20.18         6.31 o                         
  -2  18   6         41.57         45.08         6.64 o                         
  -1  18   6       1290.37       1144.57        30.19 o                         
   0  18   6        126.11        140.18        11.13 o                         
   1  18   6        189.38        192.24        11.30 o                         
   2  18   6        154.92        168.11        10.94 o                         
   3  18   6       1042.55        918.15        21.40 o                         
   4  18   6         28.97         25.10         7.43 o                         
   5  18   6          0.45         15.23         8.04 o                         
   6  18   6          2.41         17.89         7.66 o                         
  -7  19   6          7.12         33.61        10.28 o                         
  -6  19   6         16.83         39.33         7.76 o                         
  -5  19   6         56.49         53.69         8.64 o                         
  -4  19   6         40.42         45.27         7.76 o                         
  -3  19   6         19.18         18.83         6.32 o                         
  -2  19   6        299.70        277.16        14.90 o                         
  -1  19   6        144.66        144.93        13.64 o                         
   0  19   6          5.29          8.13         6.15 o                         
   1  19   6        916.01        822.14        19.52 o                         
   2  19   6       1220.14       1106.82        24.88 o                         
   3  19   6         37.43         45.09         7.09 o                         
   4  19   6          7.69          6.84         6.74 o                         
   5  19   6         96.26        113.20        13.57 o                         
   6  19   6         12.97         35.82         8.79 o                         
  -6  20   6          4.25         20.09         7.81 o                         
  -5  20   6        153.46        166.72        13.08 o                         
  -4  20   6        283.94        263.75        18.02 o                         
  -3  20   6        115.45        121.42        10.72 o                         
  -2  20   6        296.71        306.04        18.95 o                         
  -1  20   6         86.79         82.90        11.16 o                         
   0  20   6        325.31        348.22        19.37 o                         
   1  20   6        892.17        736.11        18.63 o                         
   2  20   6          0.01         14.97         5.14 o                         
   3  20   6        114.59        106.70         9.55 o                         
   4  20   6         49.57         31.41         9.40 o                         
   5  20   6          0.34         34.25         8.15 o                         
   6  20   6        134.27        161.31        15.56 o                         
  -6  21   6         19.25         21.89         7.74 o                         
  -5  21   6         17.64         33.74         7.43 o                         
  -4  21   6          5.07         11.50         7.59 o                         
  -3  21   6         96.86        110.33        12.31 o                         
  -2  21   6        109.31         87.89        16.61 o                         
  -1  21   6        341.10        363.54        20.25 o                         
   0  21   6         55.42         68.08        10.28 o                         
   1  21   6         26.80         22.34         6.57 o                         
   2  21   6        170.60        159.55        11.16 o                         
   3  21   6         11.83         14.18         5.72 o                         
   4  21   6         63.93         76.61         9.91 o                         
   5  21   6          0.12         12.16         7.03 o                         
   6  21   6          6.39         24.84         8.13 o                         
  -6  22   6         18.66         41.29        13.06 o                         
  -5  22   6          1.90         19.63         7.35 o                         
  -4  22   6        180.77        204.58        16.75 o                         
  -3  22   6        576.12        531.95        21.74 o                         
  -2  22   6         65.61         54.96         9.89 o                         
  -1  22   6         61.76         49.06         9.72 o                         
   0  22   6          0.03         -5.93         5.93 o                         
   1  22   6        226.00        203.55        16.15 o                         
   2  22   6          5.96         16.93         6.68 o                         
   3  22   6         83.47         77.97        11.10 o                         
   4  22   6        176.81        207.42        15.00 o                         
   5  22   6          9.26         28.50         8.76 o                         
  -6  23   6          0.39         32.96        14.61 o                         
  -5  23   6         17.06         46.72        10.73 o                         
  -4  23   6        159.13        194.20        17.10 o                         
  -3  23   6         62.77         61.76        10.36 o                         
  -2  23   6         36.33         39.55         9.35 o                         
  -1  23   6         62.42         58.97        10.53 o                         
   0  23   6         92.75         97.37        12.39 o                         
   1  23   6         47.70         58.31        10.56 o                         
   2  23   6         10.09         28.51         7.00 o                         
   3  23   6          1.14          7.66         7.22 o                         
   4  23   6         10.84         22.37         8.37 o                         
   5  23   6        114.58        140.86        16.90 o                         
  -5  24   6         32.79         59.75        10.31 o                         
  -4  24   6        244.83        333.90        32.43 o                         
  -3  24   6        145.10        148.44        14.86 o                         
  -2  24   6        132.92        156.21        15.51 o                         
  -1  24   6         71.95        116.32        13.21 o                         
   0  24   6          0.52         10.66         9.76 o                         
   1  24   6         17.02          5.20         7.10 o                         
   2  24   6         24.30         32.06         7.81 o                         
   3  24   6          1.47         11.27         7.95 o                         
   4  24   6        135.44        173.26        15.84 o                         
   5  24   6        166.64        169.69        18.85 o                         
  -5  25   6        156.74        177.26        17.89 o                         
  -4  25   6         27.00         54.60         9.60 o                         
  -3  25   6        265.72        283.55        24.00 o                         
  -2  25   6         17.72         29.97         8.34 o                         
  -1  25   6          1.37         13.85         7.56 o                         
   0  25   6        136.28        129.07        13.91 o                         
   1  25   6          2.96         12.99         8.61 o                         
   2  25   6          1.45         11.12         6.52 o                         
   3  25   6         63.25         82.53        11.81 o                         
   4  25   6         80.56        115.67        13.46 o                         
  -5  26   6         49.77         74.92        10.34 o                         
  -4  26   6         56.60         84.12        11.87 o                         
  -3  26   6         28.55         43.68         9.25 o                         
  -2  26   6         63.41         89.59        12.35 o                         
  -1  26   6        264.32        273.11        19.92 o                         
   0  26   6         92.40        129.57        15.16 o                         
   1  26   6         65.70         67.46        11.04 o                         
   2  26   6         52.41         74.07        11.12 o                         
   3  26   6          4.27         20.99         8.14 o                         
   4  26   6         43.40         80.27        11.74 o                         
  -4  27   6        101.69        147.74        14.51 o                         
  -3  27   6        344.59        391.38        23.69 o                         
  -2  27   6         83.31         97.11        12.18 o                         
  -1  27   6        149.66        177.92        16.56 o                         
   0  27   6         53.82         57.18        15.88 o                         
   1  27   6          0.66         23.98         8.00 o                         
   2  27   6         89.74         88.40        16.84 o                         
   3  27   6        227.44        313.93        20.88 o                         
  -3  28   6         21.99         39.60         9.54 o                         
  -2  28   6          9.94         44.64        10.29 o                         
  -1  28   6          5.05         17.47         7.83 o                         
   0  28   6          8.17         66.96        10.86 o                         
   1  28   6         55.37         80.76        12.46 o                         
   2  28   6          0.85         22.40         8.76 o                         
   3  28   6         95.21        146.12        21.03 o                         
  -3  29   6        130.50        155.44        15.71 o                         
  -2  29   6         47.76         86.78        12.34 o                         
  -1  29   6         19.84         57.78        10.15 o                         
   0  29   6         13.80         32.37         9.73 o                         
   1  29   6         13.12         40.92        10.39 o                         
   2  29   6        170.69        198.14        17.43 o                         
  -2  30   6         68.55        108.95        13.63 o                         
  -1  30   6         81.76        101.34        13.35 o                         
   0  30   6         31.57         57.67        11.85 o                         
   1  30   6         86.34         90.89        14.51 o                         
  -7   0   7        174.87        223.12        26.92 o                         
  -5   0   7         33.29         34.07         8.37 o                         
  -3   0   7       3952.54       3731.80        80.76 o                         
  -1   0   7        578.54        533.94        15.12 o                         
   1   0   7         69.51         77.64        10.25 o                         
   3   0   7        382.01        375.41        20.28 o                         
   5   0   7         38.70         40.08        12.84 o                         
   7   0   7         60.22        101.91        19.28 o                         
  -8   1   7         11.51         28.50         7.65 o                         
  -7   1   7          0.54         10.36         5.16 o                         
  -6   1   7         27.12         51.27         6.82 o                         
  -5   1   7         87.26         80.76         8.00 o                         
  -4   1   7          9.63         14.66         4.82 o                         
  -3   1   7       1178.10       1051.23        20.38 o                         
  -2   1   7        149.09        175.43         7.17 o                         
  -1   1   7        591.05        554.89        11.38 o                         
   0   1   7        672.92        592.27        12.57 o                         
   1   1   7         16.87         15.82         4.74 o                         
   2   1   7        618.89        628.18        15.51 o                         
   3   1   7         29.53         42.49         6.21 o                         
   4   1   7        248.02        235.90        16.24 o                         
   5   1   7          1.36          1.85         9.18 o                         
   6   1   7        148.45        144.95        14.22 o                         
   7   1   7         91.47        118.13        15.74 o                         
  -8   2   7         89.20        125.15        13.71 o                         
  -7   2   7         68.76         97.20         9.26 o                         
  -6   2   7         14.71         11.51         4.99 o                         
  -5   2   7         88.90         81.54         8.03 o                         
  -4   2   7        216.06        209.16        11.05 o                         
  -3   2   7          3.79          9.22         3.74 o                         
  -2   2   7        186.47        191.24         7.20 o                         
  -1   2   7         64.14         67.91         5.61 o                         
   0   2   7        461.15        441.54        10.89 o                         
   1   2   7        195.96        173.23         8.30 o                         
   2   2   7          7.70          2.66         5.10 o                         
   3   2   7        655.97        608.89        15.71 o                         
   4   2   7          6.82          6.00         6.58 o                         
   5   2   7        493.25        486.04        21.95 o                         
   6   2   7         26.43         21.82         8.59 o                         
   7   2   7          6.93         23.00        10.78 o                         
  -8   3   7         11.08         30.65         8.59 o                         
  -7   3   7        101.22        108.32        10.28 o                         
  -6   3   7         75.32         79.68         8.27 o                         
  -5   3   7          6.44          0.97         5.31 o                         
  -4   3   7        173.77        179.13        10.43 o                         
  -3   3   7        117.39        110.61         7.13 o                         
  -2   3   7         77.72         65.84         5.62 o                         
  -1   3   7          6.51         -0.19         3.32 o                         
   0   3   7         18.95         13.84         3.96 o                         
   1   3   7         11.88         14.78         4.33 o                         
   2   3   7       1169.20        969.29        18.20 o                         
   3   3   7         26.23         25.11         5.58 o                         
   4   3   7        565.96        550.27        20.58 o                         
   5   3   7          4.66          3.84         6.25 o                         
   6   3   7         87.17        110.86        14.84 o                         
   7   3   7          2.46         14.78         7.67 o                         
  -8   4   7         18.87         34.69         8.56 o                         
  -7   4   7         68.03         64.39        11.96 o                         
  -6   4   7        471.79        454.42        15.84 o                         
  -5   4   7        165.81        150.89        10.94 o                         
  -4   4   7         32.51         40.55         6.08 o                         
  -3   4   7         23.35         23.81         4.55 o                         
  -2   4   7        400.41        370.84        11.76 o                         
  -1   4   7          0.05          1.24         3.33 o                         
   0   4   7         70.44         91.98         6.97 o                         
   1   4   7        174.25        199.58         9.01 o                         
   2   4   7        385.04        355.26        10.98 o                         
   3   4   7        682.93        640.52        14.83 o                         
   4   4   7         14.19         27.28        10.38 o                         
   5   4   7        466.42        449.81        22.20 o                         
   6   4   7         57.25         84.88        11.36 o                         
   7   4   7        119.51        132.79        14.25 o                         
  -8   5   7        162.42        139.40        19.56 o                         
  -7   5   7        135.57        168.91        26.57 o                         
  -6   5   7        563.54        479.67        15.76 o                         
  -5   5   7       1279.39       1211.80        24.45 o                         
  -4   5   7         45.18         35.09         6.17 o                         
  -3   5   7        253.81        262.50        10.08 o                         
  -2   5   7          8.93          8.02         3.92 o                         
  -1   5   7        124.44        142.48         8.08 o                         
   0   5   7         14.89          6.89         3.85 o                         
   1   5   7        794.18        721.14        14.93 o                         
   2   5   7        498.88        442.76        13.73 o                         
   3   5   7        157.74        155.67         9.06 o                         
   4   5   7         16.54          2.83         5.84 o                         
   5   5   7       1395.02       1226.41        46.73 o                         
   6   5   7        493.58        484.30        39.58 o                         
   7   5   7          5.60         28.55         8.50 o                         
  -8   6   7         95.44         97.72        12.21 o                         
  -7   6   7         19.53         32.12         7.60 o                         
  -6   6   7        157.81        174.89        11.67 o                         
  -5   6   7        354.95        347.50        14.45 o                         
  -4   6   7         10.47         17.74         4.44 o                         
  -3   6   7         77.86         98.74         7.95 o                         
  -2   6   7        632.88        547.91        26.63 o                         
  -1   6   7         23.82         19.87         4.29 o                         
   0   6   7        178.76        173.82         8.50 o                         
   1   6   7        123.73        110.17         7.46 o                         
   2   6   7        501.97        485.68        12.69 o                         
   3   6   7        221.05        213.82        10.25 o                         
   4   6   7       2565.62       2354.33        41.32 o                         
   5   6   7         11.01         15.89         6.99 o                         
   6   6   7          7.42         12.32        10.45 o                         
   7   6   7         50.19         64.70        10.70 o                         
  -8   7   7          0.33         15.00         7.91 o                         
  -7   7   7        215.46        192.11        14.27 o                         
  -6   7   7         41.23         54.14         7.52 o                         
  -5   7   7        319.02        336.09        14.24 o                         
  -4   7   7        107.03        103.70         7.63 o                         
  -3   7   7        289.70        275.50        17.52 o                         
  -2   7   7        124.35        112.98        10.02 o                         
  -1   7   7        846.31        776.23        29.30 o                         
   0   7   7         21.47         26.27         4.80 o                         
   1   7   7          0.18          1.80         3.82 o                         
   2   7   7          7.12          5.67         4.45 o                         
   3   7   7         44.26         51.70         6.20 o                         
   4   7   7       1002.36        931.67        23.61 o                         
   5   7   7          0.66         12.79         6.08 o                         
   6   7   7        442.19        432.11        23.24 o                         
   7   7   7        119.57        161.79        15.83 o                         
  -8   8   7         40.71         76.97        11.43 o                         
  -7   8   7        134.60        140.56        12.62 o                         
  -6   8   7         32.09         30.07         6.38 o                         
  -5   8   7         44.99         34.76         6.40 o                         
  -4   8   7        446.31        386.67        12.47 o                         
  -3   8   7         45.13         40.99         5.95 o                         
  -2   8   7        503.79        436.65        15.74 o                         
  -1   8   7        146.25        158.91         9.61 o                         
   0   8   7        932.34        857.08        16.52 o                         
   1   8   7        889.78        857.60        18.02 o                         
   2   8   7          0.10          1.51         4.04 o                         
   3   8   7          0.93          2.37         4.33 o                         
   4   8   7         11.18         19.80         6.52 o                         
   5   8   7        332.54        348.00        17.62 o                         
   6   8   7         86.06        107.54        12.57 o                         
   7   8   7        131.34        125.06        14.08 o                         
  -8   9   7        145.71        152.04        14.71 o                         
  -7   9   7          1.43          1.36         7.49 o                         
  -6   9   7          2.82          2.05         5.34 o                         
  -5   9   7         15.10         17.62         5.40 o                         
  -4   9   7         10.94         16.75         5.83 o                         
  -3   9   7         29.88         25.15         5.45 o                         
  -2   9   7          0.02         -2.43         4.10 o                         
  -1   9   7        639.61        566.61        14.93 o                         
   0   9   7        142.94        179.00        10.56 o                         
   1   9   7        225.38        237.12        10.20 o                         
   2   9   7         23.71         27.72         5.50 o                         
   3   9   7        183.32        188.53        10.06 o                         
   4   9   7        143.25        152.76        11.95 o                         
   5   9   7         68.78         90.03        10.29 o                         
   6   9   7         22.51         21.44         7.77 o                         
   7   9   7         63.04         73.32        11.55 o                         
  -8  10   7         87.93         96.09        12.15 o                         
  -7  10   7        204.08        198.87        16.01 o                         
  -6  10   7          0.01          9.59         4.82 o                         
  -5  10   7          0.64          4.21         4.55 o                         
  -4  10   7         42.89         37.87         6.53 o                         
  -3  10   7        217.10        230.15        11.73 o                         
  -2  10   7        729.89        666.12        16.59 o                         
  -1  10   7        104.81         85.88         8.95 o                         
   0  10   7        114.77        122.40         8.00 o                         
   1  10   7        111.44        140.13         8.47 o                         
   2  10   7        184.94        175.23         9.75 o                         
   3  10   7        286.48        295.33        12.14 o                         
   4  10   7        113.92        108.11         9.36 o                         
   5  10   7         17.70         22.02        10.40 o                         
   6  10   7         58.13         80.07        10.07 o                         
   7  10   7          2.04         25.22         8.52 o                         
  -8  11   7          8.87         19.65         8.04 o                         
  -7  11   7          6.16         17.91         7.37 o                         
  -6  11   7         49.25         44.67         7.12 o                         
  -5  11   7         18.09         20.49         5.78 o                         
  -4  11   7        122.89        120.89         9.59 o                         
  -3  11   7       1159.70       1042.53        21.84 o                         
  -2  11   7        105.37        113.74         8.95 o                         
  -1  11   7        739.39        677.67        35.41 o                         
   0  11   7       1000.99        966.47        20.73 o                         
   1  11   7        103.78        117.16         8.13 o                         
   2  11   7        261.46        272.54        11.58 o                         
   3  11   7        107.64        115.39         8.57 o                         
   4  11   7        165.77        171.85        11.42 o                         
   5  11   7         37.09         28.37         7.71 o                         
   6  11   7          0.41          2.17         5.74 o                         
   7  11   7         16.82         42.51         8.89 o                         
  -7  12   7          1.08         18.59         7.09 o                         
  -6  12   7         28.18         26.06         7.93 o                         
  -5  12   7         51.25         59.66         7.29 o                         
  -4  12   7        522.48        451.90        18.44 o                         
  -3  12   7        500.45        482.10        14.74 o                         
  -2  12   7         27.51         20.39         5.28 o                         
  -1  12   7        947.99        812.10        23.27 o                         
   0  12   7        132.10        119.30         8.06 o                         
   1  12   7         61.34         65.62         6.57 o                         
   2  12   7         83.43         74.17         7.24 o                         
   3  12   7        181.99        199.97        10.86 o                         
   4  12   7          1.50          1.06         5.88 o                         
   5  12   7          5.44          2.65         5.88 o                         
   6  12   7         31.43         39.19         8.32 o                         
   7  12   7          6.70         42.50         9.15 o                         
  -7  13   7         15.49         22.59         9.44 o                         
  -6  13   7          1.57          7.41         7.38 o                         
  -5  13   7          0.11          3.00         4.50 o                         
  -4  13   7          3.23         11.23         4.88 o                         
  -3  13   7        381.78        377.14        14.79 o                         
  -2  13   7         73.12         82.46         8.21 o                         
  -1  13   7        261.25        246.34        11.99 o                         
   0  13   7        888.18        788.63        20.86 o                         
   1  13   7        105.24        104.37         7.97 o                         
   2  13   7         79.61         72.85         7.12 o                         
   3  13   7        469.30        407.46        13.59 o                         
   4  13   7        192.99        185.16        11.87 o                         
   5  13   7          7.46         17.42         6.47 o                         
   6  13   7         61.31         68.79        10.25 o                         
  -7  14   7        335.84        341.94        21.82 o                         
  -6  14   7         19.09         28.43         7.61 o                         
  -5  14   7          4.41          3.54         4.85 o                         
  -4  14   7          0.88          5.02         4.53 o                         
  -3  14   7       1266.17       1159.77        24.27 o                         
  -2  14   7        334.99        322.55        13.63 o                         
  -1  14   7        718.17        648.13        17.14 o                         
   0  14   7          8.05         15.93         5.44 o                         
   1  14   7         18.81         16.76         5.07 o                         
   2  14   7          2.74          2.74         4.44 o                         
   3  14   7        109.53        123.32         8.97 o                         
   4  14   7          0.03          1.85         5.05 o                         
   5  14   7          0.66          5.82         6.33 o                         
   6  14   7         13.43         34.56         8.21 o                         
  -7  15   7         70.88         98.73        14.39 o                         
  -6  15   7         47.03         51.96         8.12 o                         
  -5  15   7          1.21          7.71         5.72 o                         
  -4  15   7          0.67         10.45         4.76 o                         
  -3  15   7          5.39         16.64         5.18 o                         
  -2  15   7        991.18        924.93        20.80 o                         
  -1  15   7        390.55        369.41        14.17 o                         
   0  15   7        668.62        588.63        18.17 o                         
   1  15   7        358.32        341.76        12.46 o                         
   2  15   7        721.70        615.41        15.40 o                         
   3  15   7        148.64        149.23         9.73 o                         
   4  15   7        237.85        241.03        15.15 o                         
   5  15   7         30.33         48.31         9.80 o                         
   6  15   7        180.08        178.78        16.29 o                         
  -7  16   7         55.79        100.29        14.15 o                         
  -6  16   7          7.41         10.54         6.30 o                         
  -5  16   7        138.93        136.28        10.52 o                         
  -4  16   7         52.79         66.07         7.60 o                         
  -3  16   7        455.54        439.55        15.12 o                         
  -2  16   7        428.73        403.78        14.40 o                         
  -1  16   7        109.62        114.72         9.38 o                         
   0  16   7        130.90        147.89        10.17 o                         
   1  16   7          0.01          2.96         4.21 o                         
   2  16   7         21.82         19.46         5.31 o                         
   3  16   7        947.13        910.78        23.84 o                         
   4  16   7        265.47        259.25        15.77 o                         
   5  16   7          0.25         21.68         8.03 o                         
   6  16   7         12.66         67.25        11.19 o                         
  -7  17   7          0.02         26.91        15.96 o                         
  -6  17   7         12.57         28.85         6.85 o                         
  -5  17   7         28.85         36.95         8.61 o                         
  -4  17   7         25.15         26.45         5.83 o                         
  -3  17   7         50.33         47.78         6.89 o                         
  -2  17   7          7.71          9.98         6.73 o                         
  -1  17   7         63.12         75.24         8.05 o                         
   0  17   7         35.62         40.91         6.55 o                         
   1  17   7         70.48         89.78         7.70 o                         
   2  17   7          0.63          8.16         5.20 o                         
   3  17   7         35.62         26.06         6.58 o                         
   4  17   7          3.87         -1.49         7.72 o                         
   5  17   7        153.72        187.58        16.36 o                         
   6  17   7         50.83         69.72        10.34 o                         
  -6  18   7         39.75         64.68         8.93 o                         
  -5  18   7          0.24          4.51         5.82 o                         
  -4  18   7         75.11         72.91         9.08 o                         
  -3  18   7          8.22         18.69         7.65 o                         
  -2  18   7        408.57        417.79        18.95 o                         
  -1  18   7         24.12         30.61         5.96 o                         
   0  18   7          1.70          8.49         5.52 o                         
   1  18   7         54.30         59.89         8.36 o                         
   2  18   7        657.25        663.71        18.21 o                         
   3  18   7          5.92          4.70         6.03 o                         
   4  18   7        339.82        348.91        27.61 o                         
   5  18   7         95.51        104.96        12.45 o                         
   6  18   7          6.64         25.09        10.98 o                         
  -6  19   7          0.16         21.02         6.63 o                         
  -5  19   7         56.00         63.05        17.91 o                         
  -4  19   7         36.02         41.69         7.55 o                         
  -3  19   7        272.81        250.25        14.89 o                         
  -2  19   7        139.24        141.65        11.88 o                         
  -1  19   7         27.33         49.31         7.63 o                         
   0  19   7          4.93          5.44         5.41 o                         
   1  19   7         15.95         36.25         6.97 o                         
   2  19   7         29.94         39.26         6.77 o                         
   3  19   7         62.10         72.75         9.40 o                         
   4  19   7        344.80        330.41        18.26 o                         
   5  19   7        596.79        524.38        24.63 o                         
  -6  20   7        184.24        198.47        14.80 o                         
  -5  20   7          3.30         16.24         6.63 o                         
  -4  20   7         45.86         60.48        10.56 o                         
  -3  20   7         25.86         43.18         8.70 o                         
  -2  20   7        113.32         98.47        15.46 o                         
  -1  20   7         30.48         44.10         9.01 o                         
   0  20   7         14.78         17.96         7.85 o                         
   1  20   7          4.59         10.28         7.02 o                         
   2  20   7       1056.54       1058.61        26.81 o                         
   3  20   7        699.20        567.74        19.61 o                         
   4  20   7       1019.70        913.63        39.18 o                         
   5  20   7         13.09         44.79         9.57 o                         
  -6  21   7          2.07         29.29         8.34 o                         
  -5  21   7         86.38        110.53        11.17 o                         
  -4  21   7         39.13         57.66        10.01 o                         
  -3  21   7        229.10        228.17        17.44 o                         
  -2  21   7        152.24        147.10        14.36 o                         
  -1  21   7        216.85        168.42        15.31 o                         
   0  21   7        398.08        462.91        23.09 o                         
   1  21   7        290.64        326.26        20.05 o                         
   2  21   7        161.26        200.25        12.52 o                         
   3  21   7         12.98         23.24         7.09 o                         
   4  21   7         40.97         76.50         9.61 o                         
   5  21   7        297.69        301.87        21.93 o                         
  -5  22   7         42.84         58.58         9.88 o                         
  -4  22   7          4.92         23.30         7.88 o                         
  -3  22   7         10.12          8.47         7.47 o                         
  -2  22   7        409.61        349.33        21.36 o                         
  -1  22   7        338.36        334.18        20.88 o                         
   0  22   7        109.68        135.25        16.15 o                         
   1  22   7         65.16         57.23        10.37 o                         
   2  22   7         22.10         21.38         8.71 o                         
   3  22   7         14.88         31.28         9.87 o                         
   4  22   7        228.14        231.10        17.38 o                         
  -5  23   7        116.97        158.04        14.79 o                         
  -4  23   7          0.03         17.88         8.40 o                         
  -3  23   7         18.34         31.12         8.88 o                         
  -2  23   7         26.58         29.31         8.46 o                         
  -1  23   7        535.20        482.92        26.46 o                         
   0  23   7         20.29         44.21         9.84 o                         
   1  23   7        108.25         85.53        13.73 o                         
   2  23   7        250.12        247.87        18.47 o                         
   3  23   7        110.36         78.60        11.12 o                         
   4  23   7          0.73         24.20         8.04 o                         
  -5  24   7         61.92         79.58        10.68 o                         
  -4  24   7         29.08         57.24        10.16 o                         
  -3  24   7         13.45         40.56        14.33 o                         
  -2  24   7        191.91        217.20        17.80 o                         
  -1  24   7          0.72         14.06         7.64 o                         
   0  24   7        133.35        121.37        13.80 o                         
   1  24   7          0.02         12.08         7.91 o                         
   2  24   7         81.42         76.48        11.87 o                         
   3  24   7        106.23        118.54        13.44 o                         
   4  24   7        168.20        203.25        17.90 o                         
  -4  25   7         79.44        111.08        12.28 o                         
  -3  25   7          7.89         40.92         8.93 o                         
  -2  25   7         55.31         66.57        10.68 o                         
  -1  25   7        224.40        283.37        20.30 o                         
   0  25   7         69.59         79.75        11.79 o                         
   1  25   7         14.68         20.27         7.62 o                         
   2  25   7          1.89         28.62         8.44 o                         
   3  25   7         14.63         19.93         7.66 o                         
  -4  26   7          3.42         44.61         8.94 o                         
  -3  26   7        163.99        223.34        18.10 o                         
  -2  26   7        169.03        193.36        17.47 o                         
  -1  26   7         42.59         77.24        10.97 o                         
   0  26   7         59.71         81.61        16.14 o                         
   1  26   7          2.22         22.92         8.43 o                         
   2  26   7          0.54         16.03         8.04 o                         
   3  26   7        181.75        217.47        21.07 o                         
  -3  27   7         43.64         68.55        11.46 o                         
  -2  27   7         97.83        123.05        14.22 o                         
  -1  27   7         26.55         41.24         8.59 o                         
   0  27   7         58.71         72.15        11.43 o                         
   1  27   7          0.73         34.77         9.65 o                         
   2  27   7          0.80         32.64        16.60 o                         
  -2  28   7         13.34         42.86         9.89 o                         
  -1  28   7          1.24         30.16         9.21 o                         
   0  28   7         14.91         24.76         8.44 o                         
   1  28   7        112.43        156.29        17.09 o                         
  -8   0   8          1.58         23.53        11.40 o                         
  -6   0   8          8.02          4.22         7.87 o                         
  -4   0   8        796.10        739.66        26.09 o                         
  -2   0   8          9.48          2.44         7.61 o                         
   0   0   8        197.10        201.50        15.12 o                         
   2   0   8        216.74        245.36        17.20 o                         
   4   0   8          9.36         17.95        12.53 o                         
   6   0   8          3.22         17.51         9.26 o                         
  -8   1   8        107.20        119.15        13.72 o                         
  -7   1   8         48.97         73.43         8.41 o                         
  -6   1   8          0.70         10.43         5.18 o                         
  -5   1   8         36.37         59.25         7.10 o                         
  -4   1   8       2048.20       1792.66        30.49 o                         
  -3   1   8        215.54        209.45        12.67 o                         
  -2   1   8        180.39        192.62        11.52 o                         
  -1   1   8         68.30         78.05         7.30 o                         
   0   1   8          5.04          5.51         4.29 o                         
   1   1   8         88.34         86.42         7.92 o                         
   2   1   8         98.77        110.01         8.93 o                         
   3   1   8        204.83        191.34        11.30 o                         
   4   1   8         26.35         20.66         8.57 o                         
   5   1   8         52.77         75.09        10.90 o                         
   6   1   8         62.15         68.40        10.11 o                         
   7   1   8         96.38        118.05        13.65 o                         
  -8   2   8         72.47        105.32        12.57 o                         
  -7   2   8        120.33        125.10        10.58 o                         
  -6   2   8          5.50         13.11         5.36 o                         
  -5   2   8         48.75         62.53         7.21 o                         
  -4   2   8         10.11          9.18         5.10 o                         
  -3   2   8        436.26        402.62        15.66 o                         
  -2   2   8          9.17         -0.41         3.89 o                         
  -1   2   8        158.83        181.54        10.01 o                         
   0   2   8         33.83         28.61         5.62 o                         
   1   2   8        130.88        140.93         9.50 o                         
   2   2   8        293.69        320.81        13.47 o                         
   3   2   8        113.54        114.44         9.28 o                         
   4   2   8         49.46         71.23        10.05 o                         
   5   2   8        134.13        123.72        13.44 o                         
   6   2   8        114.00        122.03        24.35 o                         
   7   2   8         15.37         40.09         9.52 o                         
  -8   3   8         12.24         40.18        10.83 o                         
  -7   3   8        271.88        303.63        16.07 o                         
  -6   3   8        139.57        116.13         9.92 o                         
  -5   3   8        516.26        474.54        15.42 o                         
  -4   3   8        125.10        132.27        10.89 o                         
  -3   3   8        622.50        566.28        22.27 o                         
  -2   3   8        905.66        845.73        18.50 o                         
  -1   3   8        140.81        161.04         9.64 o                         
   0   3   8        337.52        305.10        12.54 o                         
   1   3   8        196.90        191.09        12.10 o                         
   2   3   8         31.06         35.35         6.29 o                         
   3   3   8         12.85         20.69         6.51 o                         
   4   3   8         19.99         27.49         7.57 o                         
   5   3   8         12.98         32.41         8.72 o                         
   6   3   8         20.96         22.07        10.03 o                         
   7   3   8         11.60         45.72         9.11 o                         
  -8   4   8        129.54        150.06        14.91 o                         
  -7   4   8         45.86         60.87         7.99 o                         
  -6   4   8         99.78        103.64         9.46 o                         
  -5   4   8        355.06        280.72        15.46 o                         
  -4   4   8        675.16        556.95        24.63 o                         
  -3   4   8       1441.49       1271.41        27.20 o                         
  -2   4   8        188.49        201.07        10.65 o                         
  -1   4   8         76.86        101.54        10.11 o                         
   0   4   8        316.08        328.94        13.85 o                         
   1   4   8        313.39        315.36        15.14 o                         
   2   4   8        577.21        525.89        16.16 o                         
   3   4   8        269.74        261.65        12.71 o                         
   4   4   8        148.58        134.47        13.08 o                         
   5   4   8         38.53         46.86         9.49 o                         
   6   4   8          0.04          9.13         6.50 o                         
   7   4   8          0.04         40.64        11.36 o                         
  -8   5   8         17.25         48.08        11.61 o                         
  -7   5   8         13.52         26.35         7.53 o                         
  -6   5   8        330.43        335.40        15.53 o                         
  -5   5   8          3.52         11.70         7.59 o                         
  -4   5   8        108.53         90.18         9.40 o                         
  -3   5   8        974.08        854.93        21.85 o                         
  -2   5   8        598.31        537.42        14.82 o                         
  -1   5   8         48.51         50.87         6.57 o                         
   0   5   8        822.05        720.04        17.07 o                         
   1   5   8        289.57        304.03        12.97 o                         
   2   5   8         74.08         76.74         7.79 o                         
   3   5   8         60.93         50.79         6.81 o                         
   4   5   8        542.46        552.61        21.71 o                         
   5   5   8          0.72          7.33         8.04 o                         
   6   5   8        128.11        142.24        14.32 o                         
   7   5   8         16.20         40.59         9.58 o                         
  -7   6   8         44.00         54.05         7.56 o                         
  -6   6   8          7.11         16.25         5.66 o                         
  -5   6   8          4.30          7.68         6.20 o                         
  -4   6   8        228.27        237.64        14.01 o                         
  -3   6   8         71.04         91.10         8.10 o                         
  -2   6   8        127.96        140.36         9.39 o                         
  -1   6   8        332.52        313.11        12.01 o                         
   0   6   8         79.34         83.35         7.58 o                         
   1   6   8        503.32        430.75        15.11 o                         
   2   6   8          6.13          8.69         5.29 o                         
   3   6   8        531.94        488.87        14.95 o                         
   4   6   8        168.25        164.37        14.53 o                         
   5   6   8         73.88         74.67        10.64 o                         
   6   6   8          6.71         37.43         8.57 o                         
  -7   7   8          1.21          4.15         6.36 o                         
  -6   7   8         16.00         21.16         6.33 o                         
  -5   7   8        263.85        262.32        15.17 o                         
  -4   7   8        225.76        233.44        14.07 o                         
  -3   7   8        223.33        213.35        11.50 o                         
  -2   7   8        223.13        214.40        11.30 o                         
  -1   7   8        160.74        158.40        10.09 o                         
   0   7   8        204.29        211.31         9.90 o                         
   1   7   8        100.23         97.99         9.08 o                         
   2   7   8         38.85         41.88         6.73 o                         
   3   7   8        231.16        211.32        11.93 o                         
   4   7   8         44.00         53.37         9.04 o                         
   5   7   8         68.15        103.68        13.09 o                         
   6   7   8        258.97        250.28        21.87 o                         
  -7   8   8         79.26         95.44        11.99 o                         
  -6   8   8         46.99         63.46         9.86 o                         
  -5   8   8         43.94         35.84         7.54 o                         
  -4   8   8        105.60        113.71        10.40 o                         
  -3   8   8        506.02        508.42        15.37 o                         
  -2   8   8        265.94        262.50        15.35 o                         
  -1   8   8          2.45         -1.75         4.56 o                         
   0   8   8        230.02        212.96        10.11 o                         
   1   8   8         53.22         57.19         6.54 o                         
   2   8   8        250.23        244.25        13.51 o                         
   3   8   8         72.70         69.85         7.85 o                         
   4   8   8        125.70        135.42        13.56 o                         
   5   8   8          8.53         15.72         6.96 o                         
   6   8   8         26.22         54.13         9.54 o                         
  -7   9   8        264.12        285.27        34.86 o                         
  -6   9   8          3.74         12.26         7.08 o                         
  -5   9   8         36.17         36.10         7.08 o                         
  -4   9   8        730.62        693.35        20.39 o                         
  -3   9   8        181.91        172.35        11.94 o                         
  -2   9   8          0.05         -1.16         4.57 o                         
  -1   9   8        594.11        594.34        20.99 o                         
   0   9   8        134.93        115.37         9.18 o                         
   1   9   8        675.01        665.38        15.72 o                         
   2   9   8          1.31         11.51         4.67 o                         
   3   9   8        121.81        130.16         9.74 o                         
   4   9   8         93.54        118.31        17.58 o                         
   5   9   8         31.50         40.59         8.83 o                         
   6   9   8        228.82        234.05        18.45 o                         
  -7  10   8         10.27         43.59        10.33 o                         
  -6  10   8        107.09        109.95        12.23 o                         
  -5  10   8         76.96         83.55         9.59 o                         
  -4  10   8        899.74        798.83        19.64 o                         
  -3  10   8        537.49        485.99        15.02 o                         
  -2  10   8        482.41        422.85        13.97 o                         
  -1  10   8        760.17        706.41        17.86 o                         
   0  10   8        512.19        462.15        14.72 o                         
   1  10   8         13.35         11.10         5.09 o                         
   2  10   8         26.32         37.14         5.90 o                         
   3  10   8         29.13         36.16         6.03 o                         
   4  10   8        135.20        120.92        12.81 o                         
   5  10   8         33.74         40.69         8.73 o                         
   6  10   8        137.67        174.51        16.29 o                         
  -7  11   8        266.96        271.53        21.79 o                         
  -6  11   8         53.81         67.89         9.77 o                         
  -5  11   8        596.93        528.31        22.36 o                         
  -4  11   8        655.57        613.99        18.74 o                         
  -3  11   8         71.46         95.34         8.82 o                         
  -2  11   8          0.22         -1.50         4.45 o                         
  -1  11   8        551.77        481.56        20.01 o                         
   0  11   8        525.42        494.11        15.13 o                         
   1  11   8         15.67         23.07         5.26 o                         
   2  11   8         12.24         17.21         7.22 o                         
   3  11   8          0.51          5.42         6.05 o                         
   4  11   8        137.68        185.21        20.26 o                         
   5  11   8          5.18          5.94         7.14 o                         
   6  11   8          3.41         20.16         7.98 o                         
  -7  12   8          5.26         25.14         7.58 o                         
  -6  12   8         22.67         29.59         7.29 o                         
  -5  12   8         94.49        105.72        10.48 o                         
  -4  12   8        490.02        444.13        15.98 o                         
  -3  12   8        152.43        160.89        10.97 o                         
  -2  12   8       1253.02       1102.59        23.27 o                         
  -1  12   8        145.84        143.91        10.25 o                         
   0  12   8          1.54          5.76         7.20 o                         
   1  12   8         24.63         37.90         6.62 o                         
   2  12   8         87.15         97.96         8.06 o                         
   3  12   8          5.90         15.53         5.56 o                         
   4  12   8          2.00          2.03         5.64 o                         
   5  12   8          6.63         12.20         7.01 o                         
   6  12   8          2.64         34.91        11.76 o                         
  -7  13   8         59.20         99.53        12.15 o                         
  -6  13   8         80.67         92.56        10.12 o                         
  -5  13   8        526.58        488.19        20.66 o                         
  -4  13   8         67.35         77.47         8.32 o                         
  -3  13   8        558.30        547.76        23.58 o                         
  -2  13   8        264.12        275.13        13.40 o                         
  -1  13   8         13.86         13.89         5.35 o                         
   0  13   8        803.06        765.40        28.51 o                         
   1  13   8        183.96        179.12        13.64 o                         
   2  13   8         50.96         52.24         6.35 o                         
   3  13   8         25.95         36.69         6.77 o                         
   4  13   8         89.24         92.31        10.29 o                         
   5  13   8         80.40        116.11        12.75 o                         
   6  13   8         24.42         41.15         9.79 o                         
  -7  14   8         11.72         22.86        15.39 o                         
  -6  14   8          0.03         17.04         6.21 o                         
  -5  14   8        121.26        132.13        11.98 o                         
  -4  14   8        567.18        539.62        16.70 o                         
  -3  14   8        109.51        129.32         9.86 o                         
  -2  14   8       1492.04       1356.79        28.79 o                         
  -1  14   8         20.70         29.80         6.03 o                         
   0  14   8          6.54          4.87         4.99 o                         
   1  14   8         42.29         58.83         7.44 o                         
   2  14   8          3.42         11.91         5.24 o                         
   3  14   8          0.93          8.41         5.14 o                         
   4  14   8          6.78         18.43         6.63 o                         
   5  14   8         11.25         16.63         7.92 o                         
   6  14   8          5.74         35.70        13.08 o                         
  -6  15   8          8.14         32.84         7.04 o                         
  -5  15   8          3.55         16.06         6.19 o                         
  -4  15   8          7.41         14.64         5.04 o                         
  -3  15   8          3.48          8.77         4.97 o                         
  -2  15   8         35.23         46.34         7.01 o                         
  -1  15   8         23.32         24.41         5.99 o                         
   0  15   8        105.06        102.11         9.02 o                         
   1  15   8        257.30        251.20        13.10 o                         
   2  15   8          8.96         22.47         5.44 o                         
   3  15   8         11.89         22.89         6.02 o                         
   4  15   8        168.08        173.23        16.54 o                         
   5  15   8         30.47         63.46        10.31 o                         
  -6  16   8          3.17         42.03        11.54 o                         
  -5  16   8          2.13          9.34         5.06 o                         
  -4  16   8        157.23        155.30        11.31 o                         
  -3  16   8         51.51         65.43        10.08 o                         
  -2  16   8         25.07         38.18         6.52 o                         
  -1  16   8          4.44         12.07         5.14 o                         
   0  16   8         29.21         27.63         5.81 o                         
   1  16   8          0.20         -0.28         4.35 o                         
   2  16   8        221.70        228.40        11.85 o                         
   3  16   8        593.75        532.25        18.87 o                         
   4  16   8         86.39         98.51        12.29 o                         
   5  16   8          0.00         22.21         8.72 o                         
  -6  17   8          0.13         14.98        14.51 o                         
  -5  17   8         97.33        121.92        11.48 o                         
  -4  17   8         22.25         41.93         6.87 o                         
  -3  17   8         22.96         24.47         6.01 o                         
  -2  17   8          0.88         -1.59         4.61 o                         
  -1  17   8         15.60         17.26         5.50 o                         
   0  17   8        127.72        120.15        10.64 o                         
   1  17   8        103.05         91.99         9.85 o                         
   2  17   8         19.92         16.87         5.56 o                         
   3  17   8         28.34         36.97         7.52 o                         
   4  17   8         95.42        134.78        17.84 o                         
   5  17   8          0.18         34.13         9.01 o                         
  -6  18   8          0.42         17.00         7.39 o                         
  -5  18   8         24.45         31.08         7.37 o                         
  -4  18   8         22.39         36.75         7.33 o                         
  -3  18   8        174.12        146.44        12.26 o                         
  -2  18   8         67.55         91.70         9.03 o                         
  -1  18   8          2.02          5.31         4.90 o                         
   0  18   8         24.79         39.42         8.19 o                         
   1  18   8          0.75          8.61         6.16 o                         
   2  18   8         56.32         69.36         9.69 o                         
   3  18   8        157.65        152.72        12.55 o                         
   4  18   8          6.43         24.87         7.98 o                         
   5  18   8          1.22         30.34         9.27 o                         
  -5  19   8         17.98         21.12         6.96 o                         
  -4  19   8         79.53         98.41        10.73 o                         
  -3  19   8          7.70         26.96         6.66 o                         
  -2  19   8        129.43        107.25        12.32 o                         
  -1  19   8        100.04         94.71        10.19 o                         
   0  19   8         72.21         73.53         9.38 o                         
   1  19   8         17.88         23.18         7.34 o                         
   2  19   8        286.00        267.47        16.32 o                         
   3  19   8        234.49        216.37        15.61 o                         
   4  19   8         40.30         48.71         8.59 o                         
  -5  20   8         62.63         72.01         9.19 o                         
  -4  20   8          3.41         18.10         7.94 o                         
  -3  20   8          2.57         15.56         7.42 o                         
  -2  20   8        170.91        168.36        15.19 o                         
  -1  20   8         63.80         59.17        10.65 o                         
   0  20   8          2.22          8.64         7.35 o                         
   1  20   8        211.55        230.91        15.04 o                         
   2  20   8         99.94         88.36        10.19 o                         
   3  20   8        165.95        168.05        13.23 o                         
   4  20   8        138.38        155.65        13.29 o                         
  -5  21   8         39.81         69.32        10.26 o                         
  -4  21   8          0.04         23.43         8.19 o                         
  -3  21   8          4.91         15.98         7.35 o                         
  -2  21   8         42.50         51.40         9.71 o                         
  -1  21   8        147.82        169.66        15.60 o                         
   0  21   8         46.53         49.66         9.89 o                         
   1  21   8        362.14        390.70        22.12 o                         
   2  21   8        125.14        142.48        12.58 o                         
   3  21   8        133.27        171.41        14.54 o                         
   4  21   8          1.29         29.12         7.60 o                         
  -4  22   8         44.07         61.03         9.96 o                         
  -3  22   8          2.55         23.98         8.50 o                         
  -2  22   8        380.79        339.25        21.50 o                         
  -1  22   8        177.31        181.82        16.45 o                         
   0  22   8         74.02         91.35        13.85 o                         
   1  22   8         48.35         61.23        10.77 o                         
   2  22   8         36.03         68.49        10.72 o                         
   3  22   8         20.95         36.06        17.32 o                         
  -4  23   8          2.02         37.38         8.48 o                         
  -3  23   8         28.90         38.99         8.69 o                         
  -2  23   8        179.39        202.88        17.37 o                         
  -1  23   8         61.04         91.27        14.01 o                         
   0  23   8          1.49         42.10         9.24 o                         
   1  23   8         33.65         45.86        10.40 o                         
   2  23   8         31.40         49.44         9.66 o                         
   3  23   8        122.38        134.54        16.97 o                         
  -3  24   8         43.45         67.60        10.49 o                         
  -2  24   8         11.27         25.87        13.66 o                         
  -1  24   8         71.52         85.12        12.95 o                         
   0  24   8         99.05        116.74        14.49 o                         
   1  24   8         40.67         91.26        12.48 o                         
   2  24   8        106.70        127.60        13.74 o                         
  -3  25   8          0.23         42.96         9.48 o                         
  -2  25   8        355.60        336.69        22.36 o                         
  -1  25   8        102.16        141.39        14.73 o                         
   0  25   8         13.30         30.51        12.45 o                         
   1  25   8         23.21         34.40        12.55 o                         
   2  25   8          4.04         16.56        12.42 o                         
  -2  26   8         40.47         74.75        11.20 o                         
  -1  26   8         21.83         53.55        10.20 o                         
   0  26   8         20.55         69.71        12.24 o                         
   1  26   8          0.56         10.86         8.08 o                         
  -7   0   9          1.56         23.27        11.30 o                         
  -5   0   9          9.44         12.96         9.11 o                         
  -3   0   9        202.05        228.60        23.56 o                         
  -1   0   9        876.00        858.97        36.82 o                         
   1   0   9         87.99         80.81        11.59 o                         
   3   0   9         27.32         14.04         7.64 o                         
   5   0   9         49.70         74.80        14.90 o                         
  -7   1   9         31.02         71.08         9.00 o                         
  -6   1   9         21.84         47.00         8.25 o                         
  -5   1   9          6.52          9.56         6.17 o                         
  -4   1   9        320.28        347.29        19.78 o                         
  -3   1   9          0.74          3.65         5.65 o                         
  -2   1   9        369.24        368.84        21.68 o                         
  -1   1   9          0.17         -4.96         4.96 o                         
   0   1   9        170.38        149.92        10.36 o                         
   1   1   9         28.25         28.03         5.98 o                         
   2   1   9          0.13          2.19         4.87 o                         
   3   1   9         15.62         23.99         5.73 o                         
   4   1   9         81.16         88.87        11.26 o                         
   5   1   9          0.88         19.86         9.06 o                         
   6   1   9          3.74         39.13        14.61 o                         
  -7   2   9         32.77         77.34        10.55 o                         
  -6   2   9          1.85          7.32         5.70 o                         
  -5   2   9         34.91         38.13         8.34 o                         
  -4   2   9        129.98        101.95        11.43 o                         
  -3   2   9         61.98         68.43        13.29 o                         
  -2   2   9       1301.73       1223.31        32.13 o                         
  -1   2   9        831.30        792.43        21.46 o                         
   0   2   9        178.43        165.59        10.84 o                         
   1   2   9        451.61        396.05        14.53 o                         
   2   2   9         15.11         21.08         5.55 o                         
   3   2   9        147.09        126.98         9.88 o                         
   4   2   9         24.37         46.37         9.19 o                         
   5   2   9        155.59        208.98        18.81 o                         
   6   2   9          0.26         31.23         8.46 o                         
  -7   3   9          1.88         36.72         7.03 o                         
  -6   3   9         31.38         38.86         8.14 o                         
  -5   3   9         16.66         13.72         6.03 o                         
  -4   3   9        352.95        293.10        18.83 o                         
  -3   3   9        232.05        238.52        16.65 o                         
  -2   3   9        602.37        489.46        23.60 o                         
  -1   3   9        201.52        190.81        12.78 o                         
   0   3   9        857.40        792.08        19.03 o                         
   1   3   9        177.73        176.86        11.23 o                         
   2   3   9        195.16        188.60        11.64 o                         
   3   3   9         19.64         26.61         5.80 o                         
   4   3   9         49.32         61.34        10.64 o                         
   5   3   9         48.15         54.94         9.81 o                         
   6   3   9        151.82        151.16        15.09 o                         
  -7   4   9         20.58         46.34         7.90 o                         
  -6   4   9        130.76        172.71        13.49 o                         
  -5   4   9          0.02          9.60         5.39 o                         
  -4   4   9         17.22         31.62         7.02 o                         
  -3   4   9         53.88         53.52         9.25 o                         
  -2   4   9        119.27        103.57        11.96 o                         
  -1   4   9         76.07         72.26         8.87 o                         
   0   4   9         72.80         74.20         7.90 o                         
   1   4   9        109.14        112.57         9.12 o                         
   2   4   9        178.86        209.13        12.17 o                         
   3   4   9         14.73         30.03         6.09 o                         
   4   4   9       1130.29        991.53        29.70 o                         
   5   4   9         16.80         43.33         8.75 o                         
   6   4   9         46.62         75.60        10.74 o                         
  -7   5   9         43.58         55.31        10.08 o                         
  -6   5   9          3.78         14.69         5.95 o                         
  -5   5   9         10.28         14.69         5.91 o                         
  -4   5   9         80.43         68.39         8.49 o                         
  -3   5   9          0.13         -4.79         5.11 o                         
  -2   5   9        100.03         99.77         9.87 o                         
  -1   5   9          0.94         -2.36         4.91 o                         
   0   5   9         21.04         28.75         6.89 o                         
   1   5   9         10.81         11.68         5.01 o                         
   2   5   9         29.50         32.80         7.01 o                         
   3   5   9       1212.79       1128.07        34.04 o                         
   4   5   9          0.58         14.60         7.10 o                         
   5   5   9          2.09         30.66         7.87 o                         
   6   5   9        102.57        104.91        13.02 o                         
  -7   6   9          2.52         18.78         9.24 o                         
  -6   6   9        224.98        253.92        15.92 o                         
  -5   6   9        106.10         92.84        10.26 o                         
  -4   6   9        217.56        228.32        14.43 o                         
  -3   6   9         38.73         43.61         7.38 o                         
  -2   6   9          0.13          2.78         5.15 o                         
  -1   6   9          9.65         15.74         5.95 o                         
   0   6   9        272.13        291.76        15.22 o                         
   1   6   9          1.86          7.67         4.65 o                         
   2   6   9          1.32          3.23         4.76 o                         
   3   6   9         25.24         33.42         7.03 o                         
   4   6   9        197.95        180.51        25.17 o                         
   5   6   9         12.50         34.38         8.41 o                         
   6   6   9        226.18        233.03        18.44 o                         
  -7   7   9         17.73         34.12         7.64 o                         
  -6   7   9          0.49          6.71         6.24 o                         
  -5   7   9          0.03         10.70         5.25 o                         
  -4   7   9         49.32         73.06         9.10 o                         
  -3   7   9        470.55        406.90        20.34 o                         
  -2   7   9        143.10        128.44        11.33 o                         
  -1   7   9        424.09        409.96        20.87 o                         
   0   7   9         65.67         49.43         7.71 o                         
   1   7   9         22.40         42.86         6.57 o                         
   2   7   9         34.99         28.44         5.84 o                         
   3   7   9        120.34        124.45        11.03 o                         
   4   7   9         77.33         72.49        10.44 o                         
   5   7   9         55.10         96.70        12.02 o                         
   6   7   9         17.63         38.79        10.60 o                         
  -7   8   9         26.36         48.40         8.20 o                         
  -6   8   9        225.42        211.24        14.89 o                         
  -5   8   9         42.39         46.00         7.77 o                         
  -4   8   9        267.67        286.29        15.99 o                         
  -3   8   9          9.62         13.33         5.35 o                         
  -2   8   9        113.72        121.25         9.57 o                         
  -1   8   9         62.53         71.25         8.68 o                         
   0   8   9        442.56        384.26        19.09 o                         
   1   8   9         32.39         41.82         6.51 o                         
   2   8   9        106.99        100.10         9.70 o                         
   3   8   9        656.68        601.22        20.34 o                         
   4   8   9        170.81        185.15        21.33 o                         
   5   8   9         77.11         95.38        11.76 o                         
  -6   9   9          0.02         20.24         6.24 o                         
  -5   9   9         40.94         41.40         7.66 o                         
  -4   9   9         30.61         34.49         9.12 o                         
  -3   9   9        255.63        266.91        15.22 o                         
  -2   9   9         16.85         29.01         5.98 o                         
  -1   9   9        182.65        202.15        12.58 o                         
   0   9   9          0.05          9.35         5.64 o                         
   1   9   9          0.16          1.52         4.50 o                         
   2   9   9          0.43         -2.48         6.06 o                         
   3   9   9        189.19        170.60        12.64 o                         
   4   9   9        175.68        188.47        15.60 o                         
   5   9   9         42.05         46.09         9.50 o                         
  -6  10   9         53.87        103.78        10.77 o                         
  -5  10   9          9.80         11.48         6.53 o                         
  -4  10   9        113.18        104.97        10.62 o                         
  -3  10   9          6.08         10.16         5.12 o                         
  -2  10   9        391.84        384.38        16.22 o                         
  -1  10   9        511.05        451.09        15.82 o                         
   0  10   9        127.80        124.40        11.14 o                         
   1  10   9         95.70        107.76        10.28 o                         
   2  10   9        388.36        387.24        19.24 o                         
   3  10   9          9.35         30.08         6.62 o                         
   4  10   9        250.11        250.46        17.99 o                         
   5  10   9        159.90        139.10        13.91 o                         
  -6  11   9          1.47         32.69         6.99 o                         
  -5  11   9          0.44         15.62         6.21 o                         
  -4  11   9        106.48        103.88        10.74 o                         
  -3  11   9          4.06         19.70         6.74 o                         
  -2  11   9        257.73        268.04        13.66 o                         
  -1  11   9        103.50         93.95         8.85 o                         
   0  11   9          4.57         10.21         5.01 o                         
   1  11   9        191.53        199.29        13.45 o                         
   2  11   9         72.71        108.94         9.43 o                         
   3  11   9        551.51        479.47        19.05 o                         
   4  11   9          1.60         13.67         8.11 o                         
   5  11   9          6.11         29.93         8.04 o                         
  -6  12   9         75.83         93.68        10.17 o                         
  -5  12   9         74.70         92.48        10.32 o                         
  -4  12   9          5.28         13.29         5.74 o                         
  -3  12   9         72.03         83.54         8.52 o                         
  -2  12   9        495.23        443.76        18.78 o                         
  -1  12   9       1001.78        888.58        23.73 o                         
   0  12   9        448.06        447.14        15.46 o                         
   1  12   9         21.78         48.07         7.75 o                         
   2  12   9         49.21         47.00         7.22 o                         
   3  12   9        130.77        135.37        11.51 o                         
   4  12   9         63.79         71.52        10.09 o                         
   5  12   9        184.29        195.85        16.12 o                         
  -6  13   9          8.13         32.37         7.42 o                         
  -5  13   9          0.24         31.93         8.48 o                         
  -4  13   9         23.74         67.96        11.85 o                         
  -3  13   9          5.27          4.94         5.51 o                         
  -2  13   9         41.98         45.27         7.25 o                         
  -1  13   9          7.69         16.40         5.65 o                         
   0  13   9        254.47        234.89        13.16 o                         
   1  13   9          5.45          6.20         5.21 o                         
   2  13   9        310.48        311.29        14.69 o                         
   3  13   9         40.11         61.34         8.38 o                         
   4  13   9         33.46         58.12         9.59 o                         
   5  13   9         40.73         66.48        10.66 o                         
  -6  14   9        102.10        123.81        11.56 o                         
  -5  14   9         86.30        112.47        11.17 o                         
  -4  14   9         78.93         88.82        10.29 o                         
  -3  14   9          2.58         26.84         6.18 o                         
  -2  14   9          1.30          6.63         5.02 o                         
  -1  14   9        399.22        393.84        18.18 o                         
   0  14   9          2.24         16.81         5.64 o                         
   1  14   9        191.03        173.91        11.83 o                         
   2  14   9         76.63         85.27         9.66 o                         
   3  14   9         14.65         38.45         7.62 o                         
   4  14   9         15.22         46.00         9.90 o                         
   5  14   9         20.03         50.91        11.57 o                         
  -5  15   9         16.05         16.56         7.84 o                         
  -4  15   9        121.03        132.65        10.71 o                         
  -3  15   9         18.25         25.36         5.96 o                         
  -2  15   9        313.89        324.31        15.27 o                         
  -1  15   9          8.86          8.68         5.13 o                         
   0  15   9          1.41         15.23         5.75 o                         
   1  15   9         53.67         84.32         8.92 o                         
   2  15   9         28.34         49.61         7.57 o                         
   3  15   9         58.84         69.17        10.89 o                         
   4  15   9         20.23         42.84        10.61 o                         
  -5  16   9        120.48        107.75        10.77 o                         
  -4  16   9          0.18         13.41         5.67 o                         
  -3  16   9         29.41         33.42         6.45 o                         
  -2  16   9         42.58         29.87         6.71 o                         
  -1  16   9         74.44         74.72         8.43 o                         
   0  16   9        528.64        466.37        16.29 o                         
   1  16   9        674.99        572.66        21.49 o                         
   2  16   9        264.22        256.02        15.74 o                         
   3  16   9          1.13          7.13         8.88 o                         
   4  16   9          2.18          1.06         6.72 o                         
  -5  17   9         28.22         47.37        10.96 o                         
  -4  17   9         57.64         79.09         8.75 o                         
  -3  17   9         55.67         85.09         8.91 o                         
  -2  17   9         63.93         79.42         8.71 o                         
  -1  17   9         98.87        102.21         9.61 o                         
   0  17   9         33.93         27.36         6.40 o                         
   1  17   9        133.69        134.61        12.12 o                         
   2  17   9        186.01        226.81        15.25 o                         
   3  17   9          4.57         30.75         8.22 o                         
   4  17   9          4.71         29.31         9.37 o                         
  -5  18   9          0.82         38.13         8.41 o                         
  -4  18   9        114.06        158.68        12.88 o                         
  -3  18   9          0.27         25.59         7.28 o                         
  -2  18   9         20.44         31.93         6.81 o                         
  -1  18   9         42.09         45.04        10.47 o                         
   0  18   9        149.88        149.94        15.24 o                         
   1  18   9          2.38         11.65         6.33 o                         
   2  18   9        204.87        213.48        15.02 o                         
   3  18   9          0.48         26.14         8.30 o                         
   4  18   9         16.70         48.07        10.27 o                         
  -4  19   9          4.27         29.49         9.39 o                         
  -3  19   9         27.44         62.97         8.80 o                         
  -2  19   9         23.86         32.82         9.30 o                         
  -1  19   9         36.45         61.40         8.84 o                         
   0  19   9         20.26         39.41         8.12 o                         
   1  19   9          3.12         10.05         6.07 o                         
   2  19   9          6.37         35.11         9.18 o                         
   3  19   9        147.70        203.75        25.29 o                         
  -4  20   9         46.83         69.99        14.78 o                         
  -3  20   9         34.62         56.56         9.91 o                         
  -2  20   9          1.60         23.85         8.36 o                         
  -1  20   9         72.98         98.95        17.97 o                         
   0  20   9         36.76         53.98        10.21 o                         
   1  20   9        181.19        216.08        15.01 o                         
   2  20   9        128.58        154.52        13.28 o                         
   3  20   9        112.44        151.25        18.36 o                         
  -4  21   9          2.31         43.00         9.42 o                         
  -3  21   9          8.29         39.36        12.53 o                         
  -2  21   9        287.74        286.32        20.24 o                         
  -1  21   9          0.39         19.51         7.62 o                         
   0  21   9         31.51         44.14         9.85 o                         
   1  21   9         49.10         92.33        12.01 o                         
   2  21   9          0.01         27.81         7.62 o                         
  -3  22   9         70.95        100.28        11.88 o                         
  -2  22   9        291.12        294.55        20.84 o                         
  -1  22   9         94.15        105.68        13.05 o                         
   0  22   9         90.46        101.92        12.20 o                         
   1  22   9         15.86         37.50         9.30 o                         
   2  22   9          2.28         30.26         9.08 o                         
  -2  23   9          4.60         25.38         7.88 o                         
  -1  23   9         75.28        105.86        13.46 o                         
   0  23   9          0.69         31.32         9.50 o                         
   1  23   9          3.71         37.96         9.34 o                         
  -1  24   9        279.57        325.26        22.35 o                         
   0  24   9        131.48        166.20        16.06 o                         
  -6   0  10        212.50        225.05        25.09 o                         
  -4   0  10          1.57         12.67         8.91 o                         
  -2   0  10        688.25        637.10        33.65 o                         
   0   0  10          0.35         -0.17         9.49 o                         
   2   0  10        254.72        234.10        23.26 o                         
   4   0  10        704.01        641.24        83.15 o                         
  -6   1  10         15.49         36.80         8.46 o                         
  -5   1  10        712.26        605.29        23.61 o                         
  -4   1  10        144.95        143.68        19.61 o                         
  -3   1  10        674.75        636.16        23.66 o                         
  -2   1  10        110.31         90.26        11.52 o                         
  -1   1  10        205.97        225.81        17.16 o                         
   0   1  10         45.68         59.72         8.59 o                         
   1   1  10        157.45        159.98        11.20 o                         
   2   1  10        193.50        209.69        12.85 o                         
   3   1  10        261.98        275.13        18.56 o                         
   4   1  10          3.89         18.69         7.38 o                         
   5   1  10        181.68        208.17        16.89 o                         
  -6   2  10         31.01         72.70        12.20 o                         
  -5   2  10         23.99         56.63         9.10 o                         
  -4   2  10         13.78         24.53         8.23 o                         
  -3   2  10         46.07         44.13        12.01 o                         
  -2   2  10        392.86        421.43        22.28 o                         
  -1   2  10         77.93         73.45        10.94 o                         
   0   2  10        149.53        138.75        11.73 o                         
   1   2  10         85.09         84.52         8.69 o                         
   2   2  10         92.36        101.25         9.36 o                         
   3   2  10         91.82        107.58        12.07 o                         
   4   2  10        201.33        223.06        17.52 o                         
   5   2  10          0.77         37.91        10.66 o                         
  -6   3  10        115.83        156.68        14.97 o                         
  -5   3  10         30.27         28.35         7.44 o                         
  -4   3  10        271.10        291.81        19.32 o                         
  -3   3  10        195.02        211.94        23.47 o                         
  -2   3  10        429.59        411.23        21.84 o                         
  -1   3  10        249.03        239.08        18.51 o                         
   0   3  10        239.81        223.75        14.53 o                         
   1   3  10         52.07         82.07         8.34 o                         
   2   3  10         39.68         40.18         6.92 o                         
   3   3  10         10.87         12.42         6.53 o                         
   4   3  10         13.81         27.98         7.98 o                         
   5   3  10         12.59         59.19        12.30 o                         
  -6   4  10         15.37         51.68        13.86 o                         
  -5   4  10         52.81         63.51         9.53 o                         
  -4   4  10          9.48         20.97         6.70 o                         
  -3   4  10          1.66          7.81         5.98 o                         
  -2   4  10         48.54         60.47        10.94 o                         
  -1   4  10        142.46        162.06        14.91 o                         
   0   4  10        196.20        216.96        15.23 o                         
   1   4  10         66.17         78.29         9.51 o                         
   2   4  10          4.18         16.20         5.73 o                         
   3   4  10         70.71         76.16         9.33 o                         
   4   4  10         24.64         37.60         8.36 o                         
   5   4  10          0.07         24.88         7.13 o                         
  -6   5  10        137.37        142.93        13.85 o                         
  -5   5  10         77.83         80.88        13.70 o                         
  -4   5  10        186.42        183.94        18.45 o                         
  -3   5  10        119.86        138.50        13.94 o                         
  -2   5  10         38.39         53.95        10.06 o                         
  -1   5  10          0.70          1.38         8.53 o                         
   0   5  10         24.99         30.14         9.39 o                         
   1   5  10          2.31         15.94         5.85 o                         
   2   5  10        936.71        913.77        22.33 o                         
   3   5  10         27.67         36.02         7.62 o                         
   4   5  10        305.05        311.83        22.26 o                         
   5   5  10          9.14         38.09         8.16 o                         
  -6   6  10         15.24         50.41         8.64 o                         
  -5   6  10          6.36         33.16         6.97 o                         
  -4   6  10        139.23        157.05        14.79 o                         
  -3   6  10         28.08         32.64         9.99 o                         
  -2   6  10         58.19         67.40        10.88 o                         
  -1   6  10        834.36        756.80        22.10 o                         
   0   6  10         73.78         68.17         9.01 o                         
   1   6  10         17.98         16.99         5.86 o                         
   2   6  10         19.89         19.75         6.06 o                         
   3   6  10          0.03          2.77         5.83 o                         
   4   6  10         46.82         67.39        10.43 o                         
   5   6  10         21.09         58.66         9.04 o                         
  -6   7  10          0.01         26.94         6.94 o                         
  -5   7  10          1.21         25.49         6.85 o                         
  -4   7  10         19.57         14.65         6.59 o                         
  -3   7  10         57.03         68.00        10.03 o                         
  -2   7  10          2.73         17.03         7.14 o                         
  -1   7  10        133.46        119.41        11.18 o                         
   0   7  10        757.50        667.70        20.76 o                         
   1   7  10         19.19         22.18         6.50 o                         
   2   7  10          2.20         11.45         5.55 o                         
   3   7  10        123.57        130.37        11.72 o                         
   4   7  10         55.50         72.98        10.10 o                         
   5   7  10        146.52        190.89        24.34 o                         
  -6   8  10         35.84         68.72        10.11 o                         
  -5   8  10          0.02         19.22         6.62 o                         
  -4   8  10         24.70         27.47         7.26 o                         
  -3   8  10         67.38         61.28         9.79 o                         
  -2   8  10         17.70         16.63         6.91 o                         
  -1   8  10         22.88         38.64         7.55 o                         
   0   8  10         21.60         37.72         7.52 o                         
   1   8  10         29.85         34.34         7.18 o                         
   2   8  10         27.52         34.46         6.66 o                         
   3   8  10        168.79        174.34        13.15 o                         
   4   8  10         24.05         47.14         8.79 o                         
  -6   9  10         11.30         47.27         7.69 o                         
  -5   9  10        126.31        121.77        13.38 o                         
  -4   9  10         28.97         32.53         9.02 o                         
  -3   9  10        269.51        258.31        17.93 o                         
  -2   9  10         68.80         84.62        11.26 o                         
  -1   9  10          0.41          4.43         6.14 o                         
   0   9  10         20.90         27.83         6.83 o                         
   1   9  10          8.98          6.01         5.82 o                         
   2   9  10          9.60         16.27         5.72 o                         
   3   9  10        130.00        123.00        11.23 o                         
   4   9  10          7.47         46.51         8.39 o                         
  -5  10  10          3.02         21.69         6.43 o                         
  -4  10  10         10.72         14.93         8.10 o                         
  -3  10  10          0.77         13.72         8.57 o                         
  -2  10  10         28.24         33.78         7.06 o                         
  -1  10  10         38.79         38.89         7.44 o                         
   0  10  10        106.55        127.19        12.97 o                         
   1  10  10         10.99          3.26         6.65 o                         
   2  10  10         10.35         18.71         7.15 o                         
   3  10  10        114.43        122.99        12.97 o                         
   4  10  10         27.51         48.81         8.48 o                         
  -5  11  10         49.52         94.44        11.89 o                         
  -4  11  10         57.84         57.34         8.60 o                         
  -3  11  10        128.97        158.48        14.85 o                         
  -2  11  10         42.50         34.72         7.24 o                         
  -1  11  10        170.61        177.15        16.81 o                         
   0  11  10        121.60        120.89        11.61 o                         
   1  11  10         35.22         35.23         7.64 o                         
   2  11  10          5.19         15.47         6.87 o                         
   3  11  10          4.43         16.38         7.29 o                         
   4  11  10         12.95         34.88         8.08 o                         
  -5  12  10         31.59         45.87         9.09 o                         
  -4  12  10         28.57         24.51        11.45 o                         
  -3  12  10         16.86         16.84         7.33 o                         
  -2  12  10          0.29         12.81         7.15 o                         
  -1  12  10         28.91         24.83         7.30 o                         
   0  12  10         46.08         50.41         8.48 o                         
   1  12  10          8.24          6.10         6.31 o                         
   2  12  10          2.12         10.15         6.24 o                         
   3  12  10          2.47         15.89         6.11 o                         
   4  12  10         28.21         41.28         8.55 o                         
  -5  13  10         18.70         71.37        12.25 o                         
  -4  13  10        142.30        136.45        14.46 o                         
  -3  13  10         38.12         63.92         9.84 o                         
  -2  13  10         99.39         93.00        10.37 o                         
  -1  13  10        104.63         97.57        10.86 o                         
   0  13  10         70.16         73.81         9.50 o                         
   1  13  10          3.15          3.27         6.51 o                         
   2  13  10         34.28         67.22         9.31 o                         
   3  13  10          6.37         31.16         7.15 o                         
   4  13  10          4.18         33.32         9.45 o                         
  -5  14  10          2.38         35.26         7.18 o                         
  -4  14  10          0.51         17.46         5.79 o                         
  -3  14  10        305.88        309.01        17.68 o                         
  -2  14  10          5.59         17.57         7.74 o                         
  -1  14  10         87.34         84.98        10.13 o                         
   0  14  10          0.01         20.01         6.43 o                         
   1  14  10          3.07         11.42         6.10 o                         
   2  14  10          6.77         18.76        10.32 o                         
   3  14  10         71.24         84.53        12.72 o                         
  -4  15  10         38.47         53.77         9.08 o                         
  -3  15  10        158.30        198.16        15.23 o                         
  -2  15  10          4.07         17.27         6.48 o                         
  -1  15  10          0.78          5.76         6.19 o                         
   0  15  10        108.75        122.79        11.84 o                         
   1  15  10         22.62         34.11         7.42 o                         
   2  15  10         60.65         83.89        10.21 o                         
   3  15  10          6.11         39.41        11.15 o                         
  -4  16  10         29.21         41.07         7.62 o                         
  -3  16  10        202.68        207.75        13.29 o                         
  -2  16  10         13.28         23.79         6.29 o                         
  -1  16  10        144.81        156.50        14.56 o                         
   0  16  10         21.40         35.11         7.55 o                         
   1  16  10          1.78         24.55         6.98 o                         
   2  16  10         30.35         36.25         9.12 o                         
   3  16  10          6.43         43.17         9.99 o                         
  -4  17  10         22.97         49.50         8.82 o                         
  -3  17  10         12.77         33.11         6.51 o                         
  -2  17  10         11.85         33.28         6.38 o                         
  -1  17  10          2.25         23.66         6.50 o                         
   0  17  10        302.12        312.54        20.13 o                         
   1  17  10        163.85        204.01        16.58 o                         
   2  17  10         31.55         39.21         8.48 o                         
  -3  18  10         44.28         94.00        10.34 o                         
  -2  18  10          0.16         21.67         7.46 o                         
  -1  18  10        293.05        297.52        30.68 o                         
   0  18  10         61.26         80.32         9.75 o                         
   1  18  10        269.12        315.56        20.18 o                         
   2  18  10         23.74         50.87         9.29 o                         
  -3  19  10         84.02        103.21        12.05 o                         
  -2  19  10         20.55         69.50        10.43 o                         
  -1  19  10         31.34         49.98         8.35 o                         
   0  19  10         86.65        141.51        12.55 o                         
   1  19  10         20.15         40.50        10.29 o                         
  -2  20  10         75.19        128.68        15.21 o                         
  -1  20  10         60.83         77.86        11.07 o                         
   0  20  10          6.18         39.93         9.31 o                         
   1  20  10         15.18         36.15         7.60 o                         
  -5   0  11        255.91        315.91        43.37 o                         
  -3   0  11          1.65         12.13        13.21 o                         
  -1   0  11        161.91        139.42        20.59 o                         
   1   0  11        272.32        241.57        20.16 o                         
   3   0  11         25.63         54.83        21.26 o                         
  -5   1  11        384.45        357.20        22.50 o                         
  -4   1  11         51.81         70.99        10.02 o                         
  -3   1  11          8.03         34.32        13.46 o                         
  -2   1  11        355.73        366.95        29.14 o                         
  -1   1  11        411.28        426.47        23.19 o                         
   0   1  11        196.92        223.60        17.62 o                         
   1   1  11        126.94        119.14        11.43 o                         
   2   1  11         29.33         59.79         8.25 o                         
   3   1  11         38.86         56.15         9.51 o                         
   4   1  11         49.86         80.90        10.99 o                         
  -5   2  11        120.52        154.03        24.15 o                         
  -4   2  11          2.28         19.55         9.14 o                         
  -3   2  11         57.95         88.57        20.06 o                         
  -2   2  11         13.35         36.18         8.72 o                         
  -1   2  11          0.13          1.86         6.10 o                         
   0   2  11         53.43         54.37        10.43 o                         
   1   2  11         72.17        121.93        11.88 o                         
   2   2  11         97.24        115.50        10.40 o                         
   3   2  11          2.87         17.95         7.29 o                         
   4   2  11        123.83        108.68        12.59 o                         
  -5   3  11         26.22         59.76        12.91 o                         
  -4   3  11         21.59         37.83         7.81 o                         
  -3   3  11          8.15         35.58         7.97 o                         
  -2   3  11         69.88         82.13        11.33 o                         
  -1   3  11        312.85        343.30        21.49 o                         
   0   3  11        378.78        304.72        20.16 o                         
   1   3  11        100.62        113.01        11.58 o                         
   2   3  11         12.21         24.52         7.97 o                         
   3   3  11         68.83        106.03        16.28 o                         
  -5   4  11          4.25         36.24         7.73 o                         
  -4   4  11          5.90         24.29         7.17 o                         
  -3   4  11         29.27         38.80         7.75 o                         
  -2   4  11          0.01          1.93         6.49 o                         
  -1   4  11          0.03         17.42         7.55 o                         
   0   4  11        276.77        252.94        20.09 o                         
   1   4  11         24.51         35.51        10.42 o                         
   2   4  11        544.80        507.06        17.62 o                         
   3   4  11          8.06         34.88         8.05 o                         
  -5   5  11        213.96        183.69        16.29 o                         
  -4   5  11         26.96         61.25        15.63 o                         
  -3   5  11         36.43         51.96         9.15 o                         
  -2   5  11          0.39         12.84         6.92 o                         
  -1   5  11        128.43        131.77        14.19 o                         
   0   5  11         86.66        105.20        10.79 o                         
   1   5  11          7.39         11.37         6.12 o                         
   2   5  11          0.22         20.40         7.61 o                         
   3   5  11          7.45         27.01         7.77 o                         
  -5   6  11         21.05         46.45        15.06 o                         
  -4   6  11         46.03         66.01         9.19 o                         
  -3   6  11          4.27          9.72         6.54 o                         
  -2   6  11        255.45        225.13        17.74 o                         
  -1   6  11         11.15         16.86         8.13 o                         
   0   6  11         60.53         70.95         9.58 o                         
   1   6  11         14.11         23.87         6.68 o                         
   2   6  11         63.32         71.46         9.43 o                         
   3   6  11        211.51        254.60        18.17 o                         
  -4   7  11          1.13         28.70         7.10 o                         
  -3   7  11          4.70         19.03         6.90 o                         
  -2   7  11          4.92         10.49         6.94 o                         
  -1   7  11        384.45        371.18        22.10 o                         
   0   7  11         12.35         26.14         7.88 o                         
   1   7  11          3.16         12.14         6.24 o                         
   2   7  11        134.12        150.43        12.92 o                         
   3   7  11         24.26         50.63         8.72 o                         
  -4   8  11         17.03         61.66         9.29 o                         
  -3   8  11          0.80         18.26         7.04 o                         
  -2   8  11         46.73         51.22        10.24 o                         
  -1   8  11        138.09        155.90        15.42 o                         
   0   8  11        106.46        110.40        11.20 o                         
   1   8  11          2.78         12.94         6.28 o                         
   2   8  11         20.22         44.41         7.96 o                         
   3   8  11         41.06         50.64         8.53 o                         
  -4   9  11         13.63         27.30         8.57 o                         
  -3   9  11          3.23         21.61         7.29 o                         
  -2   9  11        282.89        297.58        34.52 o                         
  -1   9  11         29.09         49.21         9.53 o                         
   0   9  11         97.92        105.36        10.73 o                         
   1   9  11          3.67          9.84         6.00 o                         
   2   9  11         53.01         60.28         8.86 o                         
   3   9  11          5.28         46.41        10.40 o                         
  -4  10  11         25.40         46.05         8.47 o                         
  -3  10  11        137.06        155.36        14.97 o                         
  -2  10  11         54.24         64.80        10.38 o                         
  -1  10  11          9.83         29.61         7.01 o                         
   0  10  11         55.30         72.84         9.07 o                         
   1  10  11         30.72         42.46         7.80 o                         
   2  10  11        261.40        267.12        16.87 o                         
   3  10  11         33.00         65.34        10.71 o                         
  -4  11  11          1.32         24.81        11.21 o                         
  -3  11  11          0.80         23.50         7.78 o                         
  -2  11  11         79.64         79.16        11.36 o                         
  -1  11  11        180.72        169.46        13.64 o                         
   0  11  11        165.19        166.05        13.27 o                         
   1  11  11         41.17         47.59         9.15 o                         
   2  11  11         27.90         58.28         8.31 o                         
  -3  12  11         48.17         65.16        10.42 o                         
  -2  12  11         62.50         73.19        11.14 o                         
  -1  12  11          6.97         28.34         6.94 o                         
   0  12  11         27.06         43.29         7.82 o                         
   1  12  11        129.84        178.70        13.64 o                         
   2  12  11         10.75         32.27         6.86 o                         
  -3  13  11         56.01         60.32        12.28 o                         
  -2  13  11         17.78         34.67         8.47 o                         
  -1  13  11         31.61         23.53         8.38 o                         
   0  13  11         97.22        121.85        13.25 o                         
   1  13  11        102.54        112.41        11.37 o                         
   2  13  11          4.90         27.72         7.76 o                         
  -3  14  11         12.17         42.87        10.91 o                         
  -2  14  11         13.45         37.06         8.35 o                         
  -1  14  11         26.17         48.64         8.51 o                         
   0  14  11          9.15         30.92         7.09 o                         
   1  14  11        131.01        167.96        13.88 o                         
  -2  15  11         39.37         66.86         9.22 o                         
  -1  15  11          0.44         28.29         7.24 o                         
   0  15  11          6.59         41.03         8.07 o                         
   1  15  11         35.89         69.38        14.92 o                         
  -2  16  11         82.03         91.57        10.45 o                         
  -1  16  11          2.23         31.89         6.92 o                         
   0  16  11         46.67         75.90         9.70 o                         
  -2   0  12        183.87        189.80        24.40 o                         
   0   0  12         61.23         55.57        15.12 o                         
   2   0  12         25.96         44.81        13.04 o                         
  -3   1  12         21.96         78.98        10.96 o                         
  -2   1  12         72.66         79.70        11.76 o                         
  -1   1  12        116.57        122.48        14.10 o                         
   0   1  12         55.50         93.72        12.40 o                         
   1   1  12         19.84         47.63         9.79 o                         
   2   1  12          0.02         12.15         6.73 o                         
  -3   2  12        110.74        136.95        14.47 o                         
  -2   2  12         70.71         76.37        12.03 o                         
  -1   2  12          5.13          5.57         7.16 o                         
   0   2  12         50.97         50.43         9.73 o                         
   1   2  12        107.65        120.36        13.48 o                         
   2   2  12         16.85         46.68         8.36 o                         
  -3   3  12          2.69         44.91         9.19 o                         
  -2   3  12        120.15        153.63        17.88 o                         
  -1   3  12        210.62        200.46        17.26 o                         
   0   3  12         21.89         59.20        13.84 o                         
   1   3  12        369.37        391.73        23.09 o                         
  -3   4  12          0.54         32.28         8.24 o                         
  -2   4  12          3.12         14.30         8.52 o                         
  -1   4  12         15.90         42.24         9.37 o                         
   0   4  12        106.77        127.13        13.68 o                         
   1   4  12          0.01         26.79         8.28 o                         
  -3   5  12         24.87         31.68         8.39 o                         
  -2   5  12         84.25        120.57        13.93 o                         
  -1   5  12          1.54         12.48         6.58 o                         
   0   5  12         17.62         44.04         9.80 o                         
   1   5  12         50.03         74.22         9.50 o                         
  -2   6  12          3.75         19.26         7.42 o                         
  -1   6  12         19.53         44.41         9.75 o                         
   0   6  12         98.51        131.69        13.72 o                         
   1   6  12          2.05         21.02         6.75 o                         
  -2   7  12         90.32        101.55        17.52 o                         
  -1   7  12         95.32        116.91        16.22 o                         
   0   7  12          6.25         29.20         7.93 o                         
   1   7  12         61.22        114.26        11.52 o                         
  -2   8  12         26.11         12.46        12.94 o                         
  -1   8  12         75.87        106.25        14.24 o                         
   0   8  12         64.66        103.28        12.40 o                         
  -1   9  12         12.90         34.93         8.49 o                         
   0   9  12          1.91         26.18         7.97 o                         
                                                                                
